# Supplementary material for: Stem cell niche organization in the Drosophila ovary requires the ECM component Perlecan
Source: Curr Biol. 2021 Apr 26;31(8):1744–1753.e5. doi: 10.1016/j.cub.2021.01.071 (PMC8405445; doi:10.1016/j.cub.2021.01.071)
Supplement: Data S1. Genes with significant Pol II occupancy in en-Gal4 + bab1-Gal4 cells and in tj-Gal4 positive cells, related to Figure 2 and STAR methods [file mmc6.xlsx]

## Sheet: bab1-en
name	PolII occupancy levels bab-en	FDR,bab-en	gatcs
v	7.11383	8.48478e-33	19
CG12517	4.65301	2.67125e-07	4
CG6770	4.45564	3.04898e-05	2
w	4.42618	2.02251e-25	25
CR44297	4.34684	5.42025e-06	3
snRNA:U1:95Ca	4.31752	4.22127e-05	2
CR44589	4.10666	0.000447223	1
snoRNA:Me28S-C3227b	3.87891	0.000682557	1
snoRNA:Me28S-U1848	3.87891	0.000682557	1
His4r	3.85203	2.22521e-05	3
CR44298	3.80249	2.56317e-05	3
CG9336	3.78639	3.53783e-14	15
cer	3.7731	2.78743e-05	3
mir-3645	3.69168	0.000184338	2
CG32147	3.66198	3.82783e-05	3
CR44082	3.65648	3.88835e-05	3
mir-279	3.60331	0.000226989	2
mir-318	3.56751	0.00121675	1
CG11400	3.5653	1.02492e-05	4
snRNA:U6:96Ab	3.53815	0.00128491	1
snRNA:U6:96Ac	3.53815	0.00128491	1
CG34250	3.50342	6.01859e-05	3
bou	3.47222	6.57908e-05	3
tll	3.44137	1.5838e-09	10
CR44092	3.40189	0.00165474	1
snoRNA:Me18S-A1061	3.39406	0.00167897	1
snoRNA:Me18S-G1952	3.39406	0.00167897	1
CR44478	3.39057	1.84138e-05	4
mir-994	3.38827	0.0016971	1
CR43152	3.36719	4.467e-06	5
snoRNA:Or-CD1	3.3436	9.49734e-05	3
snmRNA:204	3.33196	0.00188413	1
hoip	3.31465	2.3752e-05	4
CG33229	3.31428	0.000448387	2
CR44986	3.31418	2.37894e-05	4
Yp1	3.29089	9.59048e-10	11
CG43965	3.2841	2.63142e-05	4
CG32039	3.26274	0.000119628	3
Ilp8	3.24602	5.68577e-14	18
CG11791	3.22269	2.63217e-08	9
CG15482	3.18881	8.88033e-06	5
tRNA:HPsi	3.17824	0.000617745	2
RNaseMRP:RNA	3.14973	0.00264257	1
mir-12	3.14089	0.0026863	1
Cyp6a15Psi	3.13885	6.80192e-07	7
tRNA:CR30241	3.13446	0.00271856	1
CG13751	3.13348	0.00272348	1
CR44093	3.12706	4.45536e-05	4
CG15721	3.11494	8.13595e-10	12
Cys	3.10974	3.07128e-06	6
CR43723	3.10745	3.10203e-06	6
CG9897	3.09783	8.29875e-07	7
CG10433	3.09509	1.27415e-05	5
CR44095	3.09495	2.16225e-07	8
CR43636	3.08381	5.9294e-08	9
CR44868	3.0749	0.000204492	3
Reg-5	3.07279	2.17372e-21	32
l(2)06225	3.06558	0.000210003	3
Cp19	3.06329	9.81222e-07	7
RpL39	3.05722	1.47428e-05	5
CR44923	3.05076	0.000219082	3
MtnA	3.05066	3.97154e-06	6
Rheb	3.03659	5.46824e-09	11
CR44512	3.02106	1.69463e-05	5
Cp36	3.01785	6.21685e-09	11
Yp2	3.01242	6.45211e-09	11
Acp54A1	3.00741	0.000923746	2
CG31681	3.00036	1.33145e-06	7
CR44873	2.99457	0.000257189	3
snoRNA:lola-a	2.9906	0.00355073	1
snoRNA:Me28S-C1237	2.98812	0.000966677	2
Tom7	2.97842	0.000269323	3
Trx-2	2.97265	8.47122e-09	11
Act42A	2.95919	4.46964e-07	8
snRNA:U2:34ABb	2.95472	0.00104579	2
CG30016	2.94117	0.000299533	3
SmG	2.93543	0.000304483	3
Mst85C	2.93225	8.67312e-10	13
CG34455	2.93154	4.02669e-08	10
asparagine-synthetase	2.92987	8.83685e-10	13
tRNA:CR30206	2.92935	0.0011102	2
CG11275	2.92828	5.27302e-07	8
Pcd	2.92651	8.72837e-05	4
snoRNA:Me28S-G3081a	2.92365	0.00402068	1
CR44293	2.91977	0.00113552	2
CR44982	2.91392	0.000323758	3
Cp15	2.91123	9.18708e-05	4
CR44691	2.91014	5.81031e-07	8
snoRNA:Psi18S-301	2.90719	0.00116968	2
CG30159	2.90429	5.99508e-07	8
CG11388	2.90401	1.35526e-08	11
Act5C	2.9037	4.42046e-14	21
CR44283	2.90207	0.00118386	2
CG13516	2.89928	7.67381e-06	6
Thor	2.89605	6.26534e-07	8
Pect	2.89419	1.74189e-13	20
Plzf	2.8753	5.75389e-08	10
CG30409	2.87421	8.55806e-06	6
CR44289	2.87417	2.98408e-05	5
CG14966	2.87378	0.000363059	3
CR44268	2.87352	0.00126621	2
CR44891	2.87085	2.49523e-06	7
CR44756	2.87049	1.40787e-09	13
RpLP2	2.86397	0.000107648	4
snmRNA:838	2.86123	0.00451467	1
CR44651	2.8548	0.00011101	4
CG12400	2.84855	0.000113361	4
CR43644	2.84723	0.000391641	3
CR45029	2.84408	2.84111e-06	7
maf-S	2.83973	0.00040012	3
trbl	2.82555	3.27612e-14	22
CG30371	2.82098	3.66251e-05	5
CG43135	2.81939	0.00143841	2
Spn27A	2.81373	8.50464e-08	10
snoRNA:Me18S-C1366	2.81081	0.00495763	1
snoRNA:Me28S-C3227a	2.81081	0.00495763	1
mir-996	2.80667	0.00148214	2
Sfp33A3	2.80615	0.00148395	2
Bka	2.80501	3.89491e-05	5
CG42240	2.8014	0.000446375	3
Mdh1	2.79415	2.5622e-09	13
Cp18	2.79379	1.21434e-05	6
CG34149	2.79068	1.10081e-06	8
ms(3)K81	2.78599	0.000466453	3
CG30197	2.78173	0.000141828	4
CR44468	2.78023	1.05193e-07	10
GstE12	2.77992	2.86463e-09	13
CG44242	2.76202	0.00164651	2
koko	2.76085	3.61086e-08	11
CR30055	2.75504	4.72171e-05	5
CR43834	2.75491	0.00549973	1
snoRNA:Me28S-A992	2.74528	0.00559891	1
CG13392	2.74275	0.00016163	4
mir-282	2.74052	0.00173202	2
mRpS10	2.73663	0.000164986	4
AlkB	2.73512	4.81928e-06	7
snRNA:U2:34ABa	2.73463	0.00175622	2
tRNA:N5:42Ag	2.7318	0.00574076	1
Sgt	2.72588	4.37657e-09	13
CG14903	2.72246	0.000173012	4
Chd64	2.71929	9.52948e-20	34
awd	2.71726	5.46143e-05	5
CG15390	2.71656	0.000568678	3
mlt	2.71356	4.49705e-11	17
aay	2.71331	5.54502e-05	5
Chmp1	2.713	0.000574483	3
CG17333	2.70571	1.68804e-07	10
CR42742	2.7043	5.59634e-06	7
snoRNA:Psi28S-2648	2.70025	0.00190434	2
tRNA:K2:42Ae	2.69988	0.00609127	1
snoRNA:Me28S-U1230	2.69914	0.000597662	3
CG34242	2.69729	0.00612061	1
CG32625	2.69657	0.000602075	3
CG31955	2.69199	0.000191621	4
Prp38	2.69165	1.89388e-05	6
CG3609	2.68747	5.91566e-09	13
CG33159	2.68497	1.94966e-05	6
CR43615	2.68454	1.95336e-05	6
CG34191	2.67957	0.000631992	3
GstE3	2.67757	6.37107e-06	7
CG32276	2.67575	0.00063893	3
tRNA:E4:56Fc	2.67482	0.00638129	1
Cpr51A	2.67113	6.67351e-08	11
CG33260	2.66899	6.64175e-06	7
CR44288	2.66283	0.00207981	2
CR44121	2.65586	0.00211421	2
Vm26Aa	2.65571	0.000676541	3
CG15922	2.65422	6.96251e-05	5
CR43727	2.64512	2.39789e-06	8
CR43626	2.64469	7.99762e-08	11
mir-986	2.64349	0.00676344	1
lawc	2.64193	2.3512e-05	6
CG5835	2.64087	9.54865e-12	19
CG7668	2.63992	2.37193e-05	6
CG11790	2.62872	8.48695e-07	9
snoRNA:lola-b	2.6287	0.0022539	2
CR32218	2.62647	0.000238706	4
CG43287	2.62607	0.000736267	3
CG9436	2.62323	2.55052e-05	6
CR44120	2.62295	0.00228463	2
snoRNA:Me28S-C2645b	2.62288	0.002285	2
CG12868	2.6213	2.57208e-05	6
Gclm	2.62042	2.58194e-05	6
CG17931	2.61912	7.97048e-05	5
CG8369	2.61888	8.46866e-06	7
Rcd4	2.61874	7.98221e-05	5
snoRNA:Me28S-C2645a	2.61872	0.00230752	2
Tapdelta	2.61116	0.000251279	4
CG33469	2.60979	0.000771293	3
Dpy-30L2	2.60792	0.000254026	4
CG31974	2.60694	3.1597e-07	10
CG33474	2.60547	2.75541e-05	6
NitFhit	2.60501	2.97169e-06	8
dec-1	2.60363	1.3401e-25	48
Atg12	2.60193	0.000788784	3
CR44375	2.60168	2.80122e-05	6
VhaM9,7-b	2.601	9.23609e-06	7
CG7484	2.58931	2.95614e-05	6
CG31313	2.58395	9.1269e-05	5
Crc	2.58317	4.44605e-09	14
Uhg5	2.57891	1.02803e-05	7
CG12107	2.57606	1.04235e-05	7
CG13877	2.57515	0.000851449	3
CG6426	2.57087	3.97235e-07	10
CR44340	2.56993	0.000864221	3
CG9796	2.56726	1.21576e-06	9
mRpL55	2.56702	0.00029136	4
CR33963	2.56569	0.000874746	3
mir-966	2.56123	0.0026421	2
CG18343	2.55465	0.000303703	4
CR44768	2.55434	3.8969e-06	8
CG12171	2.5515	0.000910886	3
olf186-M	2.54997	1.73919e-08	13
snoRNA:185	2.54789	0.0080769	1
tRNA:CR30250	2.54675	0.00273378	2
GstD1	2.54032	4.20027e-06	8
CG15863	2.53949	3.67176e-05	6
CG5167	2.53288	1.71933e-07	11
Rab10	2.53201	3.10652e-11	19
CR44124	2.53195	0.00831943	1
CG32708	2.52738	0.000113488	5
CHKov2	2.52465	6.21183e-08	12
CR44209	2.52417	0.00288306	2
CR44867	2.5197	0.000341462	4
snmRNA:649	2.5195	0.00851395	1
CR45016	2.51822	0.00100166	3
CR44889	2.51814	1.62026e-06	9
Gapdh1	2.51794	1.38175e-05	7
CG15432	2.51562	0.00100914	3
CG4957	2.51385	0.000348225	4
CR42862	2.51122	4.59954e-12	21
tRNA:H:48F	2.50835	0.00299254	2
CG10208	2.5059	5.04942e-06	8
GstE6	2.50432	4.2788e-05	6
CG13510	2.50278	1.48714e-05	7
CG15673	2.50043	5.22565e-12	21
Vha16-1	2.49834	3.73752e-10	17
CG5885	2.49815	0.000367053	4
18w	2.49776	3.84375e-16	30
CG3437	2.49549	5.33845e-06	8
slv	2.48993	5.4997e-06	8
CG17028	2.48798	6.72222e-07	10
CG43250	2.48781	0.00109249	3
CG32280	2.48728	2.34932e-07	11
snRNA:U1:21D	2.48551	0.00315792	2
snoRNA:Psi28S-2566	2.4791	0.00917717	1
tRNA:G3:57BCa	2.47828	0.00919102	1
CG14777	2.47345	1.71448e-05	7
CG43134	2.47266	0.00114076	3
CG8788	2.47137	1.37112e-14	27
Ctr1B	2.47029	3.24925e-08	13
vsg	2.46972	6.12746e-06	8
Fer2LCH	2.46913	1.75075e-05	7
CG14810	2.46767	0.00040655	4
CG40439	2.46734	0.00329601	2
snoRNA:Me28S-A1322	2.4672	0.00938211	1
CG43107	2.46646	0.00330289	2
Gpdh	2.46593	2.76423e-12	22
CG8860	2.46475	0.00331618	2
CG34253	2.46463	0.00116721	3
Galphaf	2.46419	8.23705e-17	32
stas	2.46349	1.49567e-09	16
CR43900	2.45564	0.00338811	2
glec	2.45563	7.10768e-11	19
Hsp67Bc	2.45497	0.000424235	4
snoRNA:Me18S-G1620	2.4511	0.00342455	2
l(2)08717	2.44864	8.57088e-16	30
Picot	2.44779	4.3616e-22	44
CR45048	2.44722	5.48552e-05	6
tRNA:E4:56Fb	2.44629	0.00975347	1
CG14671	2.44512	0.000155802	5
CG9117	2.43637	0.000451537	4
CR44655	2.43439	0.00045455	4
snoRNA:U14:30Ea	2.43101	0.010034	1
CR44526	2.42855	0.00361134	2
CG5934	2.41902	0.00132948	3
snoRNA:Or-CD11a	2.41746	0.0102898	1
snoRNA:Or-CD11b	2.41746	0.0102898	1
Hsc70-4	2.41648	8.585e-14	26
CG30154	2.41631	0.00371692	2
CG13319	2.41096	0.000177709	5
mir-4955	2.40869	0.0104586	1
CG11699	2.40862	0.00136956	3
CG8206	2.40418	0.000182414	5
CR44266	2.39357	0.00142966	3
CG3348	2.39128	0.000191704	5
wac	2.3899	0.00144471	3
mRpL2	2.38911	0.000193314	5
CR43936	2.38693	0.000532962	4
pst	2.38625	4.12019e-10	18
CG14818	2.38398	0.000538251	4
Tctp	2.38381	7.22838e-05	6
Fadd	2.38355	2.65141e-05	7
CG30269	2.3833	0.000539488	4
CG7872	2.37957	8.92135e-09	15
CR44417	2.37824	0.00406566	2
CG10365	2.37736	4.09143e-13	25
CG34301	2.37652	0.00150096	3
CG2611	2.37121	0.000207118	5
CG8066	2.37119	7.63624e-05	6
Send1	2.36393	1.07902e-05	8
Cyp1	2.35859	1.11023e-05	8
CG11050	2.35534	2.90982e-11	21
CR41601	2.35529	3.04102e-05	7
pinta	2.35487	1.56463e-06	10
AP-2sigma	2.35384	8.23513e-05	6
Gapdh2	2.35182	3.09262e-05	7
icln	2.34956	0.00060411	4
Pgd	2.34927	1.16619e-08	15
CG34228	2.34776	0.0117111	1
CG10764	2.34718	1.64293e-06	10
DnaJ-1	2.34715	6.17192e-10	18
boca	2.34504	0.00164207	3
CG15083	2.34302	8.6321e-05	6
CG31715	2.33834	0.0119176	1
CR34046	2.33669	0.000236574	5
CG15861	2.33411	9.45476e-08	13
Cyp6a20	2.33063	6.86512e-07	11
RpL29	2.32881	0.00456765	2
CG44009	2.32694	2.01813e-09	17
CG14104	2.32581	0.00173473	3
TFAM	2.32412	1.90178e-06	10
CR43857	2.32369	0.000658854	4
snoRNA:Me28S-U2134a	2.32305	0.0122607	1
Def	2.32026	0.000666476	4
CG31710	2.31867	2.18934e-09	17
RpII215	2.31822	2.04404e-25	55
fok	2.31557	5.29709e-06	9
CG43342	2.31447	0.00179177	3
CoVIIc	2.31252	0.000683982	4
Trax	2.31027	3.78301e-05	7
IP3K1	2.3052	8.33997e-20	42
Rsf1	2.30297	8.29589e-07	11
CG14618	2.30107	3.95565e-05	7
Vps25	2.29971	0.00071402	4
CG17169	2.29773	0.00010512	6
CR44386	2.29762	0.000719038	4
Vamp7	2.29723	1.54158e-05	8
JhI-26	2.29686	3.30955e-07	12
Rpn9	2.29468	1.28811e-07	13
CR43730	2.29173	1.31825e-07	13
CR44772	2.29084	0.00499493	2
CG18643	2.28844	0.000741504	4
RfC4	2.2872	4.23074e-05	7
tal-1A	2.28423	9.43156e-07	11
tal-2A	2.28423	9.43156e-07	11
tal-3A	2.28423	9.43156e-07	11
tal-AA	2.28423	9.43156e-07	11
RpS28a	2.2804	0.00197475	3
CG7770	2.27747	0.0133435	1
CG8668	2.27614	7.42886e-11	21
CG15601	2.2754	1.73246e-05	8
Ntf-2r	2.27468	4.49564e-05	7
CR43916	2.27395	0.000301247	5
CG4991	2.2732	3.77171e-28	63
Inx3	2.2727	3.91258e-14	29
CG42615	2.27181	0.000303738	5
tRNA:CR30251	2.27107	0.005233	2
ORMDL	2.27004	0.000788691	4
GstE11	2.27001	1.78316e-05	8
CG6074	2.26996	6.06362e-08	14
CG13227	2.26955	0.00525187	2
Spn28Dc	2.26665	2.14021e-10	20
Dcp-1	2.26374	1.84393e-05	8
CR44974	2.26369	0.00207126	3
CR44147	2.26103	0.000316623	5
CG12379	2.25963	0.000318337	5
alphaTub84B	2.2543	4.52399e-07	12
smt3	2.25408	0.00544674	2
Ef1beta	2.25373	1.94539e-05	8
betaTub56D	2.25108	4.25683e-09	17
CG11825	2.24868	1.99866e-05	8
CR44431	2.24799	0.00216616	3
snoRNA:Me18S-C1096	2.24626	0.0141394	1
CG9821	2.2445	2.5697e-12	25
CG43308	2.2439	0.00557881	2
CG18193	2.24362	0.00219334	3
ubl	2.24327	0.0055871	2
GstD9	2.24271	8.1112e-06	9
puc	2.24014	2.17141e-20	45
Vha36-1	2.23883	8.29729e-06	9
Hex-A	2.23852	1.15957e-10	21
sni	2.23754	8.36021e-06	9
GstE1	2.23615	2.13715e-05	8
th	2.23494	1.05934e-16	36
Hsp27	2.23487	0.000350194	5
mir-281-1	2.23481	0.014443	1
CR43973	2.23285	0.00572602	2
CG8353	2.23056	8.70843e-06	9
CG13994	2.23023	0.000901346	4
CG42846	2.22841	0.00229067	3
CG42697	2.22731	0.000142809	6
CG9099	2.22675	2.24744e-05	8
Kaz1-ORFB	2.22432	5.73949e-05	7
Hsc70-3	2.22377	5.38996e-13	27
CG34021	2.22331	0.00585606	2
snoRNA:gcl-a	2.22181	0.00587676	2
Yeti	2.22161	0.00233558	3
bmm	2.22156	2.16504e-17	38
Oda	2.22057	9.00323e-12	24
CG13377	2.21095	2.52307e-09	18
Tim8	2.20908	0.0024206	3
CG17982	2.20678	6.24888e-05	7
CG30108	2.20648	0.000390654	5
26-29-p	2.20601	2.58225e-07	13
CG5273	2.20486	4.05397e-06	10
CG4452	2.20144	6.93792e-09	17
RnrS	2.20077	1.66996e-06	11
Rap2l	2.20041	6.44513e-05	7
CG42658	2.19994	0.00040063	5
Rho1	2.19976	2.71189e-07	13
Sip1	2.19886	7.79824e-13	27
mir-8	2.1983	0.00621142	2
Uhg2	2.19777	0.000403993	5
Smn	2.19539	0.00251705	3
CR45018	2.19506	4.55899e-08	15
CG43693	2.19334	3.00245e-24	56
hebe	2.18858	1.5907e-15	34
scu	2.18717	1.97552e-08	16
ppl	2.1868	0.00104262	4
RpL28	2.18424	1.14178e-05	9
snoRNA:Me18S-A1576	2.18313	0.00643733	2
Yp3	2.1821	1.37743e-09	19
Xrp1	2.18177	3.23245e-18	41
CG17977	2.18018	0.000432307	5
CG17224	2.18004	7.80517e-07	12
CG44295	2.17813	0.0065137	2
Tsp42El	2.17746	0.00107581	4
nero	2.17731	2.92768e-05	8
CR44806	2.17668	0.000438178	5
CG31548	2.176	0.000439322	5
CG43243	2.17563	0.00108241	4
CG42837	2.17533	1.98769e-06	11
lace	2.17476	7.4951e-14	30
CG13511	2.17447	0.00656999	2
CR44404	2.17394	0.00267598	3
CG30109	2.17287	0.00659481	2
CG13365	2.16957	0.00664623	2
CG8372	2.1693	0.00110564	4
Lsd-2	2.16921	1.21031e-12	27
CG44243	2.16696	2.10485e-06	11
RpS17	2.16564	0.00274017	3
slmo	2.16517	3.12407e-05	8
ix	2.16511	0.00274431	3
Irp-1B	2.16449	7.77117e-12	25
CG4325	2.15974	3.21611e-05	8
gk	2.15959	7.20259e-10	20
CG5854	2.15786	3.24875e-05	8
CR44384	2.15588	0.00686414	2
CG6891	2.15512	8.84588e-12	25
CR43708	2.1528	0.00284242	3
CG13868	2.14997	1.61e-12	27
CG5335	2.14903	2.37976e-06	11
CR45026	2.1428	0.00120839	4
Bacc	2.13807	7.54572e-08	15
CG3420	2.13767	0.000509219	5
CR44107	2.13705	0.00123193	4
CG8191	2.13617	1.07724e-06	12
Dlc90F	2.13403	0.00124444	4
CG6908	2.13323	2.65153e-06	11
CG33155	2.13132	1.55583e-05	9
mRpL53	2.13132	1.55583e-05	9
mRpL13	2.1312	3.74659e-05	8
snoRNA:Or-aca2	2.13025	0.00729116	2
MED9	2.12761	0.000220373	6
RpL18A	2.12617	9.2384e-05	7
RpS28b	2.12572	0.00307085	3
CG12123	2.12356	0.000224289	6
RpL15	2.12251	0.000539841	5
CG31922	2.12146	0.00310836	3
CR44991	2.12133	0.00310956	3
CR44720	2.12099	0.00311256	3
CG8321	2.12056	0.000227238	6
CG14962	2.1197	9.53276e-05	7
CG42808	2.1174	0.000230378	6
CrebA	2.11686	9.19567e-22	52
CG31109	2.11488	0.00132696	4
MED8	2.11312	0.00133485	4
Sox14	2.11278	9.03268e-11	23
RpL36A	2.11227	0.000561562	5
snoRNA:Or-CD12	2.11055	0.0013464	4
cni	2.1105	9.96807e-05	7
Paip2	2.11019	9.98306e-05	7
CG5245	2.10834	0.000239646	6
CG6568	2.10792	1.78399e-05	9
CG10320	2.10589	0.00136758	4
GstT4	2.10511	7.53596e-09	18
skpA	2.10494	0.000243214	6
Aps	2.10345	4.31806e-08	16
twr	2.10262	7.75673e-06	10
CG7039	2.10257	7.7591e-06	10
CG42518	2.10255	0.000245754	6
Hmu	2.1022	4.37519e-05	8
CG1213	2.10155	4.40017e-11	24
CG9669	2.10127	0.00138892	4
CR44656	2.1012	0.00780747	2
Hydr1	2.10093	2.48379e-07	14
CG9548	2.10063	0.00139192	4
CR32745	2.1003	0.000588072	5
CG17681	2.09896	7.93896e-06	10
CR44285	2.096	0.00790371	2
CG1444	2.0954	6.1484e-07	13
CG43389	2.09511	0.000599945	5
Arc2	2.09429	0.000254749	6
ken	2.0926	7.01931e-16	37
Jheh2	2.09143	6.34271e-07	13
CG42557	2.09127	0.000109425	7
CG42558	2.09127	0.000109425	7
Adh	2.09116	8.70435e-09	18
Adhr	2.09116	8.70435e-09	18
CG8360	2.09115	0.000609174	5
BG642312	2.09064	0.000610351	5
Eip55E	2.09033	3.55664e-06	11
CG2862	2.08982	0.000259748	6
CG5045	2.08908	0.000260586	6
Cp38	2.0874	4.73555e-05	8
CG2211	2.08656	4.75712e-05	8
CR44294	2.08629	0.000620679	5
Vml	2.08472	0.000265576	6
CG13369	2.08457	0.000624808	5
CG34179	2.08418	4.81787e-05	8
CG8436	2.08346	0.000113644	7
mir-4939	2.08304	0.00814871	2
mir-4943	2.08195	0.00816977	2
RpL31	2.08142	0.000632435	5
Best2	2.08011	4.53634e-12	27
Mgstl	2.07994	4.92849e-05	8
Mlc-c	2.07793	2.33866e-08	17
CG31431	2.07771	5.4917e-08	16
tsl	2.07728	4.28924e-09	19
Dmn	2.07665	2.14199e-05	9
CG33679	2.07552	0.000646957	5
CG5958	2.07493	2.16354e-05	9
eas	2.07368	2.72838e-11	25
Pax	2.07329	1.09452e-39	102
Nep2	2.07198	5.76464e-15	35
Ho	2.06961	0.000283623	6
Pdi	2.06696	1.1179e-08	18
ced-6	2.06562	6.49737e-15	35
aph-1	2.0656	0.000123926	7
Sec61beta	2.06423	0.0015726	4
snoRNA:lola-c	2.06322	0.00367056	3
CG15908	2.06123	0.000683577	5
CG34028	2.05987	0.000687166	5
Atg8a	2.05967	0.000127548	7
Neos	2.05917	1.02199e-05	10
CG9948	2.05901	2.37466e-05	9
PGRP-SA	2.0587	3.53289e-07	14
CoVb	2.05775	0.000298647	6
Tsp29Fb	2.05765	8.26725e-07	13
Grasp65	2.05593	5.60379e-05	8
CG10424	2.05538	0.000130226	7
CR42491	2.05524	0.000699521	5
CR45028	2.05487	0.00162275	4
eIF2B-alpha	2.05143	0.000132743	7
CG34010	2.05138	0.00164187	4
CR44969	2.05116	0.00071062	5
CG42521	2.05067	0.00879425	2
Dpy-30L1	2.05017	0.0038098	3
Obp28a	2.04818	0.000718811	5
CG7580	2.04662	5.88986e-05	8
CG14207	2.04605	6.01667e-09	19
rost	2.04404	7.52109e-08	16
CG6028	2.04307	1.13191e-05	10
CG5210	2.04277	4.92546e-06	11
CG42446	2.04204	6.03603e-05	8
debcl	2.04114	3.35866e-08	17
pnr	2.03953	8.01596e-25	63
CG11839	2.03952	6.11802e-05	8
Gel	2.039	2.82594e-09	20
Tab2	2.03885	6.89205e-13	30
CG9855	2.03863	0.00032456	6
endos	2.03712	0.000142288	7
CG13807	2.03645	0.000327645	6
CG1236	2.03588	0.00172942	4
Cyp317a1	2.03048	1.36008e-09	21
robl	2.03033	0.00176194	4
Eip71CD	2.02983	2.81657e-05	9
CG16824	2.0293	0.00924828	2
CG6610	2.02776	0.00928195	2
skpB	2.02723	1.25162e-05	10
CG5919	2.02579	0.000343206	6
Mpc1	2.02566	0.00015042	7
CG44532	2.02485	0.00179463	4
Pdcd4	2.02411	1.9999e-12	29
CR44149	2.02294	0.000792206	5
CG31717	2.02242	0.000348267	6
janA	2.02116	6.74927e-05	8
CG10527	2.02083	6.76107e-05	8
CG1888	2.01989	7.98843e-09	19
CG3770	2.0188	0.000353796	6
Rcp	2.01654	1.14125e-06	13
CG18327	2.01322	6.02959e-06	11
SmB	2.01225	0.000825506	5
sgl	2.0107	3.34755e-10	23
CG10570	2.00854	1.21512e-06	13
CG42502	2.00854	1.21512e-06	13
Ate1	2.00801	1.41403e-05	10
CR31044	2.00387	4.20838e-09	20
CG42362	2.00344	0.00016753	7
CG42363	2.00344	0.00016753	7
CG11226	2.00148	0.00194091	4
elB	2.00103	1.45289e-17	44
E(spl)m7-HLH	2.00034	3.34669e-05	9
CG44325	1.99792	1.75172e-10	24
CR43480	1.99757	2.9814e-06	12
CG10157	1.99535	1.53233e-05	10
CG30273	1.99411	0.000885278	5
CG12112	1.99369	3.47933e-05	9
mRpL35	1.99223	0.010092	2
CG7130	1.99182	0.00450025	3
CG11562	1.99148	0.000894284	5
CG32803	1.98965	7.98824e-05	8
snRNP-U1-C	1.98865	0.0101774	2
CG30033	1.98712	8.09705e-05	8
CG3097	1.98368	1.89546e-11	27
CG42239	1.98349	0.0103019	2
CG8038	1.98203	0.00018586	7
Surf4	1.98045	1.68431e-05	10
CG2608	1.98	0.000187701	7
tRNA:CR30254	1.97978	0.0103924	2
Tim13	1.97948	0.00208947	4
CG42656	1.97789	0.00468269	3
CG11555	1.97644	0.0104744	2
CR43650	1.97604	1.42554e-15	39
alc	1.97582	0.00042655	6
Irc	1.9743	6.48337e-08	17
l(3)neo18	1.97306	0.00043171	6
RpL14	1.9717	0.00214475	4
Tina-1	1.97038	3.6403e-06	12
CG17754	1.96998	2.12136e-12	30
Nmdmc	1.96881	6.83268e-17	43
CR43051	1.96705	0.00482994	3
mtacp1	1.9667	8.29063e-06	11
CG34150	1.96555	0.00485056	3
sesB	1.96464	1.86205e-05	10
Trxr-1	1.96383	6.62561e-09	20
CG15526	1.96337	0.000450299	6
CG12560	1.96279	0.000998784	5
ial	1.96273	4.16986e-05	9
Gadd45	1.96219	0.00100107	5
CG42867	1.96074	0.0049177	3
CR43833	1.96022	0.0108823	2
Fer1HCH	1.95836	1.93772e-05	10
CG14646	1.95582	4.34173e-05	9
Phax	1.95542	1.97423e-05	10
CG33051	1.9542	0.00103237	5
CG34008	1.95375	0.00103416	5
CG17027	1.95357	9.07027e-06	11
CG18067	1.95234	9.14706e-06	11
CG9667	1.95205	0.000473036	6
CG9826	1.95196	1.89387e-06	13
CG34163	1.95192	0.00504308	3
CG42288	1.94989	0.00104966	5
CG8507	1.94922	0.000217918	7
CG3800	1.94855	4.53026e-05	9
abd-A	1.94826	1.59837e-23	63
Cdk4	1.94787	6.68413e-12	29
CG18088	1.94597	1.98506e-06	13
mRpL52	1.94571	0.00106668	5
CG32428	1.94543	9.59054e-06	11
CG11700	1.94542	4.37267e-06	12
CG3560	1.94537	0.00513823	3
CR44522	1.94377	0.00516172	3
CG32022	1.94308	0.00236076	4
CG32267	1.94211	0.00518621	3
Galt	1.94159	9.84546e-06	11
CR44724	1.94139	0.00108461	5
Vha100-2	1.94087	6.48607e-15	38
MED7	1.94037	4.75242e-05	9
dgt2	1.94007	0.00521652	3
CR44845	1.93943	0.00109284	5
CG7506	1.93932	0.000499959	6
UK114	1.93598	0.000106442	8
Lapsyn	1.93379	8.98154e-10	23
l(1)G0136	1.93329	0.000235421	7
CG8008	1.93192	9.8373e-08	17
mod(r)	1.93025	2.31621e-05	10
cl	1.92984	0.000521019	6
baf	1.92969	0.00023957	7
CG6272	1.92923	0.000110357	8
CG6553	1.92884	0.00247617	4
CG8490	1.92872	0.00538834	3
CG33713	1.92864	0.000240792	7
CG33714	1.92864	0.000240792	7
Manf	1.92641	0.00114904	5
CG31743	1.92475	4.54103e-11	27
CG34313	1.92475	4.54103e-11	27
CR44992	1.9246	0.00115708	5
Adam	1.92311	2.42368e-05	10
tra	1.91835	2.49793e-05	10
CG34120	1.91775	9.17238e-25	68
CG42486	1.91774	0.000549175	6
CG14933	1.91741	0.000549974	6
CG12581	1.91714	2.29782e-13	34
ERR	1.91712	1.15093e-06	14
CG9426	1.91659	5.34714e-07	15
h	1.91642	5.46675e-05	9
Rab4	1.91524	0.000118934	8
CG4455	1.914	0.00561954	3
MrgBP	1.91394	0.00260301	4
CycH	1.913	0.00056064	6
CG1746	1.91297	2.5713e-06	13
CG12207	1.90966	1.2231e-13	35
CG44286	1.9092	2.6485e-06	13
CG4267	1.90911	5.71249e-07	15
Cp1	1.90885	2.66106e-08	19
CG9391	1.90866	0.000265298	7
Rpb12	1.9085	0.0122922	2
CG14688	1.90777	5.78079e-07	15
Cct5	1.90722	1.25429e-07	17
Gp150	1.90687	6.28234e-26	72
pelo	1.90631	2.80222e-13	34
Hsp67Bb	1.90581	0.000578455	6
CG31673	1.90578	0.000125106	8
CG17625	1.9054	0.00124588	5
CG11426	1.90483	1.29325e-08	20
RpL32	1.9048	0.000580987	6
CG17734	1.90301	0.000585549	6
CG2911	1.90294	0.000127023	8
CG30195	1.90122	0.00271648	4
MSBP	1.90102	5.98201e-05	9
CG3902	1.89929	6.62452e-11	27
CR44725	1.89912	0.0125668	2
CG3552	1.89892	2.91694e-07	16
abs	1.89883	2.8273e-05	10
RpL7	1.89834	0.000130185	8
Esp	1.89824	7.32116e-16	42
CG2789	1.89632	0.00276152	4
CG17337	1.89534	2.89064e-05	10
CG16700	1.89458	7.26383e-12	30
Rab7	1.89438	6.21866e-05	9
Aats-ser	1.89438	1.36023e-05	11
RpL22	1.89413	0.000284671	7
CG34445	1.8923	0.000134461	8
CR42549	1.89138	0.000135118	8
CG9437	1.89078	0.000135556	8
CG42394	1.88994	0.0060189	3
CG4585	1.88972	1.44648e-06	14
CG1129	1.8889	6.42133e-05	9
Eno	1.88873	3.98907e-14	37
scyl	1.88851	6.64132e-06	12
CG1927	1.88804	6.8822e-07	15
CG34300	1.88775	6.46465e-05	9
aru	1.8875	8.15422e-12	30
CG9238	1.88601	9.61822e-16	42
CG9836	1.88534	0.000297062	7
CR42875	1.88531	0.0129823	2
CG14229	1.88372	0.00288065	4
CG15211	1.88186	8.57799e-11	27
CG15098	1.88062	1.49454e-05	11
CR44620	1.87907	0.00620871	3
Inx2	1.87889	4.42314e-12	31
NLaz	1.87829	0.00014492	8
CG9864	1.87755	1.05557e-13	36
CR44748	1.87666	0.000656652	6
snoRNA:Me28S-G2173	1.87631	0.0132603	2
CG15771	1.87545	3.63172e-07	16
cv	1.87511	1.81138e-08	20
CG43156	1.87472	0.0133101	2
CG5986	1.87366	0.0014079	5
Rpb7	1.87343	0.000665952	6
Kr-h1	1.87322	1.27947e-15	42
CG12863	1.87218	7.08067e-05	9
CG6308	1.86957	0.00143028	5
CG17486	1.86916	0.000321315	7
fabp	1.86894	4.92074e-11	28
sea	1.86894	4.92074e-11	28
arx	1.8685	0.000680402	6
bowl	1.86681	1.78825e-18	51
Ssb-c31a	1.86624	0.0064402	3
lbe	1.86574	4.24567e-08	19
CG32795	1.86504	1.66279e-05	11
CG16756	1.86445	0.0006925	6
CR44599	1.86403	0.0030772	4
CR44383	1.86275	0.00309048	4
CG18765	1.86179	0.000333002	7
CG32277	1.86105	0.00147799	5
RpS25	1.86099	0.00147835	5
CREG	1.86064	0.000334866	7
Sgf29	1.86011	0.000335724	7
scramb2	1.85832	1.74097e-05	11
Pi3K21B	1.85814	1.2193e-10	27
pita	1.85798	4.9888e-09	22
CR44851	1.85549	0.00664095	3
CG17272	1.8534	0.0066806	3
CR43641	1.85268	0.00319663	4
CG1665	1.85132	7.99942e-05	9
CR44581	1.85128	0.00321166	4
CR31144	1.85105	0.00321413	4
CG2909	1.85024	3.84875e-05	10
CG5541	1.84965	1.97926e-14	39
CR43906	1.84906	5.5692e-09	22
Pino	1.84756	6.86607e-19	53
Sod2	1.84716	0.00017118	8
CG13299	1.84698	0.00074717	6
CG5168	1.84537	1.90235e-05	11
CG9593	1.84341	0.00036405	7
Gbp	1.84264	0.00330602	4
Clc	1.84216	8.43949e-05	9
CR43496	1.84187	0.000366777	7
CG10383	1.8409	3.63268e-11	29
CG13220	1.83922	0.000772828	6
CR44600	1.83881	0.00696468	3
CG33969	1.83851	9.58823e-06	12
Xbp1	1.83706	4.18456e-05	10
Adf1	1.83625	1.35464e-08	21
CG31100	1.83606	3.92167e-11	29
l(1)G0289	1.83411	3.22755e-09	23
CG2162	1.8339	1.11075e-06	15
CG15027	1.83386	0.00340487	4
CG5853	1.83356	5.4727e-20	57
CG1806	1.83196	1.12993e-06	15
CoVIII	1.83185	0.00710445	3
CG9471	1.83037	0.00166342	5
Mes2	1.82979	6.26859e-08	19
CR44367	1.82907	0.00345993	4
Sc2	1.82905	0.000390311	7
AcCoAS	1.82872	7.14538e-15	41
Rab39	1.82769	0.0008126	6
Spn55B	1.82763	0.000393016	7
sqh	1.82682	4.46538e-05	10
CG3817	1.82663	0.00348836	4
CR32194	1.82592	0.00169216	5
Lk6	1.82299	8.74279e-10	25
CG3662	1.82299	5.92813e-07	16
mip40	1.82227	0.00171614	5
asf1	1.82183	0.00171903	5
CG4860	1.82098	5.29062e-06	13
DOR	1.82064	5.39545e-17	48
CG32856	1.82043	0.0017283	5
CG34310	1.82025	2.02415e-15	43
cup	1.82025	2.02415e-15	43
CG1885	1.82002	0.000840171	6
CG31301	1.81974	2.59329e-06	14
fs(1)K10	1.81742	2.30357e-05	11
RpL13A	1.81652	0.00175452	5
CtsB1	1.81615	4.77839e-05	10
Tmhs	1.81608	4.06778e-09	23
CG34117	1.81517	0.00362503	4
Prosbeta5	1.81372	9.9665e-05	9
Treh	1.81337	4.86398e-20	58
Hph	1.8111	1.04934e-14	41
Ire1	1.81054	1.8785e-13	37
Tal	1.80927	2.43578e-05	11
CG5073	1.80689	0.00088957	6
CG12730	1.80602	0.00182699	5
RpL38	1.80381	0.00769631	3
mRpS7	1.80356	0.00184434	5
RpL3	1.80328	4.79351e-09	23
Pvf1	1.80203	1.08888e-13	38
CR9162	1.80127	0.00775231	3
cact	1.79949	6.62875e-15	42
CG8481	1.79861	2.62011e-05	11
CR43314	1.79817	4.46815e-21	62
peb	1.79719	2.06868e-12	34
CG8636	1.79701	0.000109895	9
emp	1.79663	2.47485e-13	37
CG31808	1.79659	8.9826e-08	19
312	1.79604	0.000932561	6
GstT3	1.79334	2.71628e-05	11
CG32368	1.79251	0.00794866	3
vri	1.79195	1.58567e-18	54
CG33774	1.79155	0.00797038	3
CG4042	1.79147	0.000951288	6
CG13950	1.79111	2.75819e-05	11
chic	1.7906	9.58548e-08	19
CG14806	1.78928	0.00194865	5
Vps28	1.78923	0.000960606	6
CG30456	1.78903	2.034e-15	44
CG18178	1.78893	0.000233728	8
CG32202	1.78888	0.00803154	3
nrv1	1.78856	3.4213e-10	27
Vha14-1	1.78823	0.00195654	5
CG7974	1.78813	0.000965234	6
Spase22-23	1.78671	0.00196802	5
CG9360	1.78554	0.000117522	9
sel	1.78534	0.000238255	8
Pdk	1.78507	3.60327e-10	27
Cp16	1.78455	0.00401702	4
CG11170	1.78354	4.23528e-07	17
CG13077	1.78331	0.000240861	8
CG5390	1.78198	8.69464e-07	16
Prm	1.78168	3.10894e-20	60
CG34348	1.78167	6.32559e-09	23
mfas	1.78125	5.59762e-12	33
Ant2	1.78114	8.7631e-07	16
CG13741	1.78089	5.97675e-05	10
CG31777	1.77906	0.00409166	4
CG31674	1.77797	0.000500044	7
Nmda1	1.77767	6.09999e-05	10
shrb	1.77678	0.000123696	9
CG17029	1.77638	0.000123984	9
cathD	1.77614	7.52073e-06	13
RpS16	1.77611	0.00050456	7
Hex-C	1.77535	0.00012474	9
CG15237	1.77518	0.00835164	3
CG5059	1.77476	0.000252126	8
CR44907	1.77432	0.00415725	4
CG10681	1.77305	0.0010307	6
CG11597	1.77297	3.83107e-06	14
CG12393	1.77193	0.000255973	8
PGRP-LC	1.77177	1.00104e-13	39
CG18619	1.77054	0.00846314	3
Chrac-16	1.76807	0.000524637	7
CG6950	1.76779	6.49475e-05	10
CG4820	1.7671	0.000527095	7
Argk	1.76664	1.70867e-15	45
CG1319	1.76506	0.000265562	8
CG7949	1.76496	0.00214007	5
Trip1	1.76309	0.00107634	6
Su(Tpl)	1.76305	7.19349e-18	53
CG17234	1.76286	0.00107742	6
CG10311	1.76179	5.08898e-10	27
CG2991	1.76108	6.42233e-11	30
Trp1	1.76027	2.66287e-07	18
CG10621	1.75912	6.86202e-05	10
CG13078	1.75891	0.00054847	7
CG42550	1.75772	0.00877839	3
RpS15Aa	1.75726	6.94366e-05	10
CG32068	1.75636	6.98336e-05	10
Taf12	1.75592	0.000556462	7
Gs2	1.75194	4.7391e-12	34
ave	1.75165	0.00113127	6
Coop	1.7502	3.64946e-05	11
CG6424	1.75011	8.12048e-17	50
CG11652	1.74911	1.18194e-06	16
wibg	1.74868	0.00114596	6
Socs36E	1.74724	1.66808e-13	39
CG31360	1.74701	0.00229328	5
CR44962	1.74687	0.00115503	6
CG11396	1.74679	3.73564e-05	11
Sar1	1.74511	0.000148862	9
Arf79F	1.74465	3.79074e-05	11
Ugt86Da	1.74456	9.63471e-06	13
CG32833	1.74442	0.000588381	7
wun2	1.74422	1.91645e-05	12
l(1)G0320	1.74418	1.91706e-05	12
CG33099	1.74407	7.55014e-05	10
mRpL18	1.74378	0.00913469	3
colt	1.74274	7.614e-05	10
CG42719	1.74106	0.0011846	6
Adk1	1.74102	5.00099e-06	14
Jafrac2	1.73964	1.98208e-05	12
tRNA:CR30316	1.73882	0.00926507	3
CG30345	1.73882	7.80591e-05	10
CG10560	1.73748	7.87226e-05	10
CG32639	1.73715	0.00470909	4
Rpn12	1.73646	0.000309454	8
CG15071	1.73534	0.00473768	4
CG31097	1.73524	0.000157713	9
CG17834	1.73303	1.48015e-14	43
l(3)05822	1.73219	1.75003e-12	36
CG17996	1.73211	0.00478929	4
Mpk2	1.73109	3.60023e-07	18
Tre1	1.73096	8.03771e-10	27
CG18324	1.7305	0.000319479	8
stck	1.72982	0.000320641	8
Csat	1.72731	2.16991e-05	12
CG42565	1.72727	0.00125784	6
Spat	1.72722	4.27117e-05	11
Ag5r	1.72619	0.0012638	6
yip2	1.72614	1.46483e-06	16
Irk1	1.7254	4.68393e-20	62
CG12384	1.7242	0.00965974	3
CG8925	1.72419	4.52407e-10	28
CR44134	1.72374	0.000650449	7
CG2046	1.72335	0.00127948	6
bigmax	1.72187	0.000656381	7
MED21	1.72159	0.00496121	4
CG14117	1.7214	0.00129037	6
slif	1.72041	6.81605e-16	48
CG10467	1.7196	0.00254861	5
CG34172	1.71841	1.18273e-05	13
CG16989	1.71731	1.08354e-07	20
Gdh	1.71649	3.47329e-11	32
SamDC	1.71636	6.14342e-06	14
CG13004	1.7162	1.33603e-10	30
CG11686	1.71581	0.000345588	8
CG11975	1.71543	0.000177081	9
prtp	1.7153	1.21201e-05	13
Pfrx	1.71309	2.15034e-16	50
RpL18	1.71121	0.000691207	7
GstE5	1.71101	0.000354571	8
CG34317	1.71017	0.000182609	9
CG7950	1.71017	0.000182609	9
CG11815	1.71008	0.0051565	4
CG43341	1.70929	0.000357861	8
CG9399	1.70866	0.0026583	5
CR44331	1.70823	0.0101103	3
Hsp22	1.70799	0.00266521	5
CG31111	1.70779	0.000185171	9
Spn42Dd	1.70717	9.54245e-05	10
CG6746	1.70706	0.000705257	7
Got2	1.70608	3.24811e-08	22
GstE10	1.70606	9.61e-05	10
CR44587	1.70592	0.00138028	6
CG7834	1.70405	2.57407e-05	12
CG5938	1.70394	0.000716026	7
CR44987	1.70371	0.00139364	6
CR44368	1.70369	0.000368733	8
CG11052	1.70325	0.010255	3
CG3719	1.70321	0.000369688	8
BEAF-32	1.70209	9.85476e-05	10
CG7600	1.70207	1.83397e-06	16
CG3939	1.70196	0.000372172	8
CG12948	1.70092	0.000192762	9
CG8281	1.70068	0.000374715	8
His3,3B	1.70053	2.6415e-05	12
eIF-5A	1.69948	0.00534302	4
Ef1alpha48D	1.69944	1.87968e-06	16
Scox	1.69898	0.0103808	3
olf186-F	1.69863	1.5242e-20	65
AdSS	1.69836	9.79232e-07	17
Cyp6d5	1.69728	9.89625e-07	17
CG12262	1.69605	1.94009e-06	16
CG9804	1.69596	0.000744283	7
Tsp42Ef	1.69556	1.41489e-05	13
Pgk	1.69528	1.91675e-08	23
CG12576	1.69525	2.64234e-09	26
CG9914	1.69453	0.000387254	8
LSm3	1.69443	0.00543427	4
Fsn	1.69249	0.00546971	4
CG1667	1.69203	1.45464e-05	13
Uhg3	1.69188	0.000759164	7
Vm34Ca	1.69053	0.00285062	5
Sod3	1.68989	7.65732e-08	21
crp	1.68967	2.86502e-15	47
srp	1.68947	2.0812e-24	79
Rab11	1.68939	5.53367e-05	11
CG2846	1.68818	0.0107059	3
CG10344	1.68801	2.89593e-05	12
CG16985	1.68764	0.00288253	5
CG31102	1.68736	1.50896e-05	13
CG4334	1.68736	0.00149642	6
Acyp2	1.6871	0.00556947	4
CG8331	1.68689	5.62935e-05	11
CG10026	1.68593	0.000210417	9
CG1572	1.68446	1.54365e-05	13
Prosbeta3	1.68386	0.000212984	9
Drat	1.68373	8.2367e-08	21
CycG	1.68373	1.79882e-19	62
CG2915	1.68285	0.000111352	10
CG6769	1.682	0.000796402	7
mthl1	1.6818	6.16161e-09	25
CG1792	1.68162	0.000215788	9
Sema-1b	1.68098	1.23513e-10	31
rnh1	1.68001	0.000418539	8
Rab1	1.6794	2.26661e-06	16
pim	1.67869	0.00155393	6
mth	1.67786	8.47016e-06	14
CG31975	1.67769	8.48188e-06	14
CG31976	1.67769	8.48188e-06	14
CG17219	1.67757	0.000813712	7
TBCB	1.67742	0.00299826	5
CG17721	1.67727	0.00299996	5
CR44763	1.67723	0.005757	4
CG6115	1.67693	0.00300399	5
CG8132	1.67673	0.00156719	6
CG1307	1.67519	0.00302414	5
CG6020	1.67423	9.21702e-08	21
CG33170	1.67409	0.000827547	7
Rrp40	1.67399	0.000827955	7
KdelR	1.67393	3.21141e-05	12
CG4511	1.6737	6.16131e-05	11
cas	1.67366	9.27917e-08	21
CG5569	1.67265	0.000435333	8
pncr008:3L	1.67249	0.011196	3
EndoG	1.67239	0.000118991	10
dos	1.67209	2.58099e-08	23
CG13659	1.67165	6.24838e-05	11
CG30497	1.6716	8.45045e-35	117
CG2811	1.67154	0.00586785	4
CG31751	1.67145	7.10991e-09	25
CG2064	1.671	0.00587841	4
RhoGAP92B	1.67009	7.24472e-09	25
GstO1	1.66998	0.000230987	9
RpL35A	1.66994	0.0058994	4
CG42554	1.66899	0.00309726	5
elm	1.66886	9.13022e-06	14
CG9837	1.66855	3.59752e-07	19
CG1943	1.66775	0.00594281	4
CG2852	1.6677	0.00163	6
RpL6	1.66713	0.000855951	7
neb	1.66357	1.81395e-12	38
CG3907	1.6635	3.46716e-05	12
CG14220	1.66348	0.000125916	10
RpS20	1.66347	0.00166031	6
Gyk	1.66243	1.39447e-06	17
CG5346	1.66153	1.18199e-09	28
Tudor-SN	1.66044	7.47357e-07	18
Prosbeta6	1.65984	0.00320834	5
CG7816	1.65881	3.99797e-07	19
pes	1.65837	9.5068e-11	32
CG13484	1.65771	0.00614629	4
p38c	1.6576	0.00170328	6
CG4061	1.65734	0.000897594	7
CG6191	1.65584	4.5354e-14	44
CG1146	1.65541	0.000477376	8
CG42495	1.65522	0.00619791	4
sun	1.65516	0.0032667	5
CG6707	1.65478	1.9483e-05	13
Acsl	1.65423	6.90087e-15	47
CG17672	1.65418	6.16053e-08	22
CG13949	1.65418	0.000253353	9
CG8891	1.65373	0.011812	3
CG11007	1.65352	0.00328735	5
CG34200	1.65305	0.0118348	3
CG13896	1.65277	7.11041e-05	11
loj	1.6525	7.12371e-05	11
Tgi	1.6521	1.21976e-17	57
CG3838	1.65207	5.54351e-06	15
CG4598	1.6519	0.00330795	5
Fit1	1.65181	1.20167e-07	21
CG11447	1.6516	0.00627347	4
rush	1.65089	0.00175368	6
GstE7	1.65085	0.00628925	4
Indy	1.64927	3.21819e-16	52
CG10688	1.64829	0.000495907	8
CG14561	1.6475	7.37152e-05	11
CAH1	1.64728	4.1158e-10	30
Cyt-b5	1.64667	0.000264722	9
CG18317	1.64633	2.21278e-10	31
zuc	1.64614	3.93867e-05	12
CG7133	1.64569	0.00338812	5
CG4928	1.64539	5.22844e-25	84
CG5973	1.64412	2.91332e-09	27
CG9331	1.64349	8.90527e-07	18
CG16771	1.64335	8.2793e-10	29
CG10623	1.64254	2.1445e-05	13
fbl	1.64245	2.98602e-09	27
eIF-4a	1.64118	9.12022e-07	18
CG5013	1.64042	0.00183548	6
CG14463	1.63956	0.0122993	3
Gmap	1.63682	2.06077e-28	97
CG7215	1.63616	0.000281507	9
Prx5	1.63616	0.000281507	9
Cbp20	1.63583	0.00187247	6
CG5828	1.63503	0.00353003	5
CG6796	1.63464	0.000151204	10
ifc	1.63432	4.29572e-05	12
sut1	1.63408	1.84311e-06	17
Rpi	1.63267	0.000539136	8
RpII15	1.63204	0.00357105	5
CG9536	1.63198	8.19806e-05	11
CG11407	1.63176	1.88563e-06	17
CR43981	1.63173	0.00670587	4
CG34256	1.63164	0.000289041	9
spin	1.63094	8.05298e-17	55
Atg13	1.63088	6.68569e-06	15
CG4743	1.62934	0.00360828	5
Vha26	1.62863	2.39168e-05	13
CG10176	1.62863	4.47899e-05	12
Srp9	1.62857	0.0036191	5
CG2004	1.62811	1.95466e-06	17
CHOp24	1.62788	0.000553134	8
pot	1.62712	2.06281e-15	50
Prosalpha3	1.62668	0.00104151	7
CG6231	1.6264	2.67309e-20	68
cerv	1.6258	0.000559309	8
RpS21	1.62497	0.00366958	5
ush	1.62459	2.03085e-50	179
Tsp42Ed	1.62403	0.000564637	8
CG12081	1.62339	8.69463e-05	11
CG14997	1.62242	2.06703e-06	17
mRpS30	1.6223	8.75977e-05	11
CG6983	1.6222	2.5155e-05	13
CG2065	1.62163	0.00693671	4
CG8026	1.62145	7.26674e-06	15
Wwox	1.6196	0.000310125	9
CG10747	1.61947	0.000166492	10
Ggamma1	1.61891	0.000311386	9
zetaCOP	1.61861	0.000311918	9
CG13876	1.61856	0.00700866	4
poly	1.61816	2.15554e-06	17
brn	1.61786	0.001087	7
CG3164	1.6176	7.51841e-06	15
CG8229	1.61737	0.000585093	8
CG13551	1.61706	3.62028e-10	31
CG17292	1.61672	4.88862e-05	12
GXIVsPLA2	1.61611	0.000170073	10
CG18135	1.6153	8.99826e-12	37
sktl	1.61394	1.01199e-07	22
tos	1.61383	0.000172552	10
Arc42	1.61337	1.45058e-05	14
CG5039	1.61327	0.00713391	4
CG6567	1.61323	0.0011117	7
Gbeta13F	1.61094	3.61825e-07	20
CG17904	1.61074	0.00032662	9
T48	1.61006	1.91258e-29	103
CG32582	1.61003	0.00209488	6
Prosbeta1	1.60994	0.00209575	6
CG7713	1.60975	0.00113064	7
CG34115	1.60961	0.0133972	3
MAPk-Ak2	1.60946	1.26598e-06	18
eff	1.60846	2.00728e-07	21
CG33199	1.60835	0.000614037	8
CG31104	1.60805	9.65684e-05	11
gce	1.60711	1.15237e-18	63
mRpL10	1.60428	0.00735233	4
CG13698	1.60383	9.64911e-13	41
VhaM9,7-c	1.60347	0.0073724	4
CG30354	1.60142	0.00742316	4
CG10863	1.60119	0.00117853	7
RpL12	1.60006	0.00403914	5
blos3	1.59945	0.00404863	5
CG10399	1.59898	0.00119124	7
kdn	1.59774	7.99026e-11	34
Ost48	1.59738	0.00065114	8
CG4164	1.59699	0.000353955	9
CG8036	1.59668	2.39829e-11	36
atilla	1.59667	3.07324e-05	13
CG33635	1.59605	0.0139256	3
Dp	1.59574	3.09574e-05	13
Prosalpha4	1.59553	0.00035699	9
CG14971	1.59477	0.000358597	9
CLIP-190	1.59469	2.92623e-23	81
PGRP-LF	1.59409	0.000662695	8
CG6852	1.59408	0.0140045	3
CG33108	1.59364	0.00224977	6
CG4271	1.59328	0.00762867	4
Krn	1.59309	0.000106983	11
Ras85D	1.59255	0.000363277	9
RpL36	1.59129	0.0041779	5
CG10809	1.59011	0.000109189	11
moody	1.58865	5.14133e-11	35
Inx7	1.58801	4.38689e-22	77
kibra	1.58748	1.03683e-24	87
desat1	1.58736	2.57671e-07	21
Swip-1	1.58733	1.40502e-07	22
CG12034	1.58619	0.00011216	11
fd68A	1.58602	5.42204e-06	16
Tsp42Ek	1.58579	0.00126995	7
CG11899	1.58534	0.00127273	7
CG11454	1.58501	0.00428019	5
CG15347	1.58498	3.36835e-05	13
CR43301	1.58449	0.0143929	3
CG45050	1.5843	1.68425e-16	56
SNF1A	1.58253	8.145e-08	23
RpL26	1.58143	0.00793785	4
cib	1.58117	5.07059e-07	20
CG10006	1.58092	2.48673e-08	25
CG30274	1.58077	1.52345e-07	22
SsRbeta	1.57968	0.00436895	5
CSN8	1.57903	0.00800187	4
CG13919	1.57882	0.00438344	5
CG6340	1.57878	2.5613e-08	25
ATPsyn-Cf6	1.57876	0.00438447	5
ATPsyn-d	1.57786	0.00240965	6
CR43459	1.57783	1.06861e-05	15
CG10562	1.57745	0.00132233	7
CG4729	1.57713	9.68862e-07	19
EndoGI	1.57713	0.000217818	10
corto	1.57629	3.25454e-06	17
Vm26Ab	1.57581	0.0147539	3
Fic	1.57573	6.60595e-05	12
Vha16-5	1.5757	0.000731187	8
CG6701	1.57552	1.32819e-09	30
mmy	1.57461	3.3086e-06	17
CG17059	1.5741	0.0148262	3
Rrp45	1.57386	0.00012204	11
CG11267	1.57324	0.00447867	5
CG8460	1.57255	0.000743631	8
rev7	1.57138	0.0149415	3
CG12659	1.57103	0.0045171	5
CG9410	1.57033	0.00823885	4
Tsp42Ej	1.56966	0.00825735	4
bic	1.56917	0.00454944	5
Dak1	1.56884	0.00455528	5
Kap-alpha3	1.56807	1.94203e-06	18
CG1774	1.56649	1.18128e-05	15
CG8134	1.56623	2.14942e-05	14
CG31729	1.56605	7.86679e-11	35
CG30383	1.56602	0.00253708	6
CG31457	1.56593	0.00253801	6
CG13822	1.56556	0.000771957	8
galectin	1.56521	0.00254604	6
CG18508	1.56464	0.0046296	5
SH3PX1	1.56462	3.95137e-05	13
CG5381	1.56451	6.1249e-07	20
CG15317	1.56427	0.00840784	4
CG13901	1.56415	0.000428899	9
CAH2	1.56382	1.11918e-06	19
cana	1.56373	3.07756e-16	56
whd	1.56366	9.60468e-09	27
CG4872	1.56361	0.00141414	7
ptr	1.56313	2.13928e-21	76
CG8547	1.56256	1.76909e-08	26
CG4968	1.56144	0.000240618	10
Tsp29Fa	1.56081	0.000133445	11
Pak3	1.5608	5.15242e-10	32
CG15436	1.56069	0.00850933	4
L	1.5584	7.94903e-13	43
lic	1.55748	2.16664e-06	18
CG33109	1.55608	0.0047848	5
CG8079	1.55564	1.08178e-08	27
CG14907	1.55519	0.00147312	7
CG31076	1.55413	0.00025204	10
CG4278	1.5538	0.00267559	6
CG31347	1.55359	0.00871448	4
Rrp42	1.55251	0.00485098	5
btl	1.55227	2.97062e-12	41
CG1910	1.552	0.000829993	8
robls54B	1.55149	0.00877612	4
cin	1.55136	7.90031e-05	12
Swim	1.55026	9.09876e-14	47
CR43767	1.55011	0.00271887	6
SdhA	1.54989	1.1781e-08	27
CR44966	1.54982	0.00490157	5
CG42376	1.54819	8.08672e-05	12
UGP	1.54787	1.15966e-09	31
CG16826	1.5469	0.00153354	7
CG9825	1.54613	0.000265176	10
Gadd34	1.54566	0.000477866	9
CG3036	1.54533	2.17407e-09	30
Tsp3A	1.54519	0.000266764	10
IP3K2	1.54452	1.22534e-24	90
Spf45	1.54451	0.000481115	9
Mob3	1.5443	0.00899022	4
CG1140	1.54428	7.4117e-08	24
CG11753	1.54415	0.00155411	7
CG6785	1.54363	1.39294e-06	19
CG34136	1.5433	0.00280059	6
TSG101	1.54316	8.39072e-05	12
Spn88Ea	1.54274	4.36888e-07	21
CR45039	1.54271	0.00156501	7
CG8080	1.54258	2.61831e-05	14
CG4764	1.5414	0.001575	7
CG11076	1.54113	0.000152689	11
Fim	1.5405	1.9523e-15	54
psd	1.54036	0.000492931	9
CG11980	1.54017	0.000493482	9
eIF-4E	1.53972	8.60572e-05	12
Nuf2	1.53962	0.000495057	9
CG5727	1.5395	0.00913606	4
CG31373	1.53922	0.000277058	10
Cp7Fa	1.5388	4.70648e-06	17
Dmtn	1.53862	1.31833e-10	35
CG5010	1.53811	0.00512777	5
Aats-asp	1.53763	4.7609e-06	17
epsilonCOP	1.53739	0.00160595	7
CG12991	1.53673	1.30301e-12	43
exu	1.53664	1.50251e-06	19
GlcAT-I	1.53614	0.000903476	8
tara	1.53609	3.23546e-24	89
bc10	1.53591	0.00517128	5
Fdh	1.53576	2.7714e-05	14
CG5840	1.53509	0.000508359	9
C1GalTA	1.53439	8.61731e-07	20
CenB1A	1.53393	8.66228e-07	20
CG11241	1.53383	8.67201e-07	20
CG8441	1.5324	0.0052417	5
emc	1.5322	2.85513e-05	14
BM-40-SPARC	1.53101	5.14337e-05	13
RpS2	1.52993	0.000934002	8
CG7220	1.52968	5.05107e-08	25
Eip63F-2	1.52962	0.000935534	8
mnd	1.52957	5.01243e-09	29
Aldh	1.52918	5.17321e-06	17
CG17026	1.52903	0.000165874	11
CG10237	1.52628	1.65842e-11	39
CG8549	1.52623	0.00536783	5
CG31523	1.5233	1.76445e-11	39
GstE2	1.52272	0.00172436	7
Cchl	1.52199	0.00173046	7
RPA3	1.52183	0.00545959	5
scb	1.52134	1.87761e-14	51
SrpRbeta	1.521	0.00173876	7
Tim17a2	1.52099	9.95274e-06	16
ps	1.52054	1.20078e-26	100
larp	1.52046	1.07388e-13	48
out	1.52035	1.06709e-12	44
Fis1	1.5196	0.00310488	6
Aut1	1.51935	0.000988367	8
dgrn	1.51799	5.69649e-05	13
CG12824	1.51699	0.00985239	4
Aldh-III	1.51699	1.15424e-12	44
CG4953	1.51539	0.00990548	4
fsd	1.51479	0.00992533	4
CG4716	1.51339	0.0031899	6
bonsai	1.51281	0.00565254	5
CG8004	1.51212	0.00566763	5
fzy	1.51211	0.000186233	11
CG30344	1.51205	0.00102774	8
sim	1.50916	8.6267e-16	57
Mapmodulin	1.50757	1.12817e-05	16
CR43653	1.50747	0.00185668	7
CR44089	1.50692	0.00578229	5
CG3764	1.50579	3.07458e-16	59
CG4666	1.50491	0.0033098	6
CG15695	1.50419	3.75899e-06	18
Hsp83	1.5035	3.78574e-06	18
CG1271	1.50349	0.00011229	12
CG42388	1.50339	1.38383e-22	85
wol	1.50151	0.00335908	6
Tret1-1	1.50142	2.65472e-10	35
Tep4	1.50096	9.0972e-12	41
spi	1.50039	7.21195e-07	21
CG3446	1.49946	0.00338924	6
Cyp12a4	1.49932	0.00193153	7
NijA	1.49918	0.00339327	6
CG2147	1.49869	0.00340061	6
CG6928	1.4984	2.2741e-06	19
CG9427	1.49828	0.00340667	6
CG7632	1.49827	0.00194146	7
CR43928	1.49794	0.00194451	7
for	1.49793	9.55357e-43	168
CG10512	1.49782	2.41549e-07	23
CG5188	1.49699	0.000635208	9
CG17159	1.49642	1.48486e-08	28
CG30118	1.49641	1.40291e-07	24
Psf2	1.4962	0.000364036	10
Atpalpha	1.49527	1.19576e-23	90
CG31229	1.49419	0.00607288	5
CG31288	1.49384	0.00198363	7
CG32687	1.49335	4.47785e-07	22
CG9784	1.49321	0.00021196	11
CG1827	1.49265	0.00114015	8
pit	1.49149	2.62002e-07	23
Moe	1.49143	1.67253e-17	65
CG11752	1.49101	0.0107493	4
CG32485	1.49095	0.00351703	6
CG32984	1.49066	0.000377059	10
CG10337	1.49061	0.00352233	6
CG7655	1.48995	0.000661917	9
crl	1.48984	0.000216904	11
Mat1	1.48935	0.00354164	6
RpII33	1.4893	0.00354238	6
GstE13	1.48917	0.00202901	7
CG4901	1.48886	0.00021837	11
Syx8	1.48783	0.0035652	6
Ice	1.48781	0.000383941	10
CG31249	1.48737	0.00038502	10
retn	1.48696	2.84061e-22	85
vib	1.48691	5.2299e-08	26
cbt	1.4869	0.00067384	9
PpV	1.48667	7.8601e-06	17
Mo25	1.48624	0.000127453	12
CR44185	1.48504	0.0062907	5
CG5235	1.48447	1.39977e-05	16
dco	1.48445	2.86745e-07	23
CR44704	1.48445	0.00630523	5
CG2100	1.48444	0.000392238	10
CG42336	1.48383	4.63951e-06	18
ttk	1.48347	3.04738e-21	81
RpS6	1.48323	0.00119901	8
Efr	1.48317	8.13525e-06	17
CG13339	1.48159	0.00637503	5
CG6398	1.48152	1.39038e-11	41
CR44160	1.48148	0.00366498	6
CR32385	1.48096	0.000132492	12
Vha68-2	1.48074	1.58303e-06	20
CG4424	1.48056	0.00211551	7
yellow-d2	1.47986	0.00122086	8
Cyp6a23	1.47979	1.46233e-05	16
PGRP-LD	1.47934	2.113e-09	32
Pmi	1.47934	2.113e-09	32
CG9125	1.47908	0.00213077	7
CG32091	1.47878	1.34599e-10	37
rogdi	1.47863	4.46366e-05	14
Syx1A	1.47813	4.48226e-05	14
CG4866	1.47743	0.00647798	5
Rgl	1.47689	6.80273e-15	55
CG42327	1.47657	1.44526e-16	62
RpS30	1.47522	0.00653329	5
CG2182	1.47517	2.925e-06	19
Mpp6	1.47503	0.011341	4
CG18600	1.47495	0.0012533	8
laza	1.47487	0.000138559	12
Rab2	1.47299	0.000243429	11
CR44621	1.4729	0.0114221	4
CG44006	1.47282	0.00126768	8
RpL10	1.47111	0.00383423	6
E2f2	1.47093	0.000427363	10
CG10417	1.47059	0.000741232	9
CG33523	1.47056	4.77464e-05	14
CG15881	1.47055	0.00222076	7
CG14968	1.46883	4.84374e-05	14
CG7818	1.46881	0.00129517	8
CG11882	1.46857	0.00387683	6
CG18815	1.46799	0.00224857	7
CG32736	1.46771	0.00672502	5
CG42308	1.46771	0.00672502	5
CG2063	1.4674	0.00130502	8
CG15362	1.46606	0.00131434	8
CG5379	1.4659	9.64208e-06	17
Gclc	1.46582	7.39074e-13	47
CG9515	1.46547	0.00227613	7
l(1)10Bb	1.46538	0.00678568	5
CG42284	1.46508	7.15122e-08	26
Atox1	1.46445	0.0117504	4
Dad	1.46403	3.31041e-15	57
CG12795	1.46382	0.0117752	4
bond	1.46371	1.92012e-06	20
CR44062	1.46343	0.0117906	4
Msr-110	1.46341	2.06374e-11	41
CG13827	1.46302	0.00133594	8
Max	1.4607	0.00232942	7
CG30423	1.46064	0.0119016	4
Fpps	1.45983	0.004027	6
CG8399	1.45962	2.97322e-09	32
CG3603	1.45904	0.00136466	8
ATPCL	1.45836	7.78732e-12	43
CG7510	1.45785	2.68184e-08	28
CG6145	1.45759	1.19127e-10	38
Tsp74F	1.45684	1.81196e-05	16
Dip-B	1.45682	9.20347e-05	13
vlc	1.45669	0.000158345	12
EF2	1.45632	2.39409e-07	24
CR44133	1.45538	7.25503e-11	39
Prosbeta4	1.4542	0.00240406	7
CG18003	1.45386	0.00140299	8
CR13656	1.45349	0.000162119	12
CG1620	1.45283	3.22687e-05	15
CG11892	1.45208	3.24841e-05	15
wbl	1.45175	0.00082758	9
RpL13	1.45167	0.00715363	5
Hop	1.45112	0.000164956	12
Ppat-Dpck	1.45022	5.65732e-05	14
GLaz	1.44976	3.31579e-05	15
CG14647	1.44941	0.00246061	7
gem	1.44916	2.04541e-16	63
crc	1.44887	4.52724e-07	23
CG15735	1.44855	5.73689e-05	14
CG34112	1.44842	9.83069e-05	13
SLC5A11	1.44827	1.96289e-05	16
Rtnl1	1.44741	1.99623e-12	46
pncr011:3L	1.44714	0.00145433	8
CG15514	1.44708	0.00145481	8
Mtap	1.44678	0.0124676	4
CG6762	1.44676	0.000498205	10
CG33160	1.44673	0.00729117	5
Adk3	1.44662	0.00426525	6
CG9960	1.4466	0.00249431	7
snapin	1.4466	0.00249431	7
Sps2	1.44624	0.00146134	8
RpL37a	1.44552	0.0125206	4
Spn42Dc	1.44544	1.17919e-05	17
Tie	1.44512	3.99063e-16	62
smp-30	1.44481	0.00010113	13
CG32221	1.44411	0.00147809	8
CG31815	1.44386	3.49338e-05	15
CG3835	1.44312	4.13947e-06	19
CG3919	1.4427	0.00740524	5
CG5742	1.4422	0.00149327	8
CG9603	1.44199	0.00149495	8
CG13085	1.44181	1.17825e-08	30
CG5642	1.44163	2.46622e-06	20
Roc2	1.44152	8.13864e-26	104
sec6	1.4413	1.2283e-05	17
CG17829	1.44128	2.0954e-05	16
CG10082	1.43956	1.41772e-12	47
l(2)k09913	1.43921	3.0077e-07	24
MED10	1.439	0.00751145	5
dbe	1.43798	0.000897	9
CG4972	1.43767	0.000310004	11
Gk	1.43681	8.99342e-07	22
CkIalpha	1.43666	2.1878e-05	16
CG15916	1.43557	0.0129452	4
thoc7	1.43491	0.00448818	6
CG33223	1.43456	9.73969e-22	87
CG18731	1.43377	0.0130235	4
CG30491	1.43293	6.53533e-05	14
CG5567	1.43236	6.56665e-05	14
CG14142	1.43112	0.000112587	13
CR44445	1.431	0.00774675	5
CR44872	1.43079	0.0131541	4
CG11679	1.43073	0.000191604	12
CG5705	1.43067	0.000936148	9
CG9084	1.42963	0.000555433	10
Jafrac1	1.4296	0.000942013	9
Dd	1.42896	6.75552e-05	14
CG42496	1.42851	0.00272303	7
Ppcdc	1.42851	0.00272303	7
mRpL15	1.42851	0.000948055	9
CG11982	1.42848	0.00160699	8
CG31694	1.42819	2.36782e-05	16
CG11134	1.42792	0.000561482	10
CG17119	1.42713	4.92287e-06	19
Rpn3	1.42709	0.00464358	6
CG31075	1.42703	4.05363e-05	15
egh	1.42646	4.33894e-08	28
CG9853	1.42617	0.000198141	12
spict	1.42603	0.00019834	12
CG14879	1.42565	0.000569631	10
CG13204	1.42557	0.00096447	9
CG9547	1.42543	6.9571e-05	14
Snx1	1.42395	4.16555e-05	15
PIG-V	1.42374	0.00796618	5
Dip-C	1.42373	0.000974922	9
MED19	1.42363	0.000341278	11
CG31812	1.4236	0.00164953	8
CG3967	1.4235	3.28836e-09	33
CG6084	1.42336	1.46534e-05	17
PHGPx	1.42235	0.000344292	11
l(2)35Bc	1.42193	0.0135508	4
Fmo-2	1.42169	0.000121236	13
Nxt1	1.42152	0.00475738	6
TRAM	1.42071	4.28681e-05	15
Clic	1.41997	1.86803e-06	21
RYBP	1.41982	0.00284031	7
RpS5b	1.41975	0.00808973	5
CG14478	1.41966	1.11122e-06	22
CG10553	1.41901	0.00100218	9
CG7979	1.41819	9.145e-06	18
CG30375	1.4178	0.00286816	7
CG9005	1.41778	1.78745e-13	52
CG11486	1.41771	5.0898e-13	50
CG9319	1.41765	0.00483827	6
CG3829	1.41691	5.49914e-06	19
mRpS31	1.4166	0.00171243	8
omd	1.41621	1.95304e-06	21
CG8111	1.4157	0.000606758	10
CG32271	1.41559	0.00488174	6
CG5323	1.41542	0.00822584	5
Mob4	1.4149	0.00290891	7
Socs44A	1.41384	0.000128928	13
gcl	1.41384	2.00874e-06	21
sbr	1.41367	1.60175e-12	48
Gip	1.4135	0.00103502	9
Rab14	1.41341	0.000217609	12
Ravus	1.41338	0.000366103	11
Fkbp14	1.41329	8.92991e-08	27
CG12079	1.41317	0.00293341	7
CG2765	1.41143	2.7692e-05	16
Cp7Fc	1.41097	0.00498092	6
CoVa	1.41083	0.00176606	8
mthl9	1.40997	0.000132906	13
CG11309	1.40974	0.000133144	13
CR43642	1.40887	0.0141574	4
Hnf4	1.40717	3.47822e-19	78
CG1941	1.40502	8.24852e-05	14
Ent2	1.40489	0.00305351	7
Tsp42Ee	1.40471	0.000231957	12
Nup44A	1.40441	0.000138828	13
CG9186	1.40398	0.000653637	10
Kr-h2	1.40238	0.000660315	10
CG14805	1.40123	0.00111199	9
eEF1delta	1.40117	0.000398014	11
CG43345	1.40093	0.000398671	11
CG43346	1.40093	0.000398671	11
CG1764	1.40035	2.97245e-09	34
CG2116	1.40032	0.00312194	7
Oatp30B	1.40025	2.17929e-16	66
CG5380	1.40019	0.00111883	9
Kat60	1.39976	8.5014e-07	23
loco	1.39873	6.2864e-20	82
CG43235	1.39851	0.00877938	5
CG11138	1.39716	4.07456e-08	29
CG7272	1.39699	0.000683277	10
Idgf3	1.39672	4.10301e-06	20
CG31937	1.39633	0.00318291	7
eIF2B-beta	1.39616	0.00114546	9
eIF5	1.39609	0.000412081	11
CG14778	1.39606	0.000687345	10
CG3534	1.39591	0.00114713	9
Sk1	1.3956	5.37899e-07	24
RpS15	1.39484	0.00534293	6
Fatp	1.39458	1.52859e-08	31
fng	1.39437	5.76347e-17	69
CR44998	1.39365	0.00537069	6
lbl	1.39262	1.43148e-25	108
CG8067	1.39258	0.00194719	8
dj-1beta	1.3922	0.00899539	5
Cpr	1.39215	3.45415e-09	34
CG5509	1.39054	0.00544395	6
Nop17l	1.39008	1.2599e-07	27
Spt-I	1.38962	0.00197825	8
CG14864	1.38948	0.00119109	9
Cyp6a13	1.38937	3.40256e-05	16
Surf6	1.38926	0.00329408	7
Csk	1.38912	4.95387e-12	47
GlcT-1	1.38901	5.67322e-05	15
CG13005	1.38877	3.42194e-05	16
CR43771	1.3886	0.00912101	5
yki	1.38859	0.000157168	13
Cypl	1.38809	0.000435299	11
Orct2	1.38754	5.74728e-05	15
CR43257	1.38678	0.000264602	12
CG2034	1.38603	0.00921191	5
CG10444	1.38569	0.000734098	10
CG5484	1.38553	0.000267043	12
CG9510	1.3855	0.000443075	11
Wsck	1.38497	0.000161693	13
AP-2mu	1.38455	0.000739417	10
CG10650	1.38454	0.000739454	10
akirin	1.38336	0.000745006	10
mei-S332	1.38297	0.00123734	9
CG34446	1.38209	0.00935253	5
CG17162	1.38208	3.12367e-08	30
mTerf3	1.38205	0.00206	8
CR43837	1.38099	0.000756326	10
CR43719	1.38037	0.0034392	7
CR45007	1.38035	0.00343946	7
Alr	1.37989	0.0034472	7
brk	1.37879	2.27191e-05	17
CG5343	1.37874	0.00573067	6
14-3-3epsilon	1.37867	0.00076753	10
CG43850	1.37853	0.00948169	5
CG8839	1.37819	6.24255e-05	15
CG5807	1.37811	1.85505e-06	22
CG14545	1.37811	0.00574659	6
bbx	1.37718	4.54391e-09	34
waw	1.37718	4.54391e-09	34
CG4813	1.37654	0.000777975	10
SpdS	1.37643	0.00578861	6
ImpL2	1.37631	1.81642e-16	68
Catsup	1.37487	3.89633e-05	16
GlcAT-P	1.37433	7.14238e-07	24
Elongin-C	1.37424	0.00214783	8
Spn42De	1.37345	0.0035566	7
CG10165	1.37323	0.000481884	11
CR43951	1.37313	0.003562	7
CR42860	1.37249	0.00588878	6
CG18812	1.37247	9.10326e-11	42
cry	1.37162	0.000295772	12
CG9281	1.37143	1.66116e-07	27
Past1	1.37129	1.86579e-09	36
CG3065	1.37124	0.00592078	6
CG4036	1.3711	0.0059245	6
CG9171	1.3709	2.66214e-15	63
drk	1.37047	0.000181178	13
Atg7	1.36994	2.05165e-06	22
CG8312	1.36947	3.33627e-22	95
CG4313	1.36946	7.07803e-18	75
CG14812	1.36911	0.00983205	5
p38b	1.36857	0.00134601	9
2001-12-01	1.36848	0.000818819	10
CG31223	1.36786	0.00987958	5
CG42258	1.36775	1.21524e-09	37
Shroom	1.36696	2.59554e-35	156
Sec61gamma	1.36663	0.00992638	5
Traf6	1.36635	0.000113886	14
bcn92	1.36609	0.00605496	6
Ero1L	1.36565	0.000114552	14
CG30356	1.36558	0.00996674	5
RpS29	1.36536	0.0060743	6
CG5190	1.36511	0.000509451	11
ckn	1.36471	5.71086e-09	34
CG5104	1.36441	0.000840259	10
CG17323	1.36437	0.000311957	12
mRpL23	1.36361	0.0100426	5
CG44002	1.36212	0.00616045	6
CG12170	1.36165	0.006173	6
Myb	1.36162	6.10798e-06	20
CG8034	1.36072	1.17793e-13	56
LamC	1.35997	1.02009e-08	33
PCID2	1.35984	0.00379919	7
mbo	1.3594	0.000323551	12
CG14253	1.35839	2.36572e-06	22
Dot	1.35828	2.77994e-05	17
CG3847	1.35799	0.000875158	10
cav	1.35758	0.00053638	11
Jhe	1.35755	3.91052e-06	21
CG32444	1.35745	0.00012267	14
Atf3	1.35713	2.60977e-18	78
CG33052	1.35711	0.000201183	13
CG9149	1.35648	0.00631346	6
2005-09-01	1.35623	0.00144674	9
bai	1.35615	0.0103355	5
Cog7	1.35598	0.00020297	13
CG34015	1.35581	0.00633203	6
RpL7A	1.35546	0.00388074	7
roX2	1.35542	0.00634274	6
wal	1.35496	0.000125241	14
CG17746	1.35494	0.000204638	13
dia	1.35456	3.62169e-10	40
CR44662	1.3545	0.000125725	14
Tsp42Eg	1.35447	0.000335464	12
CG10602	1.35419	1.52561e-06	23
Prx2540-1	1.35418	0.00239122	8
Pdk1	1.35349	1.86916e-08	32
pont	1.35335	0.000126937	14
Arp10	1.3529	0.00055384	11
CG13887	1.35201	0.0105016	5
CG7943	1.35116	0.000913958	10
CG1648	1.35084	5.20159e-08	30
nmdyn-D6	1.35069	0.00243615	8
CG30022	1.35057	4.88898e-05	16
cdc2c	1.34921	8.06604e-05	15
CG42489	1.34858	0.00401243	7
CG31546	1.34739	0.00247957	8
CG4019	1.3468	1.28993e-08	33
ste14	1.34607	0.00406159	7
cwo	1.34605	1.6412e-10	42
CkIIalpha-i1	1.34597	0.00153625	9
mtDNA-helicase	1.34577	0.000945775	10
bgm	1.3456	1.04753e-06	24
CG10513	1.3453	0.000358839	12
kra	1.34454	0.000360842	12
CG33298	1.34449	2.71623e-14	60
park	1.34442	0.00409427	7
CG4789	1.34377	0.0108403	5
CG14830	1.34359	4.57543e-10	40
CG4572	1.34356	0.000959131	10
Syx4	1.34338	5.22849e-05	16
alpha-Est10	1.34336	3.61874e-08	31
Sesn	1.34322	1.54707e-11	47
by	1.34284	8.53351e-05	15
CG31300	1.34264	0.00670548	6
Synd	1.34142	1.24618e-05	19
CG14482	1.34109	0.0109529	5
CR43671	1.34083	0.00256808	8
CG1516	1.3403	6.32303e-12	49
Torsin	1.3391	0.00259201	8
CG18810	1.33892	0.00160088	9
CG4230	1.33884	0.000143267	14
Ppt2	1.33857	0.000610954	11
mts	1.33842	8.87303e-05	15
CG34043	1.33799	0.00684256	6
Idgf2	1.33791	2.73065e-07	27
Baldspot	1.33771	8.40051e-10	39
CG33056	1.33761	5.51788e-05	16
l(1)G0469	1.33734	3.41597e-05	17
Bx42	1.33723	4.97315e-06	21
Sbp2	1.33721	0.00261841	8
CR42839	1.33668	0.00100194	10
eIF-1A	1.33616	1.73155e-07	28
Sik3	1.33608	4.35681e-12	50
l(3)73Ah	1.33603	0.00162817	9
RpS15Ab	1.33573	0.0111813	5
CR43241	1.3354	0.00427726	7
Myo61F	1.33515	3.63819e-14	60
CG1440	1.33495	1.9529e-06	23
CG1814	1.33472	0.00101447	10
CG7497	1.33338	5.74006e-05	16
Prosalpha6	1.33201	0.00166688	9
zip	1.33185	1.28186e-16	72
CHES-1-like	1.33119	9.78774e-15	63
Snx3	1.33071	0.00167959	9
Sec61alpha	1.3307	8.67245e-06	20
YT521-B	1.33025	5.91076e-05	16
aop	1.32946	3.4659e-22	99
CG4686	1.32926	0.0071073	6
Coq2	1.32867	0.00441918	7
CG32075	1.32788	0.00105946	10
CG2812	1.3276	6.0586e-05	16
CR44156	1.3271	0.00717439	6
NTPase	1.32651	3.50556e-06	22
Sap-r	1.32638	4.81465e-08	31
Map205	1.32601	1.16025e-08	34
Ublcp1	1.32595	0.00278082	8
Rab5	1.32588	0.000257023	13
CG12343	1.32557	0.0116276	5
opm	1.32439	0.0116805	5
CG8569	1.32415	0.000419149	12
kermit	1.32354	7.54917e-09	35
CG5734	1.32294	0.000679931	11
CG11808	1.32251	0.00109617	10
CR44046	1.3223	0.00176428	9
Magi	1.32171	2.63774e-11	47
CG12091	1.32148	0.000686742	11
CG9601	1.32101	0.000688977	11
AMPdeam	1.32096	1.46366e-13	58
CR43964	1.32036	0.000268396	13
Faf	1.32023	6.49036e-05	16
Drip	1.32022	5.44064e-15	65
Prosalpha2	1.3188	0.00180078	9
Ctf4	1.31849	0.000169779	14
RpL9	1.31809	0.00746138	6
l(2)k01209	1.31808	3.88957e-06	22
T3dh	1.31753	6.65593e-05	16
CG3308	1.31733	6.66863e-05	16
RpL8	1.31709	0.00113453	10
CG3909	1.31704	0.0120159	5
vg	1.31661	8.60041e-09	35
Pa1	1.31653	0.00468713	7
csw	1.31599	1.29543e-18	83
CG6294	1.31583	1.02639e-05	20
CG6299	1.31569	1.0281e-05	20
CG12118	1.31511	0.0029469	8
Gfat2	1.31503	1.65882e-05	19
CG11878	1.3149	0.000448611	12
Nach	1.31473	0.0121231	5
ana2	1.31435	0.0018482	9
CR43628	1.31403	0.00759421	6
CG9205	1.31286	0.00298261	8
Adk2	1.31277	0.00763608	6
CG8258	1.31263	0.000111455	15
TfIIS	1.31229	0.00299161	8
CG7427	1.31131	0.000460598	12
l(1)G0007	1.31103	2.78522e-16	72
sug	1.31071	4.08708e-07	27
14-3-3zeta	1.31059	0.00118237	10
CG7255	1.30969	1.69081e-06	24
Tom20	1.30947	0.00774633	6
CG10916	1.30943	0.00485147	7
CG14131	1.3093	4.50113e-05	17
CG42526	1.3092	0.00775544	6
edl	1.30917	0.000183503	14
pfk	1.30808	0.00779356	6
CR43423	1.30622	0.00492744	7
gdl	1.30618	0.00309102	8
CG12004	1.30613	1.82672e-05	19
Tis11	1.30545	5.78229e-14	61
BCL7-like	1.30543	0.00494646	7
CG4658	1.30532	0.0125709	5
CG11590	1.3053	0.00788824	6
CG15890	1.30528	4.19105e-09	37
CG3184	1.30493	0.00495845	7
CG42709	1.30489	0.000119351	15
Sras	1.30461	0.000770833	11
GATAd	1.30453	7.51516e-05	16
RpL19	1.30433	0.00792181	6
Cam	1.30413	2.62549e-10	43
CG32576	1.30386	0.00498438	7
CG11306	1.30318	0.00500072	7
CG17359	1.30291	0.0126879	5
CG1240	1.30256	0.000781748	11
CG17187	1.30243	0.00501889	7
CR44119	1.301	0.000312419	13
CG12974	1.30037	0.000793548	11
ref(2)P	1.30016	0.000499913	12
Pde8	1.30002	1.06092e-15	70
CG8478	1.2986	0.0012758	10
CG8745	1.29845	7.7024e-08	31
papi	1.29771	5.04476e-05	17
CG9008	1.29756	4.92522e-08	32
CG8602	1.29756	8.02107e-05	16
CG31638	1.29755	1.97105e-07	29
Spn42Db	1.29684	0.00515676	7
CkIIalpha-i3	1.29665	0.00129174	10
Updo	1.29637	0.00325764	8
dpa	1.29556	2.04143e-06	24
CG11444	1.29466	0.00521169	7
Ssl1	1.29465	0.00328768	8
atl	1.29444	2.06894e-08	34
Idh	1.29442	8.25978e-05	16
CG9911	1.29422	0.000522182	12
CG31650	1.29369	8.31635e-05	16
Ser12	1.29356	0.00830162	6
Sug	1.29344	3.32098e-05	18
Rac2	1.29341	0.00330954	8
Vha55	1.29231	3.36005e-05	18
CG1640	1.29228	2.13256e-06	24
CG8920	1.29162	1.38514e-09	40
CG7593	1.29145	0.0132609	5
yin	1.29132	5.5653e-10	42
fwd	1.29092	1.41749e-10	45
Ocrl	1.29083	3.43999e-06	23
Rab19	1.2907	0.00840547	6
CG5646	1.2906	0.00134229	10
Herp	1.2891	0.000857166	11
Sam-S	1.2891	1.38971e-05	20
bip1	1.28901	8.68747e-05	16
fy	1.28887	0.00536008	7
PRL-1	1.28847	1.41963e-06	25
RpL10Ab	1.28768	0.00136735	10
CG1882	1.28763	0.000219617	14
CG42542	1.28696	3.55082e-05	18
CG15093	1.2869	0.000551022	12
CG4670	1.28672	9.04183e-06	21
CG4825	1.28643	1.4325e-05	20
hyx	1.28617	0.000874544	11
CG7083	1.2856	0.00218665	9
CG12134	1.28479	0.00862445	6
l(3)02640	1.28402	9.10243e-05	16
P5cr	1.28398	0.00865485	6
CG9175	1.28339	0.0136787	5
CG5793	1.28319	0.00550994	7
RpL5	1.28245	0.000229318	14
Usf	1.28219	6.23826e-07	27
CG32699	1.28212	2.75364e-10	44
CG5397	1.28143	5.92122e-05	17
CG33995	1.28103	0.000575315	12
CG44000	1.28103	0.000575315	12
CG44001	1.28103	0.000575315	12
mrj	1.28095	2.73803e-09	39
Slob	1.28066	5.30608e-15	68
lama	1.27959	1.26874e-12	56
CG34426	1.27958	0.00356376	8
RpS14a	1.27924	0.0138994	5
CG14182	1.27838	0.00563998	7
CG13733	1.27816	0.000923836	11
CG31344	1.27728	0.00360772	8
Dpit47	1.27635	0.00362577	8
CG17239	1.27603	0.00895964	6
egl	1.27575	7.18607e-08	32
PGAP3	1.27532	0.00898732	6
ex	1.27506	2.75133e-16	75
ppa	1.27486	0.000155638	15
CG30010	1.27352	0.0142092	5
CG5554	1.27341	0.0057775	7
CG8319	1.27276	0.0090879	6
meigo	1.27253	0.00370062	8
Evi5	1.27153	4.94462e-16	74
BHD	1.27129	0.00151728	10
fray	1.27122	9.77148e-12	52
CG10672	1.27117	0.00372774	8
pain	1.2703	1.23685e-07	31
CG10126	1.26987	0.000624456	12
CG5522	1.26944	2.89139e-06	24
Or1a	1.26909	0.00589966	7
RpL40	1.26897	0.00590325	7
CG32834	1.26886	0.00590627	7
CG15111	1.26879	1.19092e-06	26
CG5118	1.26848	0.000987132	11
CG5445	1.26825	1.3725e-15	72
CG9406	1.26824	0.0145008	5
[truncated: 1,576 more rows]

## Sheet: Tj
name	PolII occupancy levels tj	FDR,tj	gatcs
Cp15	4.70481	1.45783e-07	4
His4r	4.41592	2.46889e-06	3
snoRNA:Me18S-C1366	4.28562	0.000132122	1
snoRNA:Me28S-C3227a	4.28562	0.000132122	1
snoRNA:Me28S-C3227b	4.1923	0.000159146	1
snoRNA:Me28S-U1848	4.1923	0.000159146	1
CR43834	4.19183	0.000159295	1
mir-275	4.14996	0.000173165	1
mir-305	4.14996	0.000173165	1
CG11985	4.02503	0.000222154	1
snoRNA:Me18S-A1576	3.95199	4.93767e-05	2
Cp19	3.90601	1.60613e-08	7
Cp36	3.76483	5.98389e-11	11
snoRNA:Me28S-A992	3.73137	0.00039899	1
snRNA:U1:95Ca	3.71877	8.7387e-05	2
snRNA:U2:34ABb	3.65064	0.000103246	2
Uhg2	3.65045	1.10463e-06	5
Eip71CD	3.64557	2.67479e-09	9
snoRNA:Me18S-A1061	3.60442	0.000513928	1
snoRNA:Me18S-G1952	3.60442	0.000513928	1
snoRNA:U14:30Eb	3.60342	0.000514945	1
CG31347	3.59994	5.93981e-06	4
snoRNA:Psi18S-920	3.59647	0.000522141	1
CG34242	3.56728	0.000553433	1
CR43767	3.55398	3.67167e-07	6
snoRNA:Me18S-G1620	3.5297	0.000138818	2
snoRNA:U14:30Ea	3.48071	0.000657702	1
CG7770	3.47943	0.000659383	1
smt3	3.47503	0.000158694	2
CR33963	3.46809	3.863e-05	3
CG17737	3.45358	4.02912e-05	3
snRNA:U5:63BC	3.42688	0.000732231	1
Cp18	3.42684	6.31313e-07	6
Tim8	3.41934	4.44994e-05	3
Cp7Fc	3.4159	6.61438e-07	6
CR44982	3.40905	4.58484e-05	3
CR44589	3.39871	0.000774548	1
Uhg5	3.39733	1.76934e-07	7
l(3)72Dh	3.39035	0.000195246	2
wac	3.38526	4.91256e-05	3
Cp7Fb	3.38268	1.72165e-13	17
snoRNA:Me18S-C419	3.38051	0.000803168	1
CR44814	3.36463	0.000829005	1
mir-276a	3.35187	0.000850371	1
CG6770	3.35084	0.000215077	2
RpS21	3.35083	3.45834e-06	5
l(2)37Cg	3.34359	9.00278e-07	6
snoRNA:Or-CD11a	3.33081	0.00088685	1
snoRNA:Or-CD11b	3.33081	0.00088685	1
CG4101	3.32191	0.000902728	1
CG32147	3.31884	5.95673e-05	3
RpS14a	3.31604	3.94844e-06	5
RpL12	3.31192	4.01094e-06	5
CG31715	3.2986	0.000945681	1
snoRNA:Me28S-A982a	3.29252	0.000957207	1
snoRNA:Me28S-A982b	3.29252	0.000957207	1
snRNA:U12:73B	3.29124	6.45338e-05	3
CG15390	3.27619	6.74147e-05	3
RpS19a	3.27507	3.14955e-07	7
CG5969	3.26819	0.0010048	1
mir-4949	3.26228	0.00101671	1
RpL15	3.2616	4.85838e-06	5
CG43156	3.26078	0.000268123	2
tRNA:CR33536	3.26018	0.00102098	1
SsRbeta	3.24507	5.17408e-06	5
CR44340	3.24095	7.46713e-05	3
snoRNA:Me28S-G2173	3.2331	0.00028692	2
snoRNA:Or-aca2	3.23142	0.000288102	2
hoip	3.22465	2.09247e-05	4
snoRNA:Me18S-G894	3.21758	0.00111149	1
Cp38	3.20895	1.15813e-07	8
CR44092	3.20867	0.00113142	1
CG43965	3.20859	2.20835e-05	4
tRNA:P:35Ba	3.20727	0.00113458	1
tRNA:P:35Bb	3.20727	0.00113458	1
CR44417	3.20227	0.000309412	2
CG32276	3.19987	8.4125e-05	3
CoVIIc	3.19881	2.28199e-05	4
CG43287	3.19731	8.47515e-05	3
l(2)k12914	3.19657	0.000313758	2
CR30055	3.19477	6.26691e-06	5
l(2)06225	3.18185	8.86415e-05	3
snoRNA:Me28S-A1322	3.18072	0.00119625	1
snoRNA:Me28S-G3255b	3.1807	0.00032618	2
Dlc90F	3.1805	2.42655e-05	4
snoRNA:gcl-a	3.18024	0.000326554	2
CG32163	3.1795	0.00119917	1
lawc	3.16067	1.96352e-06	6
CG2846	3.14796	9.78007e-05	3
boca	3.13605	0.00010124	3
Cp7Fa	3.13042	1.77767e-12	17
CR44993	3.13017	0.000369128	2
scyl	3.12861	1.06587e-09	12
RNaseMRP:RNA	3.12291	0.00134242	1
Vha16-1	3.12012	1.95551e-12	17
CR44160	3.11703	2.36499e-06	6
snoRNA:Or-CD11	3.11659	0.00135946	1
l(2)37Ce	3.11479	8.49891e-06	5
RpS16	3.10521	7.0178e-07	7
CG14966	3.09864	0.000112846	3
Set	3.0983	7.25025e-07	7
blos2	3.088	0.00143919	1
CR43900	3.08794	0.000409333	2
mir-279	3.08667	0.00041061	2
Tango14	3.08411	2.20849e-07	8
CR44851	3.07803	0.000119801	3
CG33229	3.07782	0.0004196	2
CR44741	3.07216	0.00148539	1
CG34228	3.07042	0.00149054	1
snoRNA:Or-aca1	3.06315	0.00151231	1
snoRNA:Psi28S-1175a	3.06315	0.00151231	1
snoRNA:Psi28S-1175b	3.06315	0.00151231	1
snoRNA:Psi28S-1175c	3.06315	0.00151231	1
CG42394	3.0612	0.000125797	3
CR44725	3.05914	0.000439231	2
mir-282	3.05125	0.0004478	2
slv	3.04641	2.68371e-07	8
CR44579	3.04596	0.00156506	1
Cp16	3.04119	3.87262e-05	4
CG30108	3.0314	1.16767e-05	5
Srp19	3.03089	0.000470676	2
Hsc70-3	3.02975	2.03311e-17	27
Gadd45	3.02759	1.18472e-05	5
CR45016	3.02289	0.000140589	3
tRNA:CR31130	3.01852	0.00165308	1
CR44268	3.01523	0.000489073	2
CR44621	3.01389	4.24412e-05	4
CR43857	3.01255	4.26324e-05	4
mRpL27	3.01032	0.000494987	2
mRpL55	3.00974	4.30364e-05	4
snoRNA:Me28S-G3081a	3.00482	0.00169885	1
Cyp1	3.00359	3.34885e-07	8
RpL39	3.0017	1.3075e-05	5
CR43973	3.00005	0.000507582	2
CG7130	2.99885	0.000150745	3
CR44124	2.99843	0.00172065	1
RpLP2	2.99725	4.48779e-05	4
CR44773	2.99344	0.000515862	2
RpL36	2.9926	1.35365e-05	5
Uhg4	2.98905	1.37208e-05	5
snoRNA:Me28S-G3255a	2.98822	0.00175604	1
snoRNA:Or-aca5	2.98822	0.00175604	1
snoRNA:Psi28S-2949	2.98822	0.00175604	1
CG43886	2.98583	0.000156551	3
CR43839	2.9812	0.00053155	2
CR44974	2.98103	0.000158744	3
CR44868	2.97434	0.000161855	3
CR44093	2.97424	4.84799e-05	4
snRNA:U4:39B	2.97134	0.00181615	1
mir-2496	2.96427	0.00184192	1
CG32039	2.96385	0.00016686	3
ms(3)K81	2.96211	0.000167704	3
mir-281-1	2.9609	0.00185435	1
CG44476	2.95969	0.000560286	2
snoRNA:Me28S-G3253	2.9459	0.00191064	1
CR44977	2.94558	0.00191188	1
Fcp3C	2.94307	4.96479e-06	6
tRNA:CR30254	2.94284	0.000583887	2
HipHop	2.93941	0.000179123	3
CR44867	2.93598	5.51204e-05	4
CG12868	2.93492	5.14028e-06	6
CR43918	2.93407	0.00195625	1
RpS25	2.93231	1.7031e-05	5
CR44620	2.93185	0.000183094	3
snoRNA:Psi18S-1295	2.92979	0.000602839	2
tRNA:CR32361	2.92882	0.00197683	1
tRNA:CR32362	2.92882	0.00197683	1
Smn	2.92795	0.000185176	3
Act5C	2.92725	1.02034e-13	21
CR44062	2.92645	5.69121e-05	4
CG43107	2.9248	0.000610249	2
cer	2.92165	0.000188596	3
CR44375	2.91379	5.62469e-06	6
l(2)35Di	2.91155	5.67866e-06	6
CG32069	2.90684	0.000637667	2
mir-996	2.90504	0.000640486	2
tRNA:H:48F	2.90113	0.000646652	2
ORMDL	2.89755	6.27081e-05	4
alc	2.89498	6.09422e-06	6
CG42806	2.88872	6.4594e-05	4
snoRNA:Psi18S-1275	2.88812	0.00214395	1
CG13299	2.88812	6.27531e-06	6
CG5934	2.88713	0.000208465	3
CG42550	2.88545	0.000209483	3
Arc2	2.88229	6.43301e-06	6
CG15916	2.88219	6.60254e-05	4
tRNA:CR30251	2.87238	0.000693798	2
snmRNA:400	2.87099	0.00221847	1
Bka	2.86726	2.18198e-05	5
Vml	2.86669	6.87538e-06	6
CG8490	2.86668	0.00022121	3
CG18336	2.86432	0.000222725	3
CG4455	2.86071	0.000225069	3
mir-8	2.85926	0.000716445	2
Vm32E	2.85849	0.000226529	3
CG13339	2.85647	2.27352e-05	5
CG12935	2.85547	0.000228518	3
snoRNA:M	2.85546	0.00228824	1
snoRNA:Me28S-G980	2.85546	0.00228824	1
psd	2.84675	2.39071e-07	9
RpL37A	2.84356	0.000236555	3
CR32218	2.84282	7.53486e-05	4
CR42875	2.84282	0.000745869	2
CoVIII	2.83469	0.000242722	3
snoRNA:Psi28S-612	2.83223	0.00239674	1
CR32745	2.83097	2.50551e-05	5
RpL21	2.82676	0.000248376	3
CG3321	2.82656	2.54796e-05	5
tRNA:E4:56Fc	2.82408	0.00243599	1
mRpL42	2.82239	0.000784102	2
Acp95EF	2.82225	0.00244491	1
snoRNA:Me28S-G2703a	2.82162	0.00244798	1
snoRNA:Me28S-G2703b	2.82162	0.00244798	1
snoRNA:Me28S-G2703c	2.82162	0.00244798	1
CG34021	2.81816	0.00079227	2
tRNA:HPsi	2.81814	0.000792305	2
aph-1	2.81723	2.72976e-06	7
Acyp2	2.81409	8.29732e-05	4
Vm26Aa	2.80899	0.000261513	3
CG15083	2.80744	8.85115e-06	6
CG1673	2.80116	1.46906e-15	26
CR44084	2.80098	8.67054e-05	4
CR44766	2.79815	0.00256525	1
CG30109	2.79703	0.000834332	2
pncr008:3L	2.79674	0.000270979	3
Arf79F	2.79372	3.40281e-08	11
CG2911	2.79251	9.97459e-07	8
Thor	2.79215	9.99275e-07	8
CG13364	2.79115	0.000846428	2
chic	2.79107	4.35107e-12	19
eIF5	2.79025	3.48076e-08	11
CG9548	2.78952	9.0104e-05	4
Hsp67Bc	2.78942	9.01352e-05	4
Sam-S	2.78897	1.44776e-12	20
RpS28b	2.78604	0.000279523	3
path	2.78487	5.59433e-15	25
CG11267	2.78424	2.99363e-05	5
snoRNA:Tudor-SN-a	2.7832	0.000863062	2
RpL28	2.7825	3.43129e-07	9
AP-2sigma	2.78127	9.89568e-06	6
CR43641	2.7794	9.32158e-05	4
yellow-g2	2.77789	3.28629e-06	7
CG44296	2.7771	0.000876032	2
CG44009	2.77639	4.70746e-11	17
RpS9	2.77202	9.5555e-05	4
mir-967	2.76859	0.002721	1
CR44581	2.76702	9.71706e-05	4
glec	2.76633	5.59505e-12	19
CG34250	2.76051	0.00030102	3
RpL27A	2.76035	9.93697e-05	4
CG11269	2.75501	0.00279569	1
tRNA:E4:56Fb	2.75388	0.002802	1
CG5174	2.75223	5.36775e-10	15
tRNA:V3b:84Dd	2.75159	0.00281482	1
CG33223	2.75155	1.53595e-44	87
mir-318	2.74889	0.00283002	1
snRNA:U1:21D	2.7449	0.000947872	2
RpL29	2.74345	0.000951254	2
CR43301	2.74284	0.000316849	3
CR44991	2.7427	0.00031698	3
CR43833	2.7424	0.000953699	2
snoRNA:CD-24	2.7419	0.00286977	1
snoRNA:U49:66Da	2.74073	0.00287645	1
snoRNA:Psi28S-2566	2.73871	0.00288809	1
mRpL33	2.73834	0.000321017	3
dgt2	2.73816	0.000321182	3
CG14463	2.73654	0.0003227	3
Pdi	2.73524	2.29923e-11	18
fok	2.73353	4.51926e-07	9
snoRNA:Or-CD11c	2.73074	0.00293431	1
CG43693	2.73035	2.03439e-29	56
CG10623	2.72633	5.93389e-09	13
CG33260	2.72536	4.21036e-06	7
tRNA:CR32363	2.72383	0.00297507	1
snoRNA:Psi18S-1347a	2.72347	0.000998941	2
alphaTub84B	2.72299	1.81262e-08	12
His3,3B	2.72218	1.82293e-08	12
robl	2.72112	0.000113349	4
snoRNA:Me28S-C788a	2.72045	0.00299514	1
snoRNA:Me28S-G3113a	2.72045	0.00299514	1
snoRNA:Me28S-G3113b	2.72045	0.00299514	1
Tmhs	2.71998	1.1429e-13	23
CG43998	2.71989	0.000338669	3
CG43999	2.71989	0.000338669	3
CR44656	2.71755	0.00101351	2
Sec61beta	2.71544	0.000115532	4
snoRNA:Me18S-A425	2.71234	0.00102651	2
CG2852	2.71079	1.3364e-05	6
yellow-g	2.70773	5.22506e-07	9
snoRNA:185	2.70759	0.00307298	1
CR43837	2.70741	1.76916e-07	10
CG13516	2.70407	1.37525e-05	6
Bacc	2.6995	8.33544e-10	15
CG10365	2.69934	1.68411e-14	25
emc	2.69763	2.49394e-09	14
Rcd4	2.6963	4.18481e-05	5
CR44619	2.69622	0.000123226	4
RpL35A	2.69319	0.000124486	4
Cp1	2.69316	1.17681e-11	19
CG13392	2.69296	0.000124585	4
CG8297	2.69276	0.00036641	3
RpS17	2.69219	0.000367013	3
CG8860	2.69	0.00108421	2
snmRNA:204	2.68356	0.00322379	1
CG11839	2.67738	1.80894e-06	8
CG13919	2.67674	4.50858e-05	5
snoRNA:Psi28S-2442a	2.67558	0.00327551	1
snoRNA:Psi28S-2442b	2.67558	0.00327551	1
snoRNA:Psi28S-3186	2.67558	0.00327551	1
CG14229	2.67522	0.000132224	4
RpS20	2.6744	1.56063e-05	6
RpL10	2.67431	1.56127e-05	6
AlkB	2.67372	5.37157e-06	7
CR31044	2.66449	5.42755e-12	20
snoRNA:Psi28S-3091a	2.66406	0.00335161	1
snoRNA:Psi28S-3091b	2.66406	0.00335161	1
snoRNA:Psi28S-3385a	2.66406	0.00335161	1
snoRNA:Psi28S-3385b	2.66406	0.00335161	1
Pdcd4	2.65953	4.0038e-16	29
CG8319	2.65755	1.67687e-05	6
CG43134	2.65495	0.000408891	3
kra	2.65443	2.92615e-08	12
Paip2	2.65398	5.89585e-06	7
CG5010	2.65046	4.98314e-05	5
CR44209	2.65039	0.0011946	2
pgant5	2.64859	3.44144e-20	38
CG33276	2.64713	0.00346673	1
snoRNA:Me18S-A1806	2.64713	0.00346673	1
CR44289	2.64613	5.06613e-05	5
CR44691	2.64281	2.16294e-06	8
CG17169	2.64115	1.79828e-05	6
CG11050	2.64018	2.44803e-12	21
vsg	2.63762	2.22178e-06	8
Muc4B	2.6323	0.000152705	4
RpL35	2.63167	0.000153026	4
RpS27	2.62955	1.88947e-05	6
CR44806	2.62879	5.41205e-05	5
CR42862	2.62806	2.79962e-12	21
CG5885	2.62708	0.000155403	4
CG34191	2.62658	0.000443978	3
snoRNA:Me28S-A1666a	2.6259	0.00361662	1
snoRNA:Me28S-A3407a	2.6259	0.00361662	1
snRNA:U2:34ABc	2.62494	0.00127141	2
bou	2.622	0.000449926	3
CG44040	2.62072	0.00365417	1
CG31710	2.62021	1.99758e-10	17
CG31109	2.61999	0.000159144	4
CR31144	2.61711	0.00016069	4
MED10	2.61618	5.67828e-05	5
CG14645	2.61569	0.00130053	2
Prp38	2.614	2.01895e-05	6
CR44386	2.61357	0.00016261	4
RpS3A	2.61323	5.74257e-05	5
CR43899	2.6113	0.00372344	1
Jafrac1	2.60879	9.11551e-07	9
Uhg8	2.60834	0.000468114	3
Hsp26	2.60627	0.00133086	2
Swim	2.60525	6.78478e-24	47
snoRNA:Or-CD1	2.60473	0.000473036	3
betaTub56D	2.60466	2.30682e-10	17
CR44556	2.60358	0.00133965	2
CG8303	2.60336	7.08366e-24	47
CG18193	2.60278	0.000475722	3
CR43300	2.59953	0.0038119	1
CG33226	2.59903	0.000170738	4
tRNA:CR30241	2.59677	0.00383292	1
CG1746	2.59592	1.56561e-08	13
Pdk	2.5925	8.45922e-15	27
bmm	2.59238	9.89057e-20	38
snoRNA:Psi18S-301	2.59176	0.00137895	2
CG44242	2.59124	0.00138074	2
Irp-1B	2.5904	6.85446e-14	25
CG11109	2.58854	8.02777e-06	7
CR45026	2.58024	0.000181853	4
CR43727	2.57967	2.99798e-06	8
Mst85C	2.57876	1.77884e-08	13
CR44655	2.57773	0.000183388	4
Fer2LCH	2.5727	8.65048e-06	7
CrebA	2.56989	9.17705e-26	52
CG5973	2.5692	1.16644e-14	27
ced-6	2.56861	3.31448e-18	35
tal-1A	2.56748	1.49145e-07	11
tal-2A	2.56748	1.49145e-07	11
tal-3A	2.56748	1.49145e-07	11
tal-AA	2.56748	1.49145e-07	11
corto	2.56738	3.2572e-10	17
CG8300	2.56703	0.00146502	2
CG8498	2.56571	0.00146977	2
CG18428	2.56461	0.000191643	4
snoRNA:Psi18S-531	2.5635	0.00409578	1
CG9117	2.56324	0.000192525	4
CG34213	2.56267	6.96204e-05	5
tRNA:M2:48Bb	2.56233	0.00410538	1
tRNA:CR32358	2.56227	0.00410589	1
CG14040	2.56052	2.53594e-05	6
RpS13	2.55891	7.06267e-05	5
CG6983	2.5572	2.08819e-08	13
Ef1alpha48D	2.55581	1.00139e-09	16
CG43389	2.55489	7.17156e-05	5
CG14671	2.55045	7.29377e-05	5
CG5326	2.55022	4.56668e-18	35
CG4666	2.54888	2.66498e-05	6
CR44715	2.54881	0.00421757	1
CG4646	2.54822	0.00422253	1
CSN8	2.54679	0.000203454	4
stas	2.54642	1.08763e-09	16
CG42693	2.54629	7.4105e-05	5
CG9921	2.54578	0.000561282	3
Sec61gamma	2.5445	7.46116e-05	5
CG32259	2.54449	0.00020503	4
CR43820	2.54412	0.00154953	2
CR44772	2.54356	0.00155166	2
CG40439	2.54304	0.00155363	2
awd	2.54297	7.50456e-05	5
CR43626	2.54274	1.75307e-07	11
CG12400	2.53973	0.000208326	4
CG17059	2.53767	0.000574645	3
SmG	2.53605	0.000577364	3
Gapdh2	2.53431	1.03677e-05	7
RpS14b	2.5333	2.848e-05	6
RpL34a	2.53267	0.000583044	3
CG13114	2.53212	3.83351e-06	8
CR43687	2.53164	0.00436451	1
CG44532	2.53046	0.000214913	4
CG30383	2.52813	2.91147e-05	6
tRNA:CR30199	2.52789	0.00439722	1
tRNA:CR30200	2.52789	0.00439722	1
tRNA:CR32128	2.5267	0.00440766	1
edl	2.52665	9.61632e-09	14
RpL14	2.5266	0.000217716	4
CG8078	2.52646	7.99193e-05	5
snoRNA:Me18S-G1358a	2.52396	0.00443183	1
CG3939	2.52384	4.00121e-06	8
CG17159	2.52382	8.01302e-15	28
CG5958	2.52248	1.48114e-06	9
mRpS7	2.52084	8.16482e-05	5
RpL31	2.52076	8.1672e-05	5
CG43196	2.52069	0.000603679	3
CG11885	2.52006	0.00446646	1
CG17721	2.51376	8.38789e-05	5
bond	2.51333	2.70106e-11	20
tRNA:G3:57BCb	2.51296	0.00453011	1
snoRNA:Or-CD2	2.51239	0.00167468	2
tRNA:N5:42Af	2.51085	0.00454921	1
RpL7	2.51084	4.27953e-06	8
Atg8a	2.51056	1.15968e-05	7
CG11986	2.50707	5.9788e-07	10
snmRNA:649	2.50678	0.00458631	1
CR44294	2.5064	8.62657e-05	5
CG13377	2.50341	2.18318e-10	18
CG15387	2.50258	0.0017154	2
CR32385	2.50155	8.51341e-08	12
mfas	2.50082	7.83639e-17	33
Rap2l	2.50078	1.21443e-05	7
Chd64	2.50012	2.94406e-17	34
CR42491	2.4963	8.96486e-05	5
CG10444	2.49611	6.39066e-07	10
CG7194	2.4955	1.24504e-05	7
CG14806	2.49157	9.12789e-05	5
CG30286	2.49144	9.13221e-05	5
CG17680	2.49098	0.000658033	3
CR44468	2.49078	6.6011e-07	10
CG12863	2.49075	1.77055e-06	9
CG34348	2.49022	1.79137e-12	23
tRNA:CR32420	2.49017	0.00176831	2
CG15317	2.48997	0.000246183	4
thoc7	2.48663	3.47486e-05	6
CG2034	2.48521	9.3516e-05	5
CR44760	2.48147	0.000676432	3
Tudor-SN	2.4795	2.75359e-10	18
CG8436	2.47769	1.35412e-05	7
Wwox	2.47663	1.91687e-06	9
Crc	2.47663	1.42722e-08	14
CR44114	2.47656	0.00182821	2
mod	2.47537	9.70871e-05	5
snRNP-U1-C	2.47314	0.00184358	2
CG8507	2.47257	1.38723e-05	7
comm2	2.47188	1.04747e-07	12
CG11052	2.47151	0.000696266	3
Sc2	2.47097	1.39773e-05	7
CG6610	2.46998	0.00185789	2
tRNA:M2:48Ba	2.46837	0.00495132	1
CG13004	2.46818	2.51252e-15	30
CR45048	2.46683	3.78091e-05	6
tRNA:N5:42Ag	2.46637	0.00497112	1
tRNA:CR30206	2.46602	0.00187597	2
CG11781	2.46568	0.00187755	2
CG13751	2.46544	0.00498038	1
CG5089	2.46509	1.43705e-05	7
CG11752	2.46428	0.00026835	4
CR43904	2.46409	1.44383e-05	7
CG11791	2.46273	2.07278e-06	9
slmo	2.46187	5.51264e-06	8
l(1)G0289	2.46179	2.51804e-12	23
tRNA:S4:56D	2.46128	0.00502181	1
RpL18A	2.46081	1.46638e-05	7
mir-2491	2.46033	0.00503134	1
TFAM	2.45753	8.07972e-07	10
Ef1beta	2.4565	5.66791e-06	8
CG6523	2.45608	0.000275831	4
CG32280	2.45548	3.09983e-07	11
CR44784	2.45423	0.00193093	2
RpL5	2.45214	1.73152e-08	14
CG13198	2.45052	0.000739992	3
CR44892	2.45021	0.00074066	3
CG12576	2.44869	1.61761e-13	26
CG13998	2.44867	0.00195738	2
CG1896	2.44866	0.000743996	3
snoRNA:U49:66Db	2.44808	0.00515583	1
CR44095	2.44663	5.96443e-06	8
CR44987	2.44641	4.12481e-05	6
mir-989	2.44602	0.00197011	2
CG33307	2.44512	0.000108945	5
CG31523	2.44268	6.2743e-19	39
mRpS23	2.4426	0.000757195	3
CG33774	2.44212	0.000758256	3
CG4598	2.44147	0.000110468	5
Trx-2	2.43946	3.4418e-07	11
Spase22-23	2.43908	0.000111482	5
GstT1	2.43898	0.000765193	3
CG7429	2.43772	4.28055e-05	6
CG4858	2.43742	4.28598e-05	6
CG18815	2.43588	1.64935e-05	7
snoRNA:Me18S-C1831	2.43461	0.00202589	2
CG17834	2.43341	1.60919e-20	43
ttk	2.43278	2.32892e-36	81
dm	2.43176	3.59695e-17	35
mir-4955	2.43075	0.00533709	1
CG44295	2.43061	0.00204583	2
Rab14	2.42689	1.43425e-07	12
mir-3642	2.4237	0.00541261	1
CG43135	2.42203	0.00208924	2
snoRNA:Me28S-C3420a	2.42012	0.00545139	1
snoRNA:Me28S-C3420b	2.42012	0.00545139	1
Dcp-1	2.41908	6.87754e-06	8
CG34179	2.41703	6.95093e-06	8
CG9427	2.41659	4.68398e-05	6
CR44757	2.41509	0.00550634	1
tRNA:CR30225	2.41412	0.00213012	2
snoRNA:Psi28S-2179	2.41298	0.00552955	1
pyr	2.41188	3.40452e-16	33
Cam	2.41077	2.59177e-20	43
wol	2.40973	4.8229e-05	6
RpS29	2.40716	4.8762e-05	6
skpA	2.40544	4.91204e-05	6
CG14275	2.40538	1.66676e-07	12
Srp9	2.40473	0.000127067	5
CG5245	2.40403	4.9417e-05	6
tRNA:CR30209	2.40364	0.00218546	2
CG33169	2.40291	0.00218936	2
tRNA:CR31939	2.40256	0.00219127	2
RpS3	2.4022	7.50498e-06	8
squ	2.40071	0.000332147	4
CG33199	2.40028	7.58001e-06	8
CG2046	2.4001	5.02508e-05	6
CR43704	2.39989	0.00220561	2
CR34335	2.39881	0.00568804	1
Rsf1	2.39701	4.54172e-07	11
RpS15Aa	2.39697	1.16749e-06	10
snoRNA:hts-a	2.39526	0.00223075	2
RpS24	2.39268	0.000875219	3
CR44384	2.39111	0.00225351	2
snoRNA:Psi28S-291	2.38957	0.00579383	1
CG42239	2.38926	0.00226374	2
CG12379	2.38827	0.000135288	5
CG5828	2.38804	0.000135403	5
lolal	2.38672	5.32014e-05	6
PDCD-5	2.38256	0.000901308	3
CG9911	2.38076	1.97955e-07	12
Sar1	2.37848	3.32915e-06	9
CG42336	2.37802	7.37482e-10	18
CG32736	2.37707	0.000141183	5
CG42308	2.37707	0.000141183	5
Pect	2.37528	1.16957e-10	20
snoRNA:Or-CD12	2.37516	0.000361881	4
snoRNA:Me28S-C3351	2.37115	0.00601054	1
mir-308	2.36971	0.00602787	1
CG3402	2.36952	5.72485e-05	6
Cys	2.36691	5.78886e-05	6
CG12929	2.36612	0.00239566	2
sesB	2.36611	1.40834e-06	10
CG9005	2.36518	1.57567e-23	52
VhaM9,7-b	2.3648	2.3063e-05	7
mthl1	2.36477	1.2549e-12	25
beta4GalT7	2.36444	0.000949943	3
ste14	2.36423	2.31247e-05	7
Jafrac2	2.36333	2.23587e-07	12
CG42495	2.36275	0.000377273	4
RpL19	2.36084	5.94051e-05	6
CG9821	2.36066	1.32305e-12	25
Mgstl	2.3604	9.31572e-06	8
RpS6	2.3594	9.36379e-06	8
CG17272	2.35937	0.000964025	3
CG42240	2.35769	0.000968749	3
desat1	2.35595	5.6925e-11	21
Roc1a	2.35588	0.000386075	4
CR44830	2.35403	2.42643e-05	7
sta	2.35394	9.63199e-06	8
CG17996	2.35303	0.000389772	4
CR43159	2.35264	2.44246e-05	7
snoRNA:Psi28S-2562	2.35051	0.00626308	1
Bet1	2.35049	0.000989193	3
CR44019	2.3503	0.000989741	3
CG10470	2.34943	0.000394514	4
CG12384	2.34897	0.000993566	3
Best2	2.34885	2.43668e-13	27
Nach	2.34882	0.000157223	5
RpL23	2.34823	0.000995698	3
CG10407	2.34731	2.50459e-05	7
snoRNA:Me28S-G764	2.34632	0.00631565	1
snoRNA:Me28S-U2134a	2.34578	0.00632246	1
CG11076	2.34524	6.36916e-07	11
tRNA:CR32359	2.34503	0.00633196	1
tRNA:CR32360	2.34503	0.00633196	1
snoRNA:Me28S-U2134b	2.34385	0.00634691	1
mir-986	2.34304	0.00635709	1
CG8229	2.33932	1.03882e-05	8
CG3192	2.3377	4.18737e-06	9
CG9837	2.33761	4.36447e-10	19
tRNA:CR30250	2.3369	0.00257328	2
Dpy-30L1	2.33523	0.00103398	3
blos3	2.33505	0.000165693	5
Mur11Da	2.33475	0.00041444	4
CR45028	2.33279	0.000417171	4
CG42867	2.33276	0.0010414	3
CG13365	2.33213	0.00260353	2
CR43909	2.33173	0.00104453	3
mir-11	2.33144	0.00650582	1
mir-998	2.33144	0.00650582	1
NC2beta	2.33044	0.00104845	3
CG18619	2.33001	0.00104975	3
CG32625	2.32875	0.0010536	3
Skp2	2.32843	7.10797e-07	11
CG10214	2.32835	0.00262776	2
asparagine-synthetase	2.32782	1.15048e-07	13
CG1943	2.32761	0.000424482	4
CG2162	2.32592	1.88444e-08	15
CR44733	2.3245	0.0065965	1
tsr	2.32233	0.000173914	5
CG4325	2.32221	1.13496e-05	8
Rrp46	2.31942	1.15144e-05	8
trbl	2.31877	3.46379e-11	22
snoRNA:Me18S-C1096	2.31727	0.00669228	1
CG31650	2.31478	8.35354e-09	16
Tis11	2.31411	1.63197e-26	61
CG10621	2.31385	1.93495e-06	10
Mob3	2.31321	0.000445502	4
CG15863	2.31313	7.28059e-05	6
Act42A	2.31184	1.19748e-05	8
CG3437	2.31145	1.19986e-05	8
CG30033	2.30873	1.21686e-05	8
CR44463	2.3069	0.00683215	1
Plzf	2.30666	2.02139e-06	10
mRpL20	2.30625	0.000184904	5
Rcd2	2.30496	3.6008e-18	40
ogre	2.30439	8.79749e-27	62
CG30269	2.303	0.000461024	4
CG43110	2.30253	8.4182e-07	11
Reg-5	2.30215	5.13256e-15	32
tRNA:V4:90C	2.30207	0.00689822	1
CG14818	2.30135	0.00046359	4
CR44910	2.30121	0.00280824	2
stck	2.29981	1.27429e-05	8
snoRNA:lola-a	2.29979	0.00692974	1
CR44727	2.29978	0.00692977	1
snoRNA:Me28S-A774a	2.29907	0.0069396	1
CG33635	2.29846	0.00115041	3
CR44121	2.29836	0.00282792	2
Tctp	2.29783	7.77111e-05	6
MAPk-Ak2	2.29753	1.6112e-09	18
Xbp1	2.29725	2.14035e-06	10
CG6813	2.29604	7.83084e-05	6
CG11137	2.29512	0.00116159	3
CG34163	2.29448	0.00116375	3
CG5013	2.29424	7.89089e-05	6
snoRNA:Psi18S-996	2.2938	0.00701301	1
CG3842	2.29285	6.87824e-10	19
tRNA:K2:42Ae	2.29257	0.00703024	1
mir-2282	2.29183	0.00704052	1
CR44321	2.29172	0.00704212	1
CG14104	2.29054	0.00117715	3
eIF-5A	2.2903	0.00048109	4
CG31548	2.29013	0.000196612	5
Pi3K21B	2.28943	5.52999e-13	27
CG33919	2.28921	0.0001973	5
Fis1	2.28889	8.07305e-05	6
CG8026	2.28803	2.58561e-08	15
CR43877	2.28798	0.00709476	1
RpL41	2.28569	0.00712727	1
Inx3	2.28428	9.95669e-14	29
CG11700	2.28337	3.90873e-07	12
Sec61alpha	2.28163	3.16077e-10	20
CG45050	2.28133	3.66794e-24	56
CG3362	2.28128	9.67186e-07	11
C1GalTA	2.28111	3.17817e-10	20
CR44392	2.28073	0.00121114	3
CG32350	2.28067	1.40683e-05	8
CG1458	2.2802	0.000497682	4
CG32442	2.27806	0.00297194	2
Ssu72	2.27533	2.44541e-06	10
Chmp1	2.2745	0.00123321	3
Vha14-1	2.27408	0.000209004	5
CycG	2.27254	2.26368e-26	62
CR43475	2.27215	0.000511309	4
CG4009	2.27163	1.22114e-08	16
levy	2.27103	0.000513221	4
CG6028	2.27102	2.5103e-06	10
Pcd	2.26938	0.000516083	4
CG31223	2.26857	0.000213443	5
CR43970	2.2685	0.00737585	1
arx	2.26791	8.82833e-05	6
pAbp	2.26768	2.15283e-09	18
CG1161	2.26707	8.85988e-05	6
CG2862	2.26603	8.89942e-05	6
CG14834	2.26556	3.68298e-05	7
Tom7	2.26302	0.001275	3
CG17734	2.26246	9.03605e-05	6
RpL7A	2.26199	3.74563e-05	7
CG30283	2.26158	9.06984e-05	6
Hsp67Bb	2.26067	9.10503e-05	6
CG6852	2.26058	0.00128404	3
Hmgs	2.25993	7.89467e-08	14
CR43929	2.25961	0.0075078	1
ERp60	2.25757	3.8245e-05	7
GstE3	2.25451	3.88005e-05	7
CG5059	2.25421	1.61315e-05	8
CG17486	2.25269	3.91354e-05	7
CR44284	2.2526	0.00316307	2
CG5168	2.25208	1.17041e-06	11
CG31743	2.25179	9.29325e-13	27
CG34313	2.25179	9.29325e-13	27
CG8021	2.25011	0.00765131	1
CG30409	2.24886	9.57512e-05	6
snoRNA:U3:9B	2.24849	0.0031951	2
CG33170	2.24846	3.99238e-05	7
snoRNA:Psi28S-3327a	2.24748	0.0076916	1
snoRNA:Psi28S-3327b	2.24748	0.0076916	1
CR44297	2.24436	0.00134593	3
mRpS10	2.24416	0.000561643	4
CG12207	2.24391	9.4907e-16	35
snoRNA:Me28S-A2113	2.24352	0.00323414	2
Kr-h1	2.2423	2.15474e-18	42
CG8321	2.24148	9.88134e-05	6
Sod3	2.24135	2.02425e-10	21
Arf102F	2.241	0.0013591	3
MED21	2.23836	0.000572682	4
CG4572	2.23815	3.06539e-06	10
RpL13A	2.23812	0.000239694	5
CG13227	2.23809	0.00327748	2
Aats-ser	2.23769	1.28579e-06	11
th	2.23487	4.65306e-16	36
CG5073	2.23487	0.000101637	6
Cbp20	2.23474	0.000101692	6
aay	2.23399	0.000243488	5
CG11151	2.23335	4.28724e-05	7
CR43642	2.23273	0.000583614	4
prtp	2.23261	2.33623e-07	13
Tina-1	2.23195	5.59829e-07	12
CG4461	2.23017	0.00140251	3
CR44831	2.22874	4.38157e-05	7
CR43417	2.22862	0.000591721	4
fsd	2.22812	0.00059271	4
ND23	2.22705	0.00141526	3
CR44266	2.22514	0.00142312	3
CG9855	2.22502	0.000105997	6
CG14309	2.22487	5.66782e-13	28
CG33469	2.22437	0.00142631	3
Vha36-1	2.22436	7.92106e-06	9
ATPsyn-d	2.22418	0.000106376	6
CG7506	2.22382	0.000106537	6
TfIIA-S	2.22348	0.000602018	4
CG9426	2.22275	4.45867e-08	15
h	2.22246	8.00643e-06	9
CG4670	2.22235	2.4979e-10	21
CG3995	2.22228	0.00340674	2
Xrp1	2.22124	7.89116e-18	41
Fdxh	2.21891	0.00343502	2
CG3800	2.21673	8.26834e-06	9
mir-2283	2.2166	0.00818011	1
CR44348	2.21601	1.96542e-05	8
Oda	2.21511	2.04242e-11	24
RpS23	2.21469	0.00146695	3
snoRNA:Psi18S-1377a	2.21452	0.00821404	1
snoRNA:Psi18S-1377b	2.21452	0.00821404	1
snoRNA:Psi28S-2626	2.21452	0.00821404	1
cni	2.21436	4.68903e-05	7
Hsp22	2.21351	0.000263248	5
snoRNA:Psi28S-2996	2.21284	0.0034864	2
CG12107	2.21236	4.73358e-05	7
CR43723	2.21219	0.000111954	6
sel	2.21032	2.02408e-05	8
Rab7	2.20983	8.59564e-06	9
fabp	2.20977	7.02826e-13	28
sea	2.20977	7.02826e-13	28
loco	2.20884	5.23427e-33	82
snoRNA:Me28S-U1230	2.2088	0.0014922	3
cib	2.20831	6.88367e-10	20
CG9449	2.20721	2.95378e-10	21
CG8097	2.20592	1.58234e-06	11
RpL32	2.20464	0.000115616	6
RpL38	2.20289	0.00151804	3
Cyt-c-p	2.20241	0.000116722	6
CR43958	2.20159	0.00842853	1
ix	2.2013	0.00152504	3
CR44713	2.20093	0.00358954	2
CG17977	2.20078	0.000276329	5
CR44526	2.20062	0.00359225	2
CG2991	2.19892	1.48653e-13	30
CG18731	2.19816	0.000655399	4
RpS11	2.19806	0.000655599	4
RpL6	2.19754	5.0763e-05	7
CG34454	2.1975	0.00849756	1
CR44714	2.19704	0.00362389	2
Picot	2.19597	1.01679e-18	44
sro	2.19596	2.18013e-05	8
tRNA:CR31334	2.19511	0.00853823	1
RpS18	2.19365	0.000665379	4
Men	2.1936	8.84967e-13	28
Ir7c	2.1932	4.43637e-09	18
CG30497	2.19187	1.17983e-45	117
tRNA:CR30326	2.19136	0.00367463	2
CG42765	2.18987	0.00862794	1
yellow-k	2.18972	5.26711e-05	7
Obp28a	2.18938	0.00028859	5
CR32252	2.18845	0.000677092	4
CR44873	2.18823	0.00158401	3
CG13319	2.18815	0.000289947	5
mir-281-2	2.18783	0.00866309	1
CR44331	2.18774	0.00158627	3
snoRNA:Psi28S-3571	2.18716	0.00371264	2
CR44826	2.18694	0.00371457	2
Fim	2.18689	2.55188e-22	54
Femcoat	2.18575	0.00869901	1
eff	2.18542	3.75968e-10	21
CR45047	2.18517	0.00870923	1
CG31808	2.18499	2.05821e-09	19
Rab11	2.18436	1.82154e-06	11
Trs23	2.18378	0.0016046	3
Ho	2.18306	0.000126759	6
CG31142	2.1829	0.0037515	2
Oscp	2.18256	0.000127027	6
CG17768	2.18205	0.00161265	3
LSm-4	2.18205	0.00161265	3
Arl2	2.18052	0.000695346	4
CG6020	2.17961	4.00938e-10	21
CR43481	2.17769	0.00884007	1
Moe	2.17712	3.05412e-26	65
Gale	2.17684	2.40663e-05	8
CG11699	2.17585	0.00164192	3
CG2211	2.17403	2.44181e-05	8
snoRNA:SC35-a	2.17387	0.00890755	1
snoRNA:SC35-b	2.17387	0.00890755	1
CR44992	2.17379	0.000306249	5
GstO1	2.17339	1.05509e-05	9
Pdk1	2.17303	4.08353e-14	32
Syx1A	2.1727	1.57162e-07	14
snoRNA:Or-CD8	2.17256	0.00893092	1
CG18622	2.17255	2.92056e-08	16
CG10778	2.17236	2.46299e-05	8
Ent2	2.16947	5.79497e-05	7
CR44472	2.16913	0.00388011	2
snoRNA:Psi28S-2648	2.1672	0.00389849	2
CR43963	2.16688	1.06861e-09	20
CG15861	2.16684	3.81073e-07	13
Ripalpha	2.16666	0.000314674	5
CG7133	2.16634	0.000315067	5
CG10688	2.16604	2.54477e-05	8
CstF-50	2.16548	0.000731341	4
CG14711	2.16502	0.00169435	3
CR42549	2.16373	2.57544e-05	8
CG32036	2.16319	0.00170336	3
CG34150	2.16312	0.00170371	3
ver	2.16189	0.00013873	6
CG2765	2.16148	3.21949e-08	16
RpS10b	2.16125	9.17397e-07	12
CG1146	2.16068	2.61638e-05	8
CG11381	2.1604	0.000322276	5
RpS28a	2.15976	0.0017204	3
ave	2.15737	0.000141427	6
CG42697	2.15729	0.000141475	6
Vha100-2	2.15484	3.67031e-16	38
CG30287	2.15444	1.1738e-05	9
CG43151	2.15406	0.00402589	2
CG18316	2.15361	0.000761065	4
CR43995	2.15346	0.00927755	1
snoRNA:Me18S-G1189	2.15285	0.00403785	2
CR44031	2.15252	0.000763857	4
CG11398	2.1511	5.20326e-06	10
snoRNA:lola-b	2.15029	0.00406326	2
CR43636	2.1497	1.20549e-05	9
GstD1	2.14934	2.7744e-05	8
Ant2	2.14832	3.61496e-08	16
mrj	2.14766	1.83006e-16	39
CG8326	2.14681	6.44853e-05	7
Hsc70-4	2.14669	9.08516e-12	26
CR43644	2.14607	0.00179015	3
mRpL18	2.1458	0.00179153	3
CG18135	2.14534	1.00572e-15	37
tRNA:Y1:85Ab	2.14477	0.0094398	1
tRNA:Y1:85Ac	2.14477	0.0094398	1
CR9162	2.14362	0.00180287	3
CR44891	2.14316	6.5606e-05	7
Dp	2.1424	4.57081e-07	13
CG11555	2.14206	0.0041459	2
RpL27	2.14009	6.65608e-05	7
CR44368	2.14001	2.91138e-05	8
Hydr2	2.13976	2.43761e-06	11
CG9853	2.1393	1.06936e-06	12
CG5220	2.13919	6.68461e-05	7
Aos1	2.1379	0.00183305	3
PQBP1	2.13771	0.000802766	4
CG13113	2.13689	0.00035246	5
CG8320	2.13634	0.000806468	4
maf-S	2.13537	0.00184657	3
snoRNA:Me18S-U1356a	2.13493	0.00962685	1
snoRNA:Me18S-U1356b	2.13493	0.00962685	1
snoRNA:Me18S-U1356c	2.13493	0.00962685	1
CG12744	2.13369	0.000813657	4
CG9917	2.13241	3.02808e-05	8
Sip1	2.13211	4.84257e-12	27
Baldspot	2.13118	2.51279e-16	39
Su(Tpl)	2.13066	2.5139e-21	53
bai	2.13031	0.000361419	5
Lk6	2.12966	2.59565e-11	25
CG42455	2.12896	3.08263e-05	8
vnc	2.12896	3.08263e-05	8
Uhg1	2.12678	6.03227e-06	10
vri	2.12662	1.22625e-21	54
or	2.12619	0.000367132	5
CG11447	2.12613	0.000834562	4
mRpL2	2.12555	0.000368023	5
snoRNA:Psi18S-1347b	2.12487	0.00982195	1
snmRNA:254	2.12463	0.00982661	1
CR45029	2.12447	7.16532e-05	7
CG31229	2.12435	0.000369714	5
CG18324	2.12389	3.16448e-05	8
CG31673	2.12341	3.17239e-05	8
CG9752	2.12138	3.2058e-05	8
mRpL41	2.12116	0.00436355	2
Past1	2.12019	3.61465e-15	36
Surf4	2.11843	6.34628e-06	10
snoRNA:U29:54Eb	2.11799	0.00995752	1
Mdh1	2.11798	5.48121e-07	13
L	2.11796	1.23265e-17	43
wun	2.11792	3.76443e-15	36
Egfr	2.1177	1.53115e-54	147
CG4452	2.11715	2.1012e-08	17
CG31717	2.11633	0.000168471	6
CG12725	2.11607	7.45472e-05	7
puc	2.11564	2.5298e-18	45
koko	2.11556	2.85508e-06	11
CR42874	2.11504	0.000866208	4
mRpL35	2.11501	0.00442971	2
CG5355	2.11081	2.56157e-07	14
mip40	2.1101	0.000390328	5
CG12824	2.10985	0.000881446	4
Mlc-c	2.10949	2.2555e-08	17
cact	2.10729	3.47714e-17	42
CG6272	2.10612	3.46901e-05	8
ubl	2.10554	0.0045336	2
Clic	2.10532	9.12481e-10	21
CG5385	2.10517	0.000397736	5
CG13994	2.10491	0.00089616	4
Tal	2.10413	3.07645e-06	11
CG7816	2.10403	4.68612e-09	19
CG9849	2.10163	1.39131e-06	12
CG5037	2.10028	0.000910186	4
CG13893	2.09989	9.68993e-10	21
CG3770	2.09942	0.000181056	6
CG10466	2.0985	0.000915651	4
CG33995	2.09804	1.42665e-06	12
CG44000	2.09804	1.42665e-06	12
CG44001	2.09804	1.42665e-06	12
Iap2	2.09565	1.63376e-05	9
CG43925	2.09549	0.00464651	2
CG12206	2.09512	1.02154e-09	21
Su(P)	2.09485	0.000926937	4
CG1444	2.09435	6.53449e-07	13
CG32202	2.09414	0.00208125	3
CG31812	2.09413	3.69086e-05	8
CG14478	2.09324	4.65818e-10	22
CG17333	2.09059	7.51622e-06	10
CG31870	2.08918	0.00471884	2
CG13807	2.08774	0.000190307	6
Sec22	2.08767	0.000425145	5
Pino	2.0873	7.62431e-21	53
CG6191	2.08533	1.09824e-17	44
CG15386	2.0851	0.00476623	2
CG42371	2.0851	0.00476623	2
CG3902	2.08485	9.29378e-12	27
CG11836	2.08451	0.000192939	6
snoRNA:Me28S-C1237	2.08449	0.00477337	2
CG8359	2.08346	1.74964e-05	9
l(2)08717	2.08309	8.59982e-13	30
14-3-3epsilon	2.08112	7.96148e-06	10
BG642312	2.07862	0.000440071	5
Prosbeta5	2.07813	1.8029e-05	9
CG10283	2.07624	1.60662e-15	38
Msr-110	2.07547	1.48742e-16	41
Prosbeta7	2.07477	0.000201125	6
Vps25	2.07286	0.000997898	4
CG34200	2.07209	0.00221873	3
CG7054	2.07013	9.2585e-05	7
CG32485	2.07005	0.000205209	6
kek4	2.06873	3.87677e-06	11
VhaPPA1-1	2.06635	0.00020847	6
Tapdelta	2.06582	0.00102178	4
Hydr1	2.06487	3.68126e-07	14
bif	2.0645	2.40138e-23	61
Lapsyn	2.06285	2.9939e-10	23
Gdh	2.06196	2.43107e-13	32
l(2)35Be	2.06185	0.00504538	2
pelo	2.06106	5.06562e-14	34
CG4537	2.06082	0.00505816	2
Cdk4	2.06081	2.65967e-12	29
CG6259	2.06064	0.00103967	4
CG32803	2.05966	4.4111e-05	8
CG7888	2.05914	6.43994e-11	25
CR44600	2.05878	0.00230616	3
RpL8	2.05861	9.12904e-06	10
kibra	2.05819	3.45425e-32	87
CG6398	2.05769	2.12822e-16	41
Rac1	2.05742	9.83034e-05	7
CG17337	2.05721	9.2067e-06	10
CG42709	2.05674	1.78244e-07	15
26-29-p	2.05542	8.72976e-07	13
CG6746	2.05374	0.000100024	7
Snx3	2.05248	2.08274e-05	9
CG30285	2.05215	0.00516657	2
Inx7	2.05122	1.20362e-28	77
Yp2	2.05082	4.35803e-06	11
nero	2.05067	4.62094e-05	8
Taf12	2.04932	0.000102135	7
CG7637	2.04925	0.00520336	2
CG12093	2.04848	0.00108299	4
CG8331	2.04817	4.43408e-06	11
Lsd-2	2.04788	1.54735e-11	27
CG5835	2.04635	8.42099e-09	19
CR43883	2.04634	0.0023909	3
scramb2	2.04563	4.50819e-06	11
CG13876	2.04529	0.00109463	4
CR44431	2.04524	0.00239856	3
CG9125	2.0447	0.000104384	7
tRNA:CR31215	2.04467	0.00526201	2
RpS12	2.04447	0.000228852	6
Sgt	2.04431	9.4819e-07	13
CG14646	2.04431	2.18071e-05	9
LSm3	2.04352	0.00110117	4
CG31694	2.04298	9.13503e-08	16
CG30159	2.0425	4.82041e-05	8
TSG101	2.04239	2.10449e-06	12
CG34008	2.04238	0.000505198	5
Gbeta13F	2.04234	4.00888e-09	20
CG10194	2.04225	0.000105595	7
RpL10Ab	2.04208	1.00936e-05	10
Rbp1	2.04155	1.01261e-05	10
CG32708	2.04112	0.000507628	5
CG13298	2.04018	0.00243402	3
plu	2.03874	0.00244422	3
mRpL23	2.03837	0.000512975	5
Prosalpha6	2.03771	2.26308e-05	9
CG10237	2.03758	1.52102e-15	39
CG11790	2.03737	2.26742e-05	9
Neos	2.03714	1.04017e-05	10
CG9154	2.03671	0.00536562	2
CG4278	2.03532	0.000237955	6
CG34174	2.03349	0.00248169	3
CG30195	2.03317	0.00114006	4
snoRNA:Me28S-A2634b	2.03281	0.00541708	2
RpS5b	2.03266	0.000524269	5
cype	2.03208	0.00249187	3
CG6345	2.0312	0.00114764	4
mid	2.03043	4.54932e-09	20
lute	2.03007	8.32074e-15	37
Rab5	2.02955	1.05823e-06	13
CG9667	2.02953	0.000243906	6
AdenoK	2.02803	5.05742e-06	11
CG34229	2.02766	0.00548583	2
tgo	2.02739	5.07876e-06	11
tRNA:CR32288	2.0268	0.0054974	2
Vm34Ca	2.02657	0.00053657	5
mTerf3	2.02633	5.24066e-05	8
RPA3	2.0263	0.000537126	5
2005-09-01	2.02488	2.4325e-05	9
sqz	2.02467	2.32953e-07	15
veil	2.02429	4.64955e-11	26
Ercc1	2.02393	0.00255154	3
snoRNA:Psi18S-1347c	2.02388	0.00553675	2
l(3)neo43	2.02248	0.00555578	2
tRNA:R:85Cb	2.02235	0.00555758	2
Max	2.02222	0.00011606	7
CG43173	2.02184	0.00011627	7
CG3065	2.02139	0.000252513	6
CG10098	2.02059	0.000253377	6
CG32137	2.01907	9.74396e-18	46
eIF-3p40	2.01713	5.49602e-05	8
CG10219	2.016	0.00120767	4
CG13993	2.01544	0.000559803	5
CG5727	2.01355	0.00121763	4
CG4404	2.01341	0.000120986	7
GalNAc-T1	2.01338	2.55964e-07	15
CG43394	2.01336	1.11486e-16	43
CG5235	2.01277	1.19178e-07	16
CG11388	2.01164	5.62905e-06	11
CG7675	2.0108	5.62188e-08	17
sktl	2.01039	1.21023e-09	22
RpII215	2.00823	1.24285e-20	55
Obp19c	2.00718	0.000268287	6
Hnf4	2.00707	2.79821e-28	78
CG31869	2.00705	2.75147e-18	48
ndl	2.00673	1.28466e-17	46
CG17162	2.00598	2.76679e-12	30
wdp	2.00569	6.20072e-22	59
CR44120	2.00534	0.00579384	2
KdelR	2.00328	2.76559e-06	12
CG16890	2.00326	0.00126042	4
CG30344	2.00307	5.91039e-05	8
endos	2.0017	0.000127855	7
CR34046	2.00127	0.000590855	5
Adf1	1.99942	2.94675e-09	21
CR44632	1.9992	0.00127771	4
CG32639	1.99778	0.00128382	4
RhoGAP92B	1.99767	1.42177e-10	25
CR43615	1.99725	0.000279881	6
neb	1.99716	7.09532e-15	38
CG10903	1.99714	2.84324e-05	9
CG15571	1.99621	0.000281131	6
CG2608	1.99547	0.00013167	7
CG2811	1.99525	0.00129474	4
Mes4	1.995	0.00277498	3
CG13999	1.9922	0.000611614	5
RNaseX25	1.99006	0.000135073	7
Inx2	1.98802	1.7016e-12	31
Rpn12	1.98767	6.40026e-05	8
CG3609	1.98714	1.45083e-06	13
debcl	1.98711	7.00002e-08	17
RpS30	1.98684	0.000624225	5
Fer1HCH	1.98677	1.41275e-05	10
galectin	1.9866	0.000292885	6
CG9399	1.98652	0.000624996	5
CG8993	1.98496	0.00609025	2
Scox	1.98328	0.00287092	3
CG11077	1.9823	0.00287915	3
CG11353	1.98194	1.67974e-09	22
CG3792	1.98052	6.64144e-05	8
CG15922	1.98032	0.000639938	5
CG13713	1.97874	0.00618365	2
CG6145	1.97863	1.00496e-14	38
CG3940	1.9785	3.86853e-10	24
CG7220	1.97833	1.82407e-10	25
CG10343	1.97816	0.000142869	7
mtDNA-helicase	1.97723	1.49702e-05	10
Hop	1.97722	3.31781e-06	12
CR44404	1.97691	0.00292453	3
Rab39	1.9767	0.000305505	6
HSPC300	1.97626	0.00137996	4
CG13000	1.97231	0.00628177	2
Tsp74F	1.97211	1.70453e-07	16
CG10337	1.97193	0.000311793	6
CG3662	1.9714	1.71515e-07	16
Rrp42	1.97047	0.000664394	5
CycH	1.96975	0.000314695	6
RpL22	1.9692	0.000149033	7
CG15721	1.9692	3.50916e-06	12
pen-2	1.96864	0.00633837	2
CG13384	1.96797	7.90979e-07	14
CG8089	1.96696	0.0014237	4
tRNA:CR31580	1.96598	0.00637981	2
gk	1.96582	9.03276e-09	20
mRpL17	1.96559	0.00143027	4
CR44845	1.96473	0.000679099	5
sty	1.96165	1.40531e-26	75
icln	1.96156	0.00144972	4
Atox1	1.96154	0.0014498	4
CG16824	1.96083	0.00646086	2
BCL7-like	1.95972	0.000155855	7
Prosalpha2	1.9596	3.51157e-05	9
Hex-A	1.95893	4.61294e-09	21
BEAF-32	1.95872	1.67529e-05	10
CG32512	1.95838	2.52496e-11	28
CG8206	1.95831	0.000695901	5
CG7427	1.95826	3.7877e-06	12
CG18508	1.95739	0.000698354	5
Mtap	1.95734	0.00147038	4
CR44712	1.9549	0.00311739	3
CG9784	1.95452	8.17443e-06	11
RpL3	1.95449	1.09625e-09	23
Fatp	1.95397	2.89516e-12	31
Jheh2	1.95331	1.86599e-06	13
CG15071	1.95242	0.00149484	4
smp-30	1.95222	1.8812e-06	13
eIF-4a	1.95185	4.61995e-08	18
CR44185	1.95136	0.000714574	5
CG9747	1.95078	3.04307e-12	31
CG14962	1.95042	0.000162842	7
Pex2	1.95039	0.006628	2
CR44544	1.94982	0.0031637	3
Uhg7	1.94883	0.00317278	3
CG14879	1.94779	1.79038e-05	10
CG32095	1.94768	0.00151885	4
sni	1.94759	3.75697e-05	9
CG11329	1.94697	0.00152248	4
mtacp1	1.9466	8.60836e-06	11
mRpL10	1.94617	0.00152657	4
l(3)73Ah	1.94444	3.82424e-05	9
MED4	1.94439	0.000733797	5
bves	1.94296	1.35639e-43	129
tara	1.94295	8.92166e-31	89
mlt	1.94147	1.068e-07	17
tRNA:CR31944	1.94142	0.00677524	2
CG33298	1.94066	1.8709e-21	60
Ucp4C	1.94037	0.000356691	6
CR44354	1.9385	0.00156634	4
Rrp40	1.93798	0.00017268	7
scpr-C	1.93793	0.000752082	5
Yeti	1.93748	0.00327898	3
Pabp2	1.93729	0.000753911	5
Eno	1.93511	4.74331e-14	37
snRNA:U1:82Eb	1.93482	0.00688555	2
vig2	1.93327	8.47937e-05	8
l(3)05822	1.93268	1.03242e-13	36
CG13083	1.92989	8.62892e-05	8
Ef1gamma	1.92965	0.0001796	7
CG6950	1.92865	2.01124e-05	10
cbt	1.92834	4.18664e-05	9
CG31800	1.92771	0.00337327	3
Tom20	1.92693	0.000377722	6
CG34159	1.92594	4.2435e-05	9
CG11147	1.92586	8.32713e-11	27
CG17625	1.92533	0.000789059	5
CG5180	1.92498	0.000183599	7
asf1	1.92452	0.000791495	5
RfC4	1.92323	0.000185122	7
CG32428	1.92317	1.00323e-05	11
ATPsyn-beta	1.92268	2.34355e-06	13
Spn55B	1.92267	0.000185613	7
CG42553	1.92134	0.00165917	4
snRNA:7SK	1.92069	0.000803117	5
CD98hc	1.92049	1.15063e-06	14
CG43933	1.92024	0.00713576	2
CG7530	1.91988	8.01744e-10	24
CG5919	1.91984	0.000389315	6
CG6966	1.91888	3.08768e-14	38
CG14647	1.91722	0.000190449	7
Aut1	1.91516	9.31177e-05	8
CG44002	1.91512	0.000397228	6
Synd	1.91493	3.20161e-08	19
CG6115	1.91461	0.00082193	5
CG15629	1.91444	5.14441e-06	12
CG12004	1.91312	3.26126e-08	19
Gapdh1	1.91308	0.000194199	7
CG5532	1.91308	0.00726189	2
CR43906	1.91279	3.72647e-09	22
Rtnl1	1.91266	1.0581e-16	46
bip1	1.91252	2.87992e-07	16
CG34172	1.91237	2.53051e-06	13
CG18178	1.91143	9.49302e-05	8
snoRNA:Me18S-A28a	1.91117	0.00729594	2
GATAd	1.91	2.94442e-07	16
Acsl	1.90991	5.46243e-17	47
T48	1.90975	1.44656e-34	103
CR44225	1.90898	0.000197996	7
CG3781	1.90816	0.000198757	7
CG1077	1.90681	9.72245e-05	8
CG11284	1.90499	1.47151e-12	33
elB	1.90492	5.31878e-16	44
fd68A	1.90489	3.07973e-07	16
mRpS2	1.90452	0.000854161	5
CG9099	1.90335	9.89782e-05	8
tRNA:CR31576	1.90314	0.00744064	2
CG11275	1.9021	9.96208e-05	8
CG13624	1.90208	6.5598e-22	63
Ubi-p5E	1.90153	2.06729e-09	23
CG10916	1.90153	0.000205079	7
18w	1.89822	1.41639e-11	30
GstT4	1.89784	7.80446e-08	18
eIF4E-5	1.89704	0.000429047	6
tj	1.89619	1.62389e-07	17
CG1814	1.89603	2.45242e-05	10
CG1218	1.89591	0.000882612	5
cwo	1.89589	2.70678e-15	42
CG9410	1.89577	0.0018078	4
epsilonCOP	1.89574	0.000210748	7
Trax	1.89488	0.000211607	7
CG40002	1.89423	0.00371747	3
Galphai	1.89417	7.36255e-12	31
CG18568	1.89415	0.000212338	7
Sox14	1.89403	2.26165e-09	23
peb	1.89251	8.84648e-13	34
Lamp1	1.89201	0.000104956	8
CG4957	1.89077	0.00183842	4
CG8602	1.89031	3.50154e-07	16
CG34263	1.8901	0.00376227	3
l(2)k01209	1.88976	4.8596e-09	22
rnh1	1.88922	0.000106481	8
akirin	1.88741	2.58419e-05	10
Hsp83	1.88687	8.68189e-08	18
CG31248	1.88653	0.000107972	8
CG8386	1.88566	0.000450372	6
CG42846	1.8856	0.00381165	3
CG7208	1.88547	0.000221208	7
babos	1.88524	2.85098e-14	39
pncr011:3L	1.88457	0.000109073	8
CG12034	1.88372	1.29809e-05	11
CkIalpha	1.88336	3.72248e-07	16
CG7006	1.88322	0.000455092	6
CG5807	1.88288	5.26e-09	22
MED27	1.88278	0.000455945	6
CR44288	1.88001	0.00787412	2
CG30273	1.87882	0.000941978	5
CG12123	1.87737	0.000466571	6
CG8360	1.87737	0.00094721	5
omd	1.87681	1.14493e-08	21
RnrS	1.87675	1.35852e-05	11
CG12018	1.87606	0.000951935	5
CG5854	1.87588	0.000114083	8
Ublcp1	1.87435	0.000114992	8
CR44082	1.87312	0.00395226	3
tRNA:CR31669	1.87308	0.00800887	2
Vm26Ac	1.87276	0.00801517	2
Ciao1	1.87258	0.000476211	6
R	1.87244	2.83044e-05	10
Rpn8	1.87231	4.10242e-07	16
CG2924	1.87186	4.95982e-08	19
CG4565	1.87161	0.00196049	4
Bgb	1.87118	0.00196328	4
oxt	1.87111	1.69904e-06	14
RpS8	1.87108	0.000236752	7
bic	1.87084	0.000971058	5
CG8549	1.87055	0.000972148	5
CG34455	1.87039	2.86595e-05	10
mRpL43	1.87028	0.00196924	4
rtet	1.86976	3.47418e-06	13
CG42254	1.86952	0.000482455	6
CG34010	1.86896	0.00197797	4
UbcD6	1.86882	2.89341e-05	10
CG4045	1.86851	0.000484539	6
AdipoR	1.86807	8.60878e-07	15
CR44723	1.86788	0.00401286	3
CG16848	1.86775	0.00048611	6
CR44911	1.86752	0.00198758	4
CG12177	1.86706	8.68181e-07	15
sds22	1.86623	5.93707e-05	9
Pka-C1	1.86534	5.07941e-15	42
CR43241	1.86436	0.000244372	7
Tpr2	1.86319	1.97655e-10	27
CR43465	1.8629	6.04916e-05	9
Ucp4B	1.8629	6.04916e-05	9
RpL24	1.86137	0.00408936	3
AdSS	1.86099	2.24926e-07	17
kermit	1.86085	7.51239e-13	35
CG32679	1.86025	0.00101103	5
CG31922	1.85949	0.00411167	3
CG16985	1.85802	0.00101966	5
CG15027	1.85775	0.00205383	4
CG14220	1.85688	3.11123e-05	10
Kaz1-ORFB	1.85518	0.000255193	7
kar	1.85401	9.05196e-10	25
CG3566	1.85325	0.00103837	5
gdl	1.85319	0.000128289	8
Sug	1.85167	1.22185e-07	18
CG12393	1.85075	0.000129913	8
CG15800	1.85061	0.000260752	7
CG30010	1.85004	0.00105112	5
CG34116	1.84941	0.00423373	3
CR43928	1.84918	0.000262512	7
Meics	1.84913	1.62716e-05	11
Dsp1	1.84892	5.04006e-07	16
CG32856	1.84814	0.00105875	5
pita	1.84779	7.88141e-09	22
spi	1.84767	1.58084e-08	21
CG15440	1.8471	0.00106298	5
jar	1.8471	4.28236e-22	66
CG32091	1.84704	2.38358e-13	37
CG12112	1.84627	6.64233e-05	9
CG8372	1.84614	0.0021354	4
TBCB	1.84588	0.00106791	5
Acer	1.84542	2.08102e-06	14
CG4953	1.84391	0.00215141	4
CG13218	1.84383	0.00860341	2
CG31807	1.84354	0.000269594	7
Os-C	1.84323	0.000269984	7
Rpb12	1.8423	0.00863566	2
CG9662	1.84051	0.00867362	2
CG9769	1.83994	0.00109235	5
CG33108	1.83969	0.000547874	6
CG5541	1.83946	6.87809e-14	39
Rab1	1.83838	5.53017e-07	16
Tab2	1.83794	3.53102e-11	30
CG32221	1.83746	0.000139156	8
rev7	1.8366	0.00439403	3
Yp1	1.83659	1.766e-05	11
CG7911	1.83497	0.00221692	4
RpL40	1.83447	0.000281373	7
ksh	1.83406	0.00442657	3
CG4743	1.83405	0.00111715	5
mRpS11	1.83394	0.00222465	4
att-ORFA	1.83345	2.90224e-07	17
CG17124	1.83274	3.82047e-11	30
Fsn	1.83226	0.00223718	4
r2d2	1.83104	0.00446558	3
DnaJ-1	1.8308	1.4963e-07	18
CG9996	1.83031	0.0011332	5
Esp	1.82999	1.05211e-14	42
pinta	1.82974	3.6691e-05	10
CG8237	1.82912	0.00449044	3
CR44866	1.82818	0.0011424	5
Vm26Ab	1.82739	0.00451302	3
CR42868	1.82669	0.00897204	2
CG15715	1.82651	0.000579547	6
mRpS26	1.82562	0.00453637	3
Dak1	1.82333	0.00116371	5
CG13084	1.82322	0.000296711	7
CG15771	1.82307	6.32781e-07	16
CG5938	1.8227	0.000297432	7
Akap200	1.82158	8.15021e-16	46
CG7632	1.8213	0.000299413	7
Sema-1b	1.82113	2.30189e-11	31
CG11811	1.81974	0.000301618	7
CG5569	1.81967	0.000152561	8
Syx13	1.81888	3.91963e-05	10
Npc2a	1.81788	0.00234775	4
tRNA:CR31569	1.81774	0.00917068	2
ken	1.81751	4.09549e-13	37
Srp14	1.81661	0.0091961	2
CG17292	1.81618	1.02195e-05	12
zuc	1.81614	1.02228e-05	12
CG30118	1.81606	2.91419e-09	24
ECSIT	1.8154	0.000307862	7
CG4972	1.81433	2.04243e-05	11
CG17672	1.81318	1.17447e-08	22
2002-09-01	1.8129	0.000157998	8
CG2662	1.81282	0.000311624	7
CG14641	1.81276	0.000158116	8
CR44034	1.81195	0.0093017	2
Psf2	1.81185	4.0907e-05	10
CG34264	1.81184	0.00930413	2
Exn	1.81162	3.37075e-22	68
CG5445	1.81109	2.27721e-23	72
CG18446	1.81104	3.57092e-07	17
pcs	1.81048	8.0533e-10	26
CG12560	1.81031	0.00122287	5
RpL36A	1.8099	0.00122478	5
Hsp67Ba	1.80931	0.00241628	4
CG14482	1.80929	0.00122766	5
CR43480	1.80889	1.07534e-05	12
CG8891	1.80871	0.00476448	3
CG14618	1.80865	0.000317814	7
CR44662	1.80828	2.78999e-06	14
cuff	1.80727	0.00243286	4
ial	1.80725	8.27271e-05	9
elm	1.80697	2.81899e-06	14
Adk3	1.80681	0.000630311	6
Idh	1.8068	7.30224e-07	16
PyK	1.80613	3.29717e-09	24
CG31689	1.80604	6.8287e-19	57
CG13369	1.8049	0.00124833	5
Six4	1.8043	9.85406e-08	19
Drat	1.80411	2.56038e-08	21
CG42656	1.80257	0.00485007	3
CG31729	1.80249	2.07673e-12	35
Dmtn	1.80236	2.08137e-12	35
mRpL50	1.80173	0.00953724	2
CG34317	1.80014	8.61021e-05	9
CG7950	1.80014	8.61021e-05	9
CG4789	1.79951	0.00127426	5
ifc	1.79923	1.15046e-05	12
RpS4	1.79811	8.70888e-05	9
CR44298	1.79801	0.00491469	3
CG1885	1.79671	0.000658042	6
CG6808	1.79559	4.51549e-05	10
Mnt	1.7949	2.89849e-15	45
Spec2	1.79469	3.80109e-09	24
Nup44A	1.79353	6.1258e-06	13
Sema-5c	1.79346	7.83302e-16	47
CG5104	1.7929	4.59008e-05	10
Use1	1.79257	0.00130839	5
CG1640	1.79185	3.93797e-09	24
Tgi	1.79131	1.02254e-18	57
Rho1	1.78975	6.30024e-06	13
CG14131	1.78958	4.35565e-07	17
ckn	1.78945	5.08503e-12	34
CG6891	1.78933	2.08291e-09	25
CG1662	1.78933	0.00132462	5
CG14907	1.78926	0.000348248	7
CG7386	1.78843	0.000349617	7
CG32068	1.78823	4.72207e-05	10
CR45008	1.78816	0.00505716	3
Aats-phe	1.78813	1.24316e-05	12
Rcd1	1.78803	3.27345e-06	14
emp	1.78796	7.03894e-13	37
CG30152	1.7877	0.00133289	5
SdhC	1.78746	0.00133409	5
CG8399	1.78491	2.08128e-11	32
ban	1.7848	0.0099407	2
l(1)G0320	1.7846	1.27425e-05	12
CG15482	1.78431	0.00135018	5
cold	1.7835	0.00135439	5
robls54B	1.78287	0.00264044	4
CG42503	1.78286	0.000184548	8
Mocs2	1.78286	0.000184548	8
CG4764	1.78263	0.000359312	7
CG13992	1.78065	2.54501e-05	11
mRpS30	1.7798	2.55926e-05	11
CG13887	1.77953	0.00137503	5
Hrb27C	1.77909	1.67263e-10	29
mnb	1.77788	1.23762e-28	92
CG10424	1.77758	0.000367978	7
CG8678	1.77596	9.30216e-09	23
CG30016	1.77494	0.00525497	3
CG18624	1.77416	0.0052668	3
CG15436	1.77404	0.00271986	4
bc10	1.77395	0.00140455	5
CG6568	1.77386	9.98165e-05	9
CG9249	1.7736	0.00140643	5
CG5262	1.77335	0.000375385	7
CG15434	1.77123	0.00531174	3
CG6553	1.77095	0.00274823	4
CG9773	1.7706	0.00275145	4
Csat	1.77026	1.4085e-05	12
2001-12-01	1.77004	5.27417e-05	10
CG5167	1.76964	2.73474e-05	11
CG31344	1.76918	0.000198073	8
CG3476	1.76885	0.00143213	5
t-cup	1.76867	0.0014331	5
CG5991	1.76829	0.000198984	8
RpS2	1.76652	0.000200819	8
GstE2	1.76565	0.00038928	7
RpL30	1.76554	0.00279851	4
Gclm	1.76509	0.000753012	6
CG30415	1.76501	0.0054086	3
CG11723	1.76407	0.000105468	9
gce	1.76344	4.27495e-20	63
Rcp	1.76339	7.66565e-06	13
Pgd	1.76252	2.07771e-06	15
CG2310	1.76237	5.52605e-05	10
CG2023	1.76211	0.00283095	4
Su(fu)	1.76109	0.00010725	9
CG31606	1.76106	0.00147525	5
MrgBP	1.76095	0.00284194	4
CG42590	1.76002	0.00148108	5
mmy	1.75972	5.74205e-07	17
EndoG	1.75941	5.62616e-05	10
l(2)35Bc	1.75782	0.00287194	4
foi	1.75743	9.28702e-16	48
Rala	1.75702	8.81621e-12	34
Usf	1.75689	8.56393e-10	27
CG11658	1.75673	3.27247e-11	32
A16	1.75617	0.00150294	5
CG14441	1.75511	7.47647e-19	59
CR43650	1.75499	3.49289e-13	39
CG3776	1.75432	0.000788386	6
Orc6	1.75408	0.00151499	5
jvl	1.75396	2.22305e-38	128
RpS15Ab	1.75277	0.00152253	5
CG7453	1.75231	0.000414553	7
RpL37a	1.75027	0.0029457	4
RpLP1	1.75014	0.00153791	5
Alr	1.75001	0.00041908	7
CG7523	1.74999	0.000419124	7
CG32075	1.74983	5.96351e-05	10
rti	1.74975	3.11412e-05	11
Rpn3	1.74872	0.000807427	6
dnk	1.74836	0.000422347	7
qtc	1.74802	9.67864e-10	27
CG10163	1.74759	0.000221469	8
kdn	1.74701	1.04477e-11	34
olf186-F	1.74668	1.93527e-20	65
Gdi	1.74407	1.26826e-06	16
E(spl)mbeta-HLH	1.74361	0.000431924	7
CG7168	1.74247	0.00302373	4
Aats-asp	1.74189	6.77209e-07	17
CG9804	1.7418	0.000435633	7
CG3164	1.74012	2.50489e-06	15
deltaCOP	1.7385	0.000121777	9
CG32022	1.73752	0.00307446	4
CG5045	1.73709	0.000848459	6
dup	1.73458	1.05181e-07	20
Nuf2	1.73456	0.000124507	9
CG4825	1.73456	1.05213e-07	20
RpS5a	1.73348	3.84926e-07	18
schlank	1.73307	8.17688e-09	24
whd	1.73302	1.19022e-09	27
CG7110	1.73218	3.33326e-10	29
CR44923	1.73135	0.00596351	3
alpha-Est9	1.72927	5.72929e-13	39
CR44717	1.72912	0.000462479	7
ptr	1.72775	3.04494e-23	76
CR44293	1.72721	0.0114456	2
CG18347	1.72658	0.000246877	8
CG13204	1.72594	0.000130694	9
GXIVsPLA2	1.72589	6.89777e-05	10
312	1.72406	0.000896941	6
Sirup	1.72297	0.00611016	3
CG7231	1.72246	7.04321e-05	10
rost	1.71964	1.57244e-06	16
CG9331	1.71917	4.42259e-07	18
bun	1.71857	1.40584e-46	161
CG17186	1.71834	0.000486597	7
Vps28	1.71799	0.000920469	6
Tsp66E	1.71769	9.89948e-09	24
Df31	1.71585	0.00623782	3
tra	1.71532	7.35537e-05	10
Cyt-c-d	1.71506	0.000262034	8
eIF-4E	1.71439	2.08087e-05	12
CG3224	1.71418	0.000139629	9
Cct1	1.71383	2.92317e-09	26
hyx	1.71356	3.94457e-05	11
CG33474	1.71318	0.000939509	6
Cks85A	1.71292	1.05039e-08	24
l(3)01239	1.71249	0.00629884	3
EF2	1.71248	1.05627e-08	24
Pfrx	1.71247	7.46821e-16	50
SC35	1.7113	1.69224e-06	16
Tm1	1.71127	4.38691e-24	80
Adam	1.71039	7.5792e-05	10
CR44285	1.71016	0.0119334	2
Zfrp8	1.70988	0.00179282	5
Hrb98DE	1.70883	1.38252e-07	20
CG12341	1.70832	0.00339084	4
Mapmodulin	1.70827	1.73797e-06	16
sqh	1.70784	7.69748e-05	10
CG5149	1.70765	7.70662e-05	10
cl	1.70739	0.000963009	6
CR44156	1.70733	0.000963258	6
e(r)	1.70667	0.000514136	7
CG14502	1.70575	2.15664e-08	23
Rpi	1.70573	0.000274987	8
CR45018	1.70555	3.34283e-06	15
CG5508	1.7052	7.48713e-11	32
CG12343	1.7042	0.00183197	5
CG6836	1.70357	7.89967e-05	10
drk	1.70329	1.19871e-05	13
E2f2	1.70215	7.96844e-05	10
Mpp6	1.70152	0.0034692	4
cid	1.70085	0.00347691	4
crc	1.70083	2.28757e-08	23
RpL17	1.70008	0.000530376	7
opm	1.69974	0.00186342	5
CG18549	1.6997	3.52979e-09	26
bsk	1.69802	0.000286162	8
CG4042	1.69797	0.00100244	6
obst-H	1.69787	0.000153039	9
Ugt58Fa	1.69759	2.34004e-05	12
Nedd8	1.69736	0.00100507	6
CG9669	1.6971	0.00352103	4
CG1307	1.69697	0.00188312	5
drd	1.69681	2.54907e-17	56
CG14207	1.69573	2.97022e-07	19
RpL13	1.69526	0.00189547	5
CG8839	1.69494	3.65215e-06	15
CG4686	1.69416	0.00101887	6
Nep2	1.69391	1.37716e-11	35
CR44367	1.69358	0.00356286	4
isoQC	1.69271	2.42122e-05	12
CG12171	1.69221	0.0066806	3
NTPase	1.6922	4.73491e-08	22
CR44047	1.69207	0.00668337	3
Dbi	1.69199	0.00358185	4
CG14556	1.69167	0.000158477	9
rogdi	1.6916	7.00751e-06	14
l(1)G0255	1.69137	1.08088e-06	17
CG17829	1.69014	2.03857e-06	16
Sh3beta	1.69011	7.09045e-06	14
Trl	1.69006	1.00748e-13	43
CG7974	1.69005	0.0010369	6
alt	1.68959	3.16164e-07	19
D1	1.68958	8.60094e-05	10
CG30373	1.68834	0.00675609	3
CG33052	1.68818	1.34138e-05	13
nrv1	1.68787	2.21863e-09	27
CR43474	1.68741	0.0003023	8
CG33056	1.68723	2.09148e-06	16
CG13766	1.68621	0.00105399	6
CG9815	1.68578	1.227e-09	28
CG2177	1.68398	0.000307724	8
CG17778	1.6836	0.00198156	5
MESR3	1.6835	1.49937e-22	76
lama	1.68344	3.65445e-17	56
CG32174	1.68266	5.28483e-08	22
fl(2)d	1.68242	6.31917e-07	18
CG8668	1.68208	9.88483e-08	21
CG10960	1.68187	2.91198e-15	49
wun2	1.68105	2.62668e-05	12
CG34115	1.68054	0.00691074	3
Trp1	1.68035	6.4473e-07	18
Coprox	1.68025	0.000168984	9
frc	1.67947	1.01745e-07	21
snoRNA:Psi28S-3436b	1.6793	0.0069357	3
dco	1.6792	2.96413e-08	23
CG32368	1.67919	0.00693788	3
simj	1.6791	3.68607e-14	45
Treh	1.67905	1.19519e-17	58
CG31121	1.6787	9.12497e-16	51
CG18081	1.67804	0.00375352	4
CG15881	1.6772	0.000590798	7
Ntf-2r	1.67714	0.000590989	7
CG17119	1.67656	3.60919e-07	19
CG4866	1.67609	0.00203905	5
CG5261	1.67591	4.28089e-06	15
CR33222	1.67568	2.72707e-05	12
EDTP	1.6753	3.52772e-11	34
Ilp8	1.67472	6.80913e-07	18
Kaz1-ORFA	1.67469	0.00702909	3
CG1667	1.67466	1.4833e-05	13
Mob2	1.67462	2.35312e-25	87
fray	1.67456	5.45746e-16	52
CG32582	1.67255	0.00111718	6
dec-1	1.67219	6.78062e-15	48
CG13252	1.67166	5.13082e-09	26
CG12279	1.67166	0.0038348	4
CG13250	1.67116	0.00032881	8
rho-4	1.67009	1.78904e-08	24
CR44281	1.66945	0.00713677	3
CG43246	1.66801	0.00716661	3
CG15601	1.66784	0.000334501	8
CG2556	1.66755	1.22222e-19	66
CG42591	1.66754	0.00388814	4
CG7192	1.66739	1.56566e-05	13
Trxr-1	1.66692	2.15727e-07	20
Rab9	1.66665	0.00211372	5
Swip-1	1.66643	6.37151e-08	22
CG30423	1.66626	0.0039049	4
RpS15	1.66563	0.00115063	6
Taz	1.6654	1.3745e-06	17
MBD-like	1.66527	0.000625014	7
bft	1.66526	0.00722416	3
CG11396	1.66492	5.41981e-05	11
Shroom	1.66454	1.68426e-43	156
coro	1.66331	2.70322e-10	31
Hsp27	1.66145	0.002156	5
Mo25	1.66129	3.0155e-05	12
CG40191	1.66115	0.000637271	7
Pex16	1.66107	0.00117321	6
St4	1.66107	3.02011e-05	12
CR43752	1.66092	0.00731562	3
CG9034	1.66062	0.00732194	3
Rheb	1.66024	5.58807e-05	11
mth	1.65853	9.09788e-06	14
CG33093	1.65845	0.000645435	7
CG31626	1.65832	1.67504e-05	13
CG2865	1.65813	5.38632e-10	30
GstE11	1.65686	0.000354036	8
CG8036	1.65675	1.43252e-11	36
Tim17b1	1.656	0.00404163	4
CG7668	1.65571	0.00120037	6
CG17328	1.65348	0.000360285	8
spri	1.65321	9.73289e-65	238
mnd	1.65305	1.06665e-09	29
CG2182	1.652	4.6322e-07	19
Rgl	1.65188	1.56797e-16	55
fng	1.65158	3.28477e-20	69
CR43459	1.65062	5.28732e-06	15
CG33671	1.65049	0.000109077	10
CG33672	1.65049	0.000109077	10
CG8191	1.64983	3.26684e-05	12
sad	1.64931	1.79115e-05	13
CG17127	1.64917	0.00225924	5
CG16771	1.64891	1.13359e-09	29
Prosbeta6	1.64877	0.00226272	5
CR44134	1.6486	0.000676141	7
scny	1.64841	1.60852e-06	17
Nup37	1.64818	0.00414906	4
CG8605	1.64802	0.000110727	10
CG3919	1.64757	0.00227308	5
MED8	1.64708	0.00416443	4
CG34288	1.64613	0.00417777	4
pallidin	1.64538	0.0076531	3
PCID2	1.64491	0.000688012	7
NitFhit	1.64466	0.000377095	8
san	1.64433	0.00767629	3
CG31955	1.64385	0.00420977	4
CG15570	1.64381	2.66796e-13	43
mir-4984	1.64362	0.00769226	3
Amun	1.64337	2.49395e-08	24
bigmax	1.64315	0.000693741	7
RpS26	1.64295	0.00770726	3
CG8920	1.64273	1.6592e-12	40
Efr	1.64221	1.70351e-06	17
Eb1	1.6414	4.66141e-08	23
CG3967	1.64112	1.14917e-10	33
Amph	1.6392	9.76054e-13	41
CG8180	1.63894	1.08107e-11	37
mts	1.63823	5.86333e-06	15
CG6999	1.63807	0.00429222	4
CG30414	1.63771	0.00429748	4
spin	1.63654	2.35431e-16	55
MED19	1.63607	6.54383e-05	11
His2Av	1.63593	0.0043232	4
Prosbeta1	1.63592	0.001306	6
CG12304	1.63525	0.000720082	7
meigo	1.63522	0.000395951	8
RYBP	1.63433	0.000723228	7
CG31457	1.63404	0.00131653	6
CG13359	1.63386	0.000398754	8
Timp	1.63325	9.33948e-08	22
qkr58E-1	1.6331	6.11979e-06	15
CG4585	1.63199	1.12184e-05	14
cav	1.63165	6.73549e-05	11
hipk	1.63149	1.16809e-26	95
Not11	1.63134	0.00797122	3
pst	1.63082	1.04277e-06	18
CG11597	1.62879	1.1505e-05	14
CG6194	1.62746	3.8193e-05	12
poly	1.62722	1.95714e-06	17
Csk	1.62641	3.57254e-14	47
mbf1	1.62587	0.00809881	3
wbl	1.6238	0.000232131	9
CG5535	1.6238	5.75517e-08	23
CG1888	1.62234	6.26202e-07	19
CG6231	1.62138	1.60145e-19	68
eIF-2beta	1.62094	0.000235896	9
MED7	1.62046	0.000236538	9
CG30456	1.61968	2.45511e-13	44
CG5742	1.61949	0.00042951	8
CG1927	1.6193	6.86712e-06	15
CG30096	1.61909	0.00825958	3
Pak3	1.61819	3.02882e-10	32
CR44720	1.61762	0.00829499	3
ghi	1.61623	0.00461864	4
CR43643	1.61613	0.00462011	4
M1BP	1.61608	0.00256269	5
Socs36E	1.61508	5.15442e-12	39
Pgk	1.61395	6.47603e-08	23
papi	1.61394	2.21297e-06	17
CG6574	1.61387	0.000136272	10
DnaJ-H	1.61307	1.30254e-05	14
CR44383	1.61278	0.00467232	4
scf	1.61255	0.000137368	10
CG3560	1.61234	0.0084231	3
zip	1.61229	2.04771e-20	72
Cyt-b5	1.61075	0.000249818	9
CG10375	1.61027	0.00145689	6
CG15602	1.61022	0.000139329	10
CG42518	1.60991	0.00145917	6
CG4901	1.60979	7.76962e-05	11
RpL4	1.60962	0.000251401	9
CG3838	1.60897	7.48514e-06	15
CG10320	1.60897	0.00473249	4
CG2909	1.60865	0.000140664	10
alpha-Est10	1.6085	6.35885e-10	31
CG11200	1.60845	1.2429e-07	22
Plip	1.60844	0.00851895	3
slim	1.60708	7.60421e-06	15
MED9	1.60526	0.00148839	6
CG33552	1.60514	0.00479368	4
CG7735	1.6051	0.00860184	3
sec63	1.60509	4.15887e-07	20
CG13917	1.60489	1.47033e-20	73
Ubi-p63E	1.60476	3.50423e-12	40
CG3909	1.60465	0.00267678	5
MED28	1.60463	0.00861356	3
CG1632	1.60429	8.96066e-19	66
Tsp42Ee	1.60425	4.49157e-05	12
CG3420	1.60419	0.00268149	5
CG6153	1.60416	0.00149533	6
CR43144	1.60392	0.00481335	4
RpS7	1.60306	8.11832e-05	11
CG14117	1.60274	0.00150446	6
CG5793	1.6027	0.000839566	7
l(1)G0469	1.60265	2.45679e-06	17
CG14401	1.60225	0.00484038	4
Mpc1	1.60206	0.000842094	7
CG7222	1.60116	0.000263653	9
Gk	1.60037	1.3642e-07	22
Nmdmc	1.5998	6.73746e-13	43
Cyp18a1	1.59848	2.43589e-08	25
fbl	1.59772	7.69329e-09	27
CG4210	1.5977	0.00491493	4
ena	1.59762	5.78723e-22	79
Ssb-c31a	1.59695	0.00880768	3
rin	1.59674	4.54434e-07	20
eas	1.59665	2.494e-08	25
CG1827	1.59607	0.000484785	8
CG4164	1.59579	0.000271742	9
CG11686	1.59567	0.000485798	8
W	1.59484	1.33584e-12	42
l(1)G0193	1.59478	2.51201e-09	29
gdl-ORF39	1.59447	0.000872806	7
PH4alphaEFB	1.59444	7.18544e-16	55
CR43051	1.59409	0.00888123	3
cag	1.5939	0.00156223	6
Hmu	1.59315	0.00049216	8
CG7841	1.59312	0.000878367	7
CG3408	1.59239	4.8795e-05	12
Prestin	1.59231	8.08603e-11	35
slmb	1.5915	2.60773e-10	33
Las	1.59147	0.00157851	6
CG6567	1.59144	0.000885384	7
PGRP-LE	1.59132	8.76542e-05	11
Pex14	1.59128	8.76805e-05	11
CG17265	1.59107	2.52195e-14	49
CG3552	1.59088	4.88344e-06	16
IP3K1	1.58984	1.48056e-12	42
CR43932	1.58962	0.00899705	3
CG43739	1.58936	4.09507e-33	124
sky	1.58936	4.09507e-33	124
CG32365	1.58831	8.58294e-13	43
Syx6	1.58784	8.96737e-05	11
Atg12	1.58772	0.00904682	3
CG7215	1.58767	0.000284438	9
Prx5	1.58767	0.000284438	9
Cat	1.58726	8.91509e-08	23
RhoL	1.58668	1.60076e-06	18
CR44276	1.58553	0.00910439	3
Atg6	1.58541	0.00288034	5
GstS1	1.58512	1.62636e-07	22
CG32706	1.58385	0.00514872	4
larp	1.5838	5.32716e-14	48
CG34112	1.58333	2.92609e-05	13
Hph	1.58313	3.01994e-12	41
CG15237	1.58295	0.00917291	3
Nmda1	1.58279	0.000164602	10
rush	1.58235	0.00164104	6
usp	1.58216	9.36302e-06	15
CG5390	1.582	5.28033e-06	16
CG3446	1.58196	0.00164382	6
CG14777	1.58145	0.000928106	7
Mi-2	1.58043	1.9886e-23	86
Sgf29	1.58023	0.000933447	7
CG8149	1.57984	0.00925611	3
CG4407	1.57919	9.48809e-05	11
CG5921	1.57817	1.09109e-14	51
CR44969	1.57748	0.0029686	5
CG5381	1.57738	5.58122e-07	20
Fib	1.57734	0.000301464	9
Grasp65	1.57687	0.000535396	8
CG12818	1.57675	0.000948869	7
CG9238	1.57598	1.97011e-12	42
mRpS31	1.57329	0.000545386	8
CG43191	1.57288	0.00944473	3
RpL26	1.57249	0.00534869	4
CG13868	1.57242	1.09055e-08	27
CR44872	1.5722	0.00535386	4
crl	1.57205	9.94135e-05	11
GstE13	1.57189	0.000970881	7
CG1749	1.57158	0.000311379	9
sqd	1.57142	2.05617e-10	34
CR43671	1.57121	0.000551282	8
Inos	1.57098	3.38124e-07	21
CG30424	1.57027	0.000313688	9
CG1887	1.56999	1.22701e-11	39
CG11562	1.56979	0.00305689	5
CG7872	1.56956	1.04006e-05	15
CG6000	1.5694	0.00540444	4
CR44097	1.5694	0.00540444	4
CG42258	1.56868	3.91898e-11	37
CG11486	1.56815	2.46511e-14	50
MSBP	1.56748	0.000318646	9
CG6674	1.56727	0.00308641	5
Rack1	1.56692	1.0633e-05	15
CG6209	1.56631	0.000181949	10
kay	1.56628	9.21565e-18	64
CR43981	1.56548	0.00547602	4
GlcAT-I	1.56348	0.00057378	8
CR32027	1.56329	0.00101107	7
CG11007	1.56314	0.00313534	5
CG12159	1.56194	0.00974952	3
l(2)k09913	1.56193	6.86311e-08	24
Rad23	1.56193	0.00179033	6
capt	1.56127	2.23688e-08	26
GIIIspla2	1.56082	0.000581715	8
CG2247	1.56028	6.69229e-07	20
CG11882	1.55976	0.00180698	6
CG5021	1.5597	0.00102836	7
RpL11	1.55943	0.000189719	10
rdx	1.55934	2.12598e-42	165
CG9175	1.55914	0.00318346	5
CG6903	1.55902	1.13576e-05	15
CG7694	1.55858	1.05775e-15	56
CG8038	1.55852	0.00103407	7
CG2064	1.55719	0.00563044	4
Aps	1.55648	6.60989e-06	16
CSN4	1.55552	2.05139e-05	14
MtnA	1.55454	0.00184765	6
CG32448	1.55451	0.00568133	4
l(1)G0136	1.55417	0.00105554	7
CG31431	1.55406	6.75218e-06	16
Clc	1.55402	0.000343703	9
Coop	1.55396	0.000111885	11
Tsp3A	1.55385	0.000196263	10
CG14550	1.55383	0.00569426	4
CG42498	1.55383	0.00569426	4
dgt4	1.55342	0.00325363	5
Hus1-like	1.55341	2.08585e-05	14
Rpn11	1.55326	0.000345187	9
CG2789	1.55188	0.00573175	4
CG9396	1.55157	0.00573772	4
CG5028	1.5513	6.50191e-05	12
Dip-B	1.54775	3.81298e-05	13
CG3587	1.54733	0.00062373	8
CG4036	1.54731	0.00190542	6
CG6051	1.54674	9.58879e-18	65
colt	1.54639	0.000205362	10
Fadd	1.54606	0.0010967	7
Gmd	1.54571	0.000360157	9
Dp1	1.54547	4.27081e-14	50
CG10383	1.54543	5.18903e-09	29
CG12203	1.54507	0.00586419	4
[truncated: 2,215 more rows]

## Sheet: en+bab vs tj
name	gatcs	PolII occupancy bab-en	FDR,bab-en	PolII occupancy tj	FDR,tj	diff
spri	238	0.57655	8.84528e-12	1.65321	9.73289e-65	-1.07666
Glut4EF	231	0.73071	2.82803e-19	1.5415	9.81378e-58	-0.810789
Egfr	147	1.19595	8.01178e-28	2.1177	1.53115e-54	-0.921751
pyd	293	0.699898	3.93492e-22	1.20242	6.85322e-53	-0.502525
bun	161	1.02463	3.01385e-24	1.71857	1.40584e-46	-0.693941
EcR	211	0.686824	1.10178e-15	1.37333	8.39112e-46	-0.68651
CG30497	117	1.6716	8.45045e-35	2.19187	1.17983e-45	-0.520268
Eip75B	294	0.66644	4.72912e-20	1.07567	1.2321e-45	-0.409226
osp	258	0.840416	1.41358e-27	1.17956	1.32288e-45	-0.339141
CG33223	87	1.43456	9.73969e-22	2.75155	1.53595e-44	-1.31699
SNF4Agamma	201	1.21561	2.42623e-38	1.38472	3.52547e-44	-0.169102
bves	129	0.830719	3.50515e-14	1.94296	1.35639e-43	-1.11224
Shroom	156	1.36696	2.59554e-35	1.66454	1.68426e-43	-0.297579
rdx	165	1.05628	5.78631e-26	1.55934	2.12598e-42	-0.503052
mtd	226	1.26418	2.53186e-45	1.2284	2.25683e-42	0.0357866
jvl	128	1.0432	4.22678e-20	1.75396	2.22305e-38	-0.710762
ush	179	1.62459	2.03085e-50	1.30927	7.73775e-37	0.315314
ttk	81	1.48347	3.04738e-21	2.43278	2.32892e-36	-0.94931
T48	103	1.61006	1.91258e-29	1.90975	1.44656e-34	-0.299692
Lmpt	196	0.773208	2.23207e-18	1.15525	4.13731e-34	-0.382037
CG43739	124	0.906206	9.33193e-16	1.58936	4.09507e-33	-0.683158
sky	124	0.906206	9.33193e-16	1.58936	4.09507e-33	-0.683158
loco	82	1.39873	6.2864e-20	2.20884	5.23427e-33	-0.810112
kibra	87	1.58748	1.03683e-24	2.05819	3.45425e-32	-0.470711
CG42669	253	0.768201	4.57143e-23	0.92748	5.11525e-32	-0.15928
mew	139	1.12688	2.84739e-24	1.39073	2.66111e-31	-0.263846
CG42684	135	1.24384	4.16239e-27	1.41928	3.11084e-31	-0.175435
tara	89	1.53609	3.23546e-24	1.94295	8.92166e-31	-0.406863
CR44999	425	0.442196	1.18541e-07	0.655497	9.48215e-30	-0.2133
CG9850	125	0.488969	0.000251487	1.44327	1.14376e-29	-0.954297
Drak	161	0.815915	7.64e-17	1.1916	1.66365e-29	-0.375685
CG43693	56	2.19334	3.00245e-24	2.73035	2.03439e-29	-0.537011
Samuel	194	0.63338	3.04093e-12	1.03413	4.55589e-29	-0.400755
Ect4	121	1.06568	1.10329e-19	1.44898	6.39768e-29	-0.383301
Inx7	77	1.58801	4.38689e-22	2.05122	1.20362e-28	-0.463205
mnb	92	1.19429	5.85696e-18	1.77788	1.23762e-28	-0.583589
RapGAP1	153	0.899388	6.8816e-19	1.2056	1.47406e-28	-0.306212
tai	143	0.797292	1.60664e-14	1.26275	1.86579e-28	-0.465463
Hnf4	78	1.40717	3.47822e-19	2.00707	2.79821e-28	-0.599896
CG7337	135	0.718559	1.96832e-11	1.29659	6.90699e-28	-0.578027
Eip74EF	137	0.827876	6.8244e-15	1.27634	1.03121e-27	-0.448463
mgl	267	0.49975	1.3934e-08	0.812489	1.41965e-27	-0.312738
cdi	145	1.17251	1.02682e-26	1.2173	1.68811e-27	-0.0447882
dally	110	0.900583	5.37636e-14	1.47854	3.97808e-27	-0.577953
klar	365	0.430357	8.73771e-06	0.672437	5.62297e-27	-0.242081
ogre	62	1.14697	6.0538e-12	2.30439	8.79749e-27	-1.15742
hipk	95	0.850361	3.27126e-11	1.63149	1.16809e-26	-0.781129
sty	75	0.865438	2.17597e-09	1.96165	1.40531e-26	-1.09622
Tis11	61	1.30545	5.78229e-14	2.31411	1.63197e-26	-1.00866
Roc2	104	1.44152	8.13864e-26	1.51177	1.86116e-26	-0.0702549
CycG	62	1.68373	1.79882e-19	2.27254	2.26368e-26	-0.588818
Moe	65	1.49143	1.67253e-17	2.17712	3.05412e-26	-0.685686
RhoGEF64C	177	0.361228	1.11395	1.01552	5.28436e-26	-0.654295
CrebA	52	2.11686	9.19567e-22	2.56989	9.17705e-26	-0.453029
for	168	1.49793	9.55357e-43	1.04395	1.00384e-25	0.453979
msn	100	0.710356	1.29297e-08	1.50767	1.97339e-25	-0.797314
Mob2	87	1.16227	1.91369e-16	1.67462	2.35312e-25	-0.512348
Ptpmeg	99	1.14664	3.70942e-18	1.512	2.7699e-25	-0.365362
brat	102	0.80887	5.36134e-11	1.47585	3.06738e-25	-0.666983
CG34383	105	0.184342	10503.6	1.44056	3.59382e-25	-1.25622
lola	189	0.772761	9.48778e-18	0.948482	4.10155e-25	-0.175721
aop	99	1.32946	3.4659e-22	1.48551	9.48754e-25	-0.156041
CG8312	95	1.36947	3.33627e-22	1.52584	1.30697e-24	-0.156361
mamo	298	0.611477	1.00026e-16	0.710234	1.57991e-24	-0.0987568
CG45050	56	1.5843	1.68425e-16	2.28133	3.66794e-24	-0.697022
Tm1	80	0.980928	5.39678e-12	1.71127	4.38691e-24	-0.730346
Swim	47	1.55026	9.09876e-14	2.60525	6.78478e-24	-1.05499
CG8303	47	0.8323	4.9397e-06	2.60336	7.08366e-24	-1.77106
ps	100	1.52054	1.20078e-26	1.42306	1.04558e-23	0.0974816
CG9005	52	1.41778	1.78745e-13	2.36518	1.57567e-23	-0.947401
Mi-2	86	1.14651	5.70565e-16	1.58043	1.9886e-23	-0.433924
CG5445	72	1.26825	1.3725e-15	1.81109	2.27721e-23	-0.54284
bif	61	1.16447	5.11173e-12	2.0645	2.40138e-23	-0.900029
E2f	118	0.579735	1.60365e-06	1.24038	2.92459e-23	-0.660642
ptr	76	1.56313	2.13928e-21	1.72775	3.04494e-23	-0.164619
shot	341	0.385643	0.0379834	0.634187	1.0652e-22	-0.248544
Cip4	99	0.878758	2.97494e-12	1.37877	1.35239e-22	-0.500009
MESR3	76	1.19105	4.7504e-15	1.6835	1.49937e-22	-0.492452
InR	127	1.03002	1.38686e-19	1.14217	2.24919e-22	-0.112144
AdamTS-A	111	0.403212	0.0743228	1.25629	2.40596e-22	-0.853074
Fim	54	1.5405	1.9523e-15	2.18689	2.55188e-22	-0.646396
eIF5B	100	0.697749	2.46706e-08	1.35427	2.63588e-22	-0.656525
Exn	68	0.929426	1.2791e-09	1.81162	3.37075e-22	-0.882194
ftz-f1	102	0.583489	6.96984e-06	1.32706	3.77864e-22	-0.743571
jar	66	1.00843	1.48737e-10	1.8471	4.28236e-22	-0.838661
Smr	121	0.65465	1.15152e-08	1.169	4.6771e-22	-0.51435
spg	95	1.1715	5.18788e-18	1.39077	5.43781e-22	-0.219263
Atpalpha	90	1.49527	1.19576e-23	1.44779	5.54592e-22	0.0474785
sgg	126	1.00892	7.46876e-19	1.13248	5.77592e-22	-0.123558
ena	79	0.672828	2.0879e-06	1.59762	5.78723e-22	-0.924792
wdp	59	1.19255	4.75197e-12	2.00569	6.20072e-22	-0.813139
CG13624	63	1.23458	2.32469e-13	1.90208	6.5598e-22	-0.667497
psq	106	0.703843	6.66748e-09	1.27593	7.64387e-22	-0.57209
vri	54	1.79195	1.58567e-18	2.12662	1.22625e-21	-0.334673
Pka-C3	89	0.397268	0.138773	1.43239	1.76698e-21	-1.03512
CG33298	60	1.34449	2.71623e-14	1.94066	1.8709e-21	-0.596168
Pdp1	118	0.867043	4.89789e-14	1.16041	2.39431e-21	-0.293369
Su(Tpl)	53	1.76305	7.19349e-18	2.13066	2.5139e-21	-0.367607
CG33232	127	0.92847	9.91676e-17	1.09372	3.95308e-21	-0.165252
smi35A	109	0.784765	4.45457e-11	1.20604	7.32046e-21	-0.421273
Pino	53	1.84756	6.86607e-19	2.0873	7.62431e-21	-0.239748
Zasp52	130	0.306448	33.2358	1.0651	7.76557e-21	-0.758651
gukh	87	0.837263	3.9819e-10	1.41451	1.01273e-20	-0.577244
RpII215	55	2.31822	2.04404e-25	2.00823	1.24285e-20	0.309991
CG32676	84	0.85186	4.2542e-10	1.44349	1.42953e-20	-0.591631
CG13917	73	1.17063	3.50447e-14	1.60489	1.47033e-20	-0.434253
CG17834	43	1.73303	1.48015e-14	2.43341	1.60919e-20	-0.700376
olf186-F	65	1.69863	1.5242e-20	1.74668	1.93527e-20	-0.0480486
Jupiter	83	0.738155	6.99635e-08	1.44856	1.95376e-20	-0.710406
zip	72	1.33185	1.28186e-16	1.61229	2.04771e-20	-0.280442
CG5004	84	1.21782	5.6542e-17	1.43198	2.25653e-20	-0.214159
Cam	43	1.30413	2.62549e-10	2.41077	2.59177e-20	-1.10664
fng	69	1.39437	5.76347e-17	1.65158	3.28477e-20	-0.257209
hiw	233	0.533269	2.39812e-09	0.725443	3.37126e-20	-0.192175
pgant5	38	1.15128	6.00686e-08	2.64859	3.44144e-20	-1.49731
CG30015	88	0.929821	4.78285e-12	1.37137	3.68205e-20	-0.441553
gce	63	1.60711	1.15237e-18	1.76344	4.27495e-20	-0.156334
GEFmeso	205	0.0786737	6.66632e+12	0.771148	8.03027e-20	-0.692474
trol	274	0.48671	5.38055e-08	0.657382	8.87247e-20	-0.170672
bmm	38	2.22156	2.16504e-17	2.59238	9.89057e-20	-0.370829
CG2556	66	1.08882	9.45231e-12	1.66755	1.22222e-19	-0.578735
CG8552	87	0.794263	2.72902e-09	1.34828	1.53214e-19	-0.554018
CG6231	68	1.6264	2.67309e-20	1.62138	1.60145e-19	0.00502017
N	152	0.767449	2.37287e-14	0.912831	2.04028e-19	-0.145382
kst	146	0.866343	5.056e-17	0.928965	3.46129e-19	-0.0626226
shn	103	0.943379	3.57465e-14	1.16746	5.3046e-19	-0.224086
CG31523	39	1.5233	1.76445e-11	2.44268	6.2743e-19	-0.919379
siz	136	0.982512	1.92812e-19	0.963275	6.3503e-19	0.0192367
CG31689	57	0.988623	4.69462e-09	1.80604	6.8287e-19	-0.817416
Cad99C	79	0.54721	0.000349951	1.40795	6.95648e-19	-0.860739
CG14441	59	1.26471	5.14984e-13	1.75511	7.47647e-19	-0.490396
Actn	87	0.845681	2.73165e-10	1.30959	7.49116e-19	-0.463909
CG1632	66	0.673734	1.43252e-05	1.60429	8.96066e-19	-0.930554
KCNQ	121	0.61601	1.25052e-07	1.03409	9.48971e-19	-0.418084
Picot	44	2.44779	4.3616e-22	2.19597	1.01679e-18	0.251811
Tgi	57	1.6521	1.21976e-17	1.79131	1.02254e-18	-0.139209
nuf	90	0.73902	1.86544e-08	1.25738	1.77287e-18	-0.518359
par-1	96	1.13936	1.6947e-17	1.20055	1.77789e-18	-0.0611859
ImpL2	68	1.37631	1.81642e-16	1.54456	1.92922e-18	-0.16825
Syp	157	0.684008	6.81648e-12	0.862415	2.07105e-18	-0.178407
Kr-h1	42	1.87322	1.27947e-15	2.2423	2.15474e-18	-0.369084
NFAT	135	1.1226	1.72718e-23	0.948406	2.16636e-18	0.174194
puc	45	2.24014	2.17141e-20	2.11564	2.5298e-18	0.124495
CG31869	48	1.14707	1.36298e-09	2.00705	2.75147e-18	-0.859978
chas	100	1.17003	7.59787e-19	1.15519	3.00331e-18	0.0148387
CG31145	94	0.470397	0.00381423	1.20505	3.24909e-18	-0.734653
ced-6	35	2.06562	6.49737e-15	2.56861	3.31448e-18	-0.502986
Rcd2	40	1.20621	8.55339e-09	2.30496	3.6008e-18	-1.09876
RhoGAP19D	119	0.768746	1.49629e-11	1.02125	3.71239e-18	-0.252507
CG32645	72	0.344376	1.24447	1.45634	4.25004e-18	-1.11197
CG5326	35	0.382825	0.368511	2.55022	4.56668e-18	-2.16739
gish	76	0.77101	6.9371e-08	1.39589	4.7435e-18	-0.62488
Mio	68	0.973876	2.66559e-10	1.51251	5.44776e-18	-0.538639
l(1)G0007	72	1.31103	2.78522e-16	1.44454	6.36536e-18	-0.133507
sd	69	0.83555	2.78467e-08	1.48794	7.1003e-18	-0.652386
Xrp1	41	2.18177	3.23245e-18	2.22124	7.89116e-18	-0.0394667
kay	64	1.26095	6.28124e-14	1.56628	9.21565e-18	-0.305331
CG6051	65	1.21881	1.67371e-13	1.54674	9.58879e-18	-0.327933
baz	109	1.0887	1.95677e-18	1.06507	9.70832e-18	0.0236313
CG32137	46	1.25742	2.02224e-10	2.01907	9.74396e-18	-0.761645
rgn	88	0.422498	0.0448778	1.23448	1.07615e-17	-0.811979
CG6191	44	1.65584	4.5354e-14	2.08533	1.09824e-17	-0.429486
Treh	58	1.81337	4.86398e-20	1.67905	1.19519e-17	0.134321
L	43	1.5584	7.94903e-13	2.11796	1.23265e-17	-0.559562
ndl	46	0.240846	10.8973	2.00673	1.28466e-17	-1.76589
Pli	76	0.759685	1.08231e-07	1.36724	1.33138e-17	-0.60756
sbb	120	0.775513	8.10796e-12	0.989448	1.60058e-17	-0.213935
Gp150	72	1.90687	6.28234e-26	1.41433	1.78894e-17	0.492541
jim	108	0.518073	0.000136914	1.05783	1.96513e-17	-0.539759
Hsc70-3	27	2.22377	5.38996e-13	3.02975	2.03311e-17	-0.805983
drd	56	1.16266	3.90044e-11	1.69681	2.54907e-17	-0.534151
Src42A	92	0.878739	1.75317e-11	1.17402	2.78768e-17	-0.295277
Chd64	34	2.71929	9.52948e-20	2.50012	2.94406e-17	0.219171
Pde11	122	1.01229	2.16325e-18	0.966544	3.20059e-17	0.0457446
cact	42	1.79949	6.62875e-15	2.10729	3.47714e-17	-0.307802
CHES-1-like	63	1.33119	9.78774e-15	1.54007	3.57831e-17	-0.208885
dm	35	1.26115	2.44227e-08	2.43176	3.59695e-17	-1.17061
lama	56	1.27959	1.26874e-12	1.68344	3.65445e-17	-0.403855
Acsl	47	1.65423	6.90087e-15	1.90991	5.46243e-17	-0.255681
lilli	89	0.602254	1.17091e-05	1.18095	6.69555e-17	-0.578692
Btk29A	88	0.744516	2.09986e-08	1.18899	7.09867e-17	-0.444473
mfas	33	1.78125	5.59762e-12	2.50082	7.83639e-17	-0.719569
CG13897	62	0.761424	1.54415e-06	1.52505	9.73652e-17	-0.763623
Rtnl1	46	1.44741	1.99623e-12	1.91266	1.0581e-16	-0.465252
CG43394	43	1.14804	9.23677e-09	2.01336	1.11486e-16	-0.865321
l(1)G0232	85	0.911521	2.45862e-11	1.20302	1.3251e-16	-0.291503
Msr-110	41	1.46341	2.06374e-11	2.07547	1.48742e-16	-0.612063
Rgl	55	1.47689	6.80273e-15	1.65188	1.56797e-16	-0.174995
sda	96	1.23616	1.44066e-19	1.10114	1.57422e-16	0.135016
mrj	39	1.28095	2.73803e-09	2.14766	1.83006e-16	-0.866711
Hr4	163	0.264411	3114.14	0.782801	1.91412e-16	-0.51839
Trf2	68	1.16583	3.05043e-13	1.40235	1.93306e-16	-0.236518
CG6398	41	1.48152	1.39038e-11	2.05769	2.12822e-16	-0.576175
CG42593	88	0.60923	9.58252e-06	1.16234	2.14404e-16	-0.553107
spin	55	1.63094	8.05298e-17	1.63654	2.35431e-16	-0.00559912
Baldspot	39	1.33771	8.40051e-10	2.13118	2.51279e-16	-0.793467
CG11455	130	1.07896	2.02502e-21	0.893152	2.57349e-16	0.185808
Evi5	74	1.27153	4.94462e-16	1.30801	2.76569e-16	-0.0364769
how	75	1.12017	1.11661e-13	1.29528	2.77395e-16	-0.175109
CG42327	62	1.47657	1.44526e-16	1.48622	3.08125e-16	-0.00965201
pyr	33	0.995674	6.73311e-06	2.41188	3.40452e-16	-1.41621
Vha100-2	38	1.94087	6.48607e-15	2.15484	3.67031e-16	-0.213965
Prosap	156	0.887715	7.86574e-19	0.793957	3.7511e-16	0.0937583
Pdcd4	29	2.02411	1.9999e-12	2.65953	4.0038e-16	-0.635419
pip	129	0.147186	1.1298e+06	0.889437	4.17825e-16	-0.742251
th	36	2.23494	1.05934e-16	2.23487	4.65306e-16	7.17839e-05
elB	44	2.00103	1.45289e-17	1.90492	5.31878e-16	0.096112
fray	52	1.27122	9.77148e-12	1.67456	5.45746e-16	-0.403342
CG42389	148	0.854732	7.38531e-17	0.812033	6.12142e-16	0.0426984
PH4alphaEFB	55	1.07351	7.54412e-10	1.59444	7.18544e-16	-0.52093
Flo-2	386	0.157719	4.31379e+17	0.508374	7.39983e-16	-0.350656
Pfrx	50	1.71309	2.15034e-16	1.71247	7.46821e-16	0.000617256
Sema-5c	47	1.25121	1.51615e-10	1.79346	7.83302e-16	-0.542252
Akap200	46	1.16046	2.13516e-09	1.82158	8.15021e-16	-0.661122
if	103	0.480784	0.00141202	1.01368	8.89823e-16	-0.532892
CG31121	51	0.405615	0.1822	1.6787	9.12497e-16	-1.27308
foi	48	1.08509	6.54081e-09	1.75743	9.28702e-16	-0.672338
CG12207	35	1.90966	1.2231e-13	2.24391	9.4907e-16	-0.334254
CG18135	37	1.6153	8.99826e-12	2.14534	1.00572e-15	-0.530047
CG7694	56	1.16958	3.18479e-11	1.55858	1.05775e-15	-0.389004
CG5853	57	1.83356	5.4727e-20	1.53782	1.06356e-15	0.295736
mld	83	0.340464	1.70353	1.16279	1.43371e-15	-0.82233
CG1673	26	0.862139	0.000404115	2.80116	1.46906e-15	-1.93902
CG10237	39	1.52628	1.65842e-11	2.03758	1.52102e-15	-0.511306
CG10283	38	0.731001	0.00030678	2.07624	1.60662e-15	-1.34523
mirr	65	0.51905	0.00310026	1.37584	1.92867e-15	-0.856793
CG43427	155	0.717122	6.87896e-13	0.773608	2.01083e-15	-0.0564864
Nrg	119	1.03435	1.47928e-18	0.907698	2.03574e-15	0.126652
CG9990	67	0.670583	1.37445e-05	1.34304	2.10374e-15	-0.672456
srp	79	1.68947	2.0812e-24	1.19257	2.18629e-15	0.496898
spen	110	0.581698	3.30236e-06	0.953129	2.19401e-15	-0.371431
AMPdeam	58	1.32096	1.46366e-13	1.49085	2.26183e-15	-0.169898
CG3764	59	1.50579	3.07458e-16	1.47204	2.26213e-15	0.0337554
CG13004	30	1.7162	1.33603e-10	2.46818	2.51252e-15	-0.751978
CR43314	62	1.79817	4.46815e-21	1.414	2.62783e-15	0.384172
Cad74A	71	0.272937	16.9947	1.28103	2.65039e-15	-1.00809
cwo	42	1.34605	1.6412e-10	1.89589	2.70678e-15	-0.549839
Lpin	81	0.868987	4.27193e-10	1.16579	2.75406e-15	-0.296806
ko	155	0.25724	3576.73	0.768708	2.85973e-15	-0.511469
Mnt	45	1.1759	2.19169e-09	1.7949	2.89849e-15	-0.618997
CG10960	49	1.0387	1.51638e-08	1.68187	2.91198e-15	-0.643171
CG42388	85	1.50339	1.38383e-22	1.12396	3.15877e-15	0.37943
Past1	36	1.37129	1.86579e-09	2.12019	3.61465e-15	-0.748899
Mur2B	370	0.187911	286290213092502	0.507175	3.63926e-15	-0.319264
wun	36	1.05761	7.99133e-07	2.11792	3.76443e-15	-1.06031
pnt	230	0.39794	0.0203767	0.619062	4.5974e-15	-0.221122
CG3168	87	0.90247	2.15005e-11	1.09659	4.66838e-15	-0.194116
Gmap	97	1.63682	2.06077e-28	1.01892	4.67073e-15	0.617905
dlg1	116	0.460937	0.00224618	0.906447	4.86888e-15	-0.44551
neur	72	1.24806	2.91249e-15	1.24953	5.02664e-15	-0.00146948
CG42747	208	0.281274	5804.32	0.649499	5.06116e-15	-0.368225
Pka-C1	42	1.05235	1.15102e-07	1.86534	5.07941e-15	-0.812985
Reg-5	32	3.07279	2.17372e-21	2.30215	5.13256e-15	0.770639
CG31324	55	0.651741	0.000142052	1.51914	5.28377e-15	-0.867402
ACC	94	0.927341	1.01227e-12	1.03737	5.37294e-15	-0.110031
twin	90	0.320746	4.72021	1.0677	5.49451e-15	-0.746953
path	25	1.19775	4.97821e-06	2.78487	5.59433e-15	-1.58712
tkv	176	0.81952	1.9854e-18	0.707483	5.6407e-15	0.112036
dec-1	48	2.60363	1.3401e-25	1.67219	6.78062e-15	0.931439
neb	38	1.66357	1.81395e-12	1.99716	7.09532e-15	-0.333592
IP3K2	90	1.54452	1.22534e-24	1.05908	7.91789e-15	0.485438
CG17159	28	1.49642	1.48486e-08	2.52382	8.01302e-15	-1.0274
raw	78	0.923082	1.01889e-10	1.16736	8.25486e-15	-0.244276
lute	37	1.10356	2.28248e-07	2.03007	8.32074e-15	-0.92651
Pdk	27	1.78507	3.60327e-10	2.5925	8.45922e-15	-0.80743
Myo61F	60	1.33515	3.63819e-14	1.40761	8.54566e-15	-0.07246
mam	112	0.722181	8.62136e-10	0.915716	8.73623e-15	-0.193535
CG6145	38	1.45759	1.19127e-10	1.97863	1.00496e-14	-0.52104
RhoGAP18B	96	1.13473	2.12871e-17	1.00828	1.03807e-14	0.126457
CG4991	63	2.2732	3.77171e-28	1.35155	1.04828e-14	0.921645
Esp	42	1.89824	7.32116e-16	1.82999	1.05211e-14	0.0682522
CG5921	51	0.386375	0.305139	1.57817	1.09109e-14	-1.1918
CG5973	27	1.64412	2.91332e-09	2.5692	1.16644e-14	-0.925087
Stat92E	58	1.19797	6.07361e-12	1.431	1.19853e-14	-0.233026
CG43954	80	0.908871	1.05594e-10	1.12849	1.66084e-14	-0.219619
CG10365	25	2.37736	4.09143e-13	2.69934	1.68411e-14	-0.321976
cnc	126	0.89622	1.039e-15	0.838595	1.80288e-14	0.0576243
foxo	84	0.966143	3.02984e-12	1.08502	2.13453e-14	-0.118878
CG43313	79	0.698397	7.36166e-07	1.13055	2.22247e-14	-0.432152
CG11486	50	1.41771	5.0898e-13	1.56815	2.46511e-14	-0.150447
kek5	158	0.722904	2.57783e-13	0.730858	2.47263e-14	-0.00795435
CG17265	49	0.806954	5.99632e-06	1.59107	2.52195e-14	-0.78412
Spn	125	0.449876	0.0030365	0.83668	2.55413e-14	-0.386804
Brf	55	0.980028	1.11351e-08	1.4585	2.63558e-14	-0.478468
babos	39	0.820779	3.95613e-05	1.88524	2.85098e-14	-1.06446
numb	68	1.08786	4.77754e-12	1.24647	3.01681e-14	-0.158611
CG6966	38	0.636736	0.0020823	1.91888	3.08768e-14	-1.28214
mim	125	0.385151	0.187743	0.833344	3.10197e-14	-0.448194
Lasp	82	0.874414	2.64926e-10	1.09322	3.11922e-14	-0.218806
CG32369	67	0.853369	2.38147e-08	1.25599	3.39342e-14	-0.402621
Csk	47	1.38912	4.95387e-12	1.62641	3.57254e-14	-0.237289
simj	45	1.03396	6.4332e-08	1.6791	3.68607e-14	-0.645143
Ptp10D	121	0.746753	3.91061e-11	0.845791	3.92259e-14	-0.0990373
Pdk1	32	1.35349	1.86916e-08	2.17303	4.08353e-14	-0.819535
Dp1	50	1.14883	5.99974e-10	1.54547	4.27081e-14	-0.396642
blot	73	0.846525	7.28086e-09	1.17345	4.60149e-14	-0.32693
Eno	37	1.88873	3.98907e-14	1.93511	4.74331e-14	-0.0463847
br	255	0.204624	9.09425e+08	0.569925	4.74618e-14	-0.365301
pelo	34	1.90631	2.80222e-13	2.06106	5.06562e-14	-0.154751
larp	48	1.52046	1.07388e-13	1.5838	5.32716e-14	-0.0633389
Dad	57	1.46403	3.31041e-15	1.39163	5.84499e-14	0.0723974
rols	196	0.61368	1.65037e-11	0.64231	5.9316e-14	-0.0286296
CG43340	122	0.698843	6.39087e-10	0.833087	6.35771e-14	-0.134243
Irp-1B	25	2.16449	7.77117e-12	2.5904	6.85446e-14	-0.425913
CG5541	39	1.84965	1.97926e-14	1.83946	6.87809e-14	0.0101882
sim	57	1.50916	8.6267e-16	1.38229	7.55145e-14	0.126879
CG30463	98	0.437058	0.0167077	0.950809	7.79968e-14	-0.513751
drongo	56	1.16897	3.24194e-11	1.39849	7.91245e-14	-0.229519
milt	64	1.13778	3.79003e-12	1.26986	7.9732e-14	-0.132074
caps	100	0.522881	0.000192394	0.936987	8.39253e-14	-0.414106
fog	73	0.653788	1.05766e-05	1.15207	9.65905e-14	-0.498277
CG5191	51	0.80771	3.8037e-06	1.48893	9.87327e-14	-0.681225
Inx3	29	2.2727	3.91258e-14	2.28428	9.95669e-14	-0.0115887
Trl	43	1.19945	2.85901e-09	1.69006	1.00748e-13	-0.490611
Act5C	21	2.9037	4.42046e-14	2.92725	1.02034e-13	-0.0235443
l(3)05822	36	1.73219	1.75003e-12	1.93268	1.03242e-13	-0.200495
Tmhs	23	1.81608	4.06778e-09	2.71998	1.1429e-13	-0.903908
ex	75	1.27506	2.75133e-16	1.1223	1.30521e-13	0.152766
cpo	137	0.667941	4.74146e-10	0.765762	1.3815e-13	-0.0978211
CG2991	30	1.76108	6.42233e-11	2.19892	1.48653e-13	-0.437849
Unc-76	52	1.04242	5.04408e-09	1.4504	1.52826e-13	-0.40798
CG12576	26	1.69525	2.64234e-09	2.44869	1.61761e-13	-0.753435
Cp7Fb	17	1.17283	0.000172371	3.38268	1.72165e-13	-2.20985
Hr46	70	0.464702	0.0153978	1.16602	1.89179e-13	-0.701314
sog	114	0.309048	17.049	0.847309	1.9408e-13	-0.538261
lbk	64	0.895525	1.20475e-08	1.23885	2.0583e-13	-0.343323
NK7,1	73	0.672903	5.13736e-06	1.13006	2.07109e-13	-0.45716
Fps85D	69	0.436997	0.0434795	1.17377	2.15567e-13	-0.736773
Atg1	52	1.15864	2.11247e-10	1.43621	2.18303e-13	-0.277573
CG32091	37	1.47878	1.34599e-10	1.84704	2.38358e-13	-0.368254
RhoGAP15B	72	0.466047	0.0133394	1.13638	2.41288e-13	-0.670336
Gdh	32	1.71649	3.47329e-11	2.06196	2.43107e-13	-0.345462
Best2	27	2.08011	4.53634e-12	2.34885	2.43668e-13	-0.268739
CG30456	44	1.78903	2.034e-15	1.61968	2.45511e-13	0.169353
Pka-R2	54	1.16859	7.26385e-11	1.39241	2.47353e-13	-0.223819
CG15570	43	0.0945984	252.029	1.64381	2.66796e-13	-1.54921
CG6040	80	0.634287	8.8131e-06	1.05376	2.80933e-13	-0.419469
Indy	52	1.64927	3.21819e-16	1.42305	3.03921e-13	0.226219
CG17646	70	1.12427	6.2348e-13	1.14878	3.35864e-13	-0.024509
CR43650	39	1.97604	1.42554e-15	1.75499	3.49289e-13	0.221043
crb	64	0.741609	2.02302e-06	1.21933	3.7391e-13	-0.477719
Ziz	88	-0.0892895	5.15377e+08	0.982288	3.75176e-13	-1.07158
CG43333	52	0.196311	54.2868	1.41325	3.88839e-13	-1.21694
Imp	108	0.629194	2.95558e-07	0.862003	3.9129e-13	-0.23281
CG14200	80	0.912035	9.26697e-11	1.04414	4.0422e-13	-0.132107
ken	37	2.0926	7.01931e-16	1.81751	4.09549e-13	0.275087
crp	47	1.68967	2.86502e-15	1.5069	5.49394e-13	0.182763
Pi3K21B	27	1.85814	1.2193e-10	2.28943	5.52999e-13	-0.431286
CG14309	28	0.798996	0.000651655	2.22487	5.66782e-13	-1.42588
alpha-Est9	39	0.86531	1.56574e-05	1.72927	5.72929e-13	-0.863959
CG4313	75	1.36946	7.07803e-18	1.07797	6.31693e-13	0.291488
Nmdmc	43	1.96881	6.83268e-17	1.5998	6.73746e-13	0.369003
fabp	28	1.86894	4.92074e-11	2.20977	7.02826e-13	-0.340829
sea	28	1.86894	4.92074e-11	2.20977	7.02826e-13	-0.340829
emp	37	1.79663	2.47485e-13	1.78796	7.03894e-13	0.00866156
kermit	35	1.32354	7.54917e-09	1.86085	7.51239e-13	-0.537317
DOR	48	1.82064	5.39545e-17	1.46587	8.33651e-13	0.354771
CG32365	43	0.539779	0.00980108	1.58831	8.58294e-13	-1.04853
l(2)08717	30	2.44864	8.57088e-16	2.08309	8.59982e-13	0.365548
peb	34	1.79719	2.06868e-12	1.89251	8.84648e-13	-0.0953197
Men	28	1.14876	3.06096e-06	2.1936	8.84967e-13	-1.04484
sm	161	0.444284	0.00116495	0.675113	9.00546e-13	-0.230829
CG31743	27	1.92475	4.54103e-11	2.25179	9.29325e-13	-0.327039
CG34313	27	1.92475	4.54103e-11	2.25179	9.29325e-13	-0.327039
tyn	175	0.303757	180.153	0.646552	9.34349e-13	-0.342794
Amph	41	1.23832	2.79913e-09	1.6392	9.76054e-13	-0.400883
CG31522	58	0.870088	1.25121e-07	1.27121	1.02821e-12	-0.401118
nahoda	79	0.606877	3.07252e-05	1.02664	1.08188e-12	-0.41976
CG3726	52	0.608177	0.000710206	1.36805	1.21115e-12	-0.759873
mthl1	25	1.6818	6.16161e-09	2.36477	1.2549e-12	-0.682965
CG2003	46	0.992208	1.27513e-07	1.49291	1.29012e-12	-0.5007
mbc	72	0.822558	2.25533e-08	1.08723	1.29669e-12	-0.264674
CG9821	25	2.2445	2.5697e-12	2.36066	1.32305e-12	-0.116157
W	42	1.04184	1.45527e-07	1.59484	1.33584e-12	-0.552999
CG42666	192	0.709283	2.47894e-15	0.613408	1.38872e-12	0.0958755
Sam-S	20	1.2891	1.38971e-05	2.78897	1.44776e-12	-1.49987
CG11284	33	0.917365	2.71838e-05	1.90499	1.47151e-12	-0.987622
IP3K1	42	2.3052	8.33997e-20	1.58984	1.48056e-12	0.715359
CG8920	40	1.29162	1.38514e-09	1.64273	1.6592e-12	-0.351103
Inx2	31	1.87889	4.42314e-12	1.98802	1.7016e-12	-0.109132
Abl	64	0.549254	0.00122128	1.16851	1.76899e-12	-0.619257
Cp7Fa	17	1.5388	4.70648e-06	3.13042	1.77767e-12	-1.59163
CG34348	23	1.78167	6.32559e-09	2.49022	1.79137e-12	-0.708549
Vha16-1	17	2.49834	3.73752e-10	3.12012	1.95551e-12	-0.621784
CG9238	42	1.88601	9.61822e-16	1.57598	1.97011e-12	0.310031
CG31729	35	1.56605	7.86679e-11	1.80249	2.07673e-12	-0.23644
Dmtn	35	1.53862	1.31833e-10	1.80236	2.08137e-12	-0.263747
Hr39	51	0.740733	2.28988e-05	1.36362	2.17685e-12	-0.622887
CG11050	21	2.35534	2.90982e-11	2.64018	2.44803e-12	-0.284842
l(1)G0289	23	1.83411	3.22755e-09	2.46179	2.51804e-12	-0.627684
gpp	90	0.835921	2.10875e-10	0.9227	2.56312e-12	-0.0867792
Cdk4	29	1.94787	6.68413e-12	2.06081	2.65967e-12	-0.112943
CG17162	30	1.38208	3.12367e-08	2.00598	2.76679e-12	-0.623901
CR42862	21	2.51122	4.59954e-12	2.62806	2.79962e-12	-0.116843
Fatp	31	1.39458	1.52859e-08	1.95397	2.89516e-12	-0.559389
scb	51	1.52134	1.87761e-14	1.35137	2.94546e-12	0.169973
Hph	41	1.8111	1.04934e-14	1.58313	3.01994e-12	0.22797
CG9747	31	-0.101106	1295.41	1.95078	3.04307e-12	-2.05188
Ptp4E	53	1.18377	7.0923e-11	1.31156	3.19085e-12	-0.127791
CG12912	57	0.445898	0.0494802	1.24438	3.30675e-12	-0.798485
Ubi-p63E	40	0.390624	0.303081	1.60476	3.50423e-12	-1.21413
CG7886	89	0.386848	0.223554	0.920061	3.76891e-12	-0.533213
Cad88C	72	0.288072	10.1519	1.05398	4.04534e-12	-0.765906
Traf4	78	0.471465	0.00807126	0.998649	4.19753e-12	-0.527184
pigs	242	0.563348	2.94246e-11	0.543061	4.20387e-12	0.0202871
chic	19	1.7906	9.58548e-08	2.79107	4.35107e-12	-1.00048
apt	83	1.16094	9.82423e-16	0.957293	4.52282e-12	0.203647
Sip1	27	2.19886	7.79824e-13	2.13211	4.84257e-12	0.0667491
CG6424	50	1.75011	8.12048e-17	1.34962	4.9144e-12	0.400494
nmo	103	0.436986	0.0142271	0.834929	4.98046e-12	-0.397943
ckn	34	1.36471	5.71086e-09	1.78945	5.08503e-12	-0.424739
Socs36E	39	1.74724	1.66808e-13	1.61508	5.15442e-12	0.132166
CenG1A	223	0.499822	2.32811e-07	0.560004	5.17937e-12	-0.0601815
Atf3	78	1.35713	2.60977e-18	0.992156	5.33515e-12	0.364974
CR31044	20	2.00387	4.20838e-09	2.66449	5.42755e-12	-0.660624
glec	19	2.45563	7.10768e-11	2.76633	5.59505e-12	-0.310695
Myo31DF	50	1.08652	3.08944e-09	1.34395	5.63694e-12	-0.257432
CG13800	111	0.842717	1.10052e-12	0.795174	5.98261e-12	0.0475428
CG31038	95	0.764934	2.10626e-09	0.872809	6.01656e-12	-0.107875
cher	133	0.970487	1.08689e-18	0.716221	6.69611e-12	0.254266
Galphai	31	1.17994	5.65651e-07	1.89417	7.36255e-12	-0.714228
Rala	34	1.19785	1.21422e-07	1.75702	8.81621e-12	-0.559168
Hsc70-4	26	2.41648	8.585e-14	2.14669	9.08516e-12	0.269791
CG3902	27	1.89929	6.62452e-11	2.08485	9.29378e-12	-0.185558
kdn	34	1.59774	7.99026e-11	1.74701	1.04477e-11	-0.149268
CG8180	37	0.834046	4.76384e-05	1.63894	1.08107e-11	-0.804896
gem	63	1.44916	2.04541e-16	1.11989	1.1266e-11	0.329272
Cp1	19	1.90885	2.66106e-08	2.69316	1.17681e-11	-0.78431
CG1887	39	0.426728	0.144348	1.56999	1.22701e-11	-1.14326
CG30377	69	0.520812	0.00216668	1.05003	1.25598e-11	-0.529221
Nep2	35	2.07198	5.76464e-15	1.69391	1.37716e-11	0.378072
spir	116	0.254446	460.406	0.759544	1.39334e-11	-0.505098
18w	30	2.49776	3.84375e-16	1.89822	1.41639e-11	0.599543
CG8036	36	1.59668	2.39829e-11	1.65675	1.43252e-11	-0.0600705
RasGAP1	74	0.47661	0.00809829	0.99879	1.43954e-11	-0.52218
CG30089	75	0.357818	0.769122	0.989752	1.45708e-11	-0.631934
Fas1	43	0.889327	3.37654e-06	1.45376	1.45812e-11	-0.564437
hts	77	0.470838	0.00870003	0.972707	1.47354e-11	-0.501869
Lsd-2	27	2.16921	1.21031e-12	2.04788	1.54735e-11	0.12133
CLIP-190	81	1.59469	2.92623e-23	0.938541	1.65844e-11	0.65615
CG9932	87	0.855395	1.76841e-10	0.89671	1.69791e-11	-0.0413145
skd	105	0.427003	0.0227813	0.800346	1.70559e-11	-0.373343
CG12991	43	1.53673	1.30301e-12	1.44567	1.72895e-11	0.0910609
bowl	51	1.86681	1.78825e-18	1.2746	1.95946e-11	0.59221
Oda	24	2.22057	9.00323e-12	2.21511	2.04242e-11	0.00545475
CG8399	32	1.45962	2.97322e-09	1.78491	2.08128e-11	-0.325287
sdt	147	0.497061	3.76866e-05	0.66228	2.10399e-11	-0.165219
shg	51	1.19333	1.23475e-10	1.27152	2.11436e-11	-0.0781808
sprt	55	1.20152	1.89054e-11	1.20396	2.23938e-11	-0.00244091
Pdi	18	2.06696	1.1179e-08	2.73524	2.29923e-11	-0.668284
Sema-1b	31	1.68098	1.23513e-10	1.82113	2.30189e-11	-0.14015
pico	54	0.659616	0.000130759	1.21674	2.40118e-11	-0.557122
RhoGAP71E	51	1.14855	4.1006e-10	1.26569	2.44134e-11	-0.117138
ClC-a	58	1.23553	1.94718e-12	1.15735	2.45318e-11	0.0781798
CG32512	28	0.993642	3.29896e-05	1.95838	2.52496e-11	-0.964735
dnr1	68	0.876725	8.2124e-09	1.03818	2.5718e-11	-0.161455
Lk6	25	1.82299	8.74279e-10	2.12966	2.59565e-11	-0.306667
bond	20	1.46371	1.92012e-06	2.51333	2.70106e-11	-1.04962
Psa	78	0.61554	2.43818e-05	0.947404	2.78628e-11	-0.331864
Atg5	47	0.628774	0.000769701	1.33212	2.99068e-11	-0.703345
CG11658	32	0.951394	1.98e-05	1.75673	3.27247e-11	-0.805338
trbl	22	2.82555	3.27612e-14	2.31877	3.46379e-11	0.50678
EDTP	34	1.09347	8.21811e-07	1.6753	3.52772e-11	-0.58183
Tab2	30	2.03885	6.89205e-13	1.83794	3.53102e-11	0.200907
mthl10	40	0.746412	0.000154247	1.48459	3.73457e-11	-0.738183
CG17124	30	0.243247	3.70438	1.83274	3.82047e-11	-1.5895
CG42258	37	1.36775	1.21524e-09	1.56868	3.91898e-11	-0.200934
Tollo	48	0.533699	0.00750501	1.29995	3.99519e-11	-0.766251
mod(mdg4)	105	0.365741	0.612979	0.782829	4.03728e-11	-0.417087
CG32103	41	1.15262	1.81481e-08	1.4544	4.03908e-11	-0.301783
p130CAS	53	0.300647	3.25755	1.21116	4.16576e-11	-0.910516
cic	105	0.688134	1.83112e-08	0.781575	4.29414e-11	-0.0934405
Pkn	83	0.521368	0.00074361	0.899627	4.33778e-11	-0.378259
CG4297	49	0.483783	0.0250904	1.27713	4.40046e-11	-0.793342
veil	26	0.380582	0.401108	2.02429	4.64955e-11	-1.64371
CG44009	17	2.32694	2.01813e-09	2.77639	4.70746e-11	-0.449451
Tie	62	1.44512	3.99063e-16	1.08129	5.09902e-11	0.363832
CG34104	100	0.391833	0.158825	0.799725	5.25823e-11	-0.407893
Eip93F	105	0.873185	8.78204e-13	0.777066	5.36039e-11	0.0961189
sn	54	0.555515	0.00248805	1.18585	5.36837e-11	-0.630331
CG13698	41	1.60383	9.64911e-13	1.43791	5.63043e-11	0.165912
shd	38	0.440498	0.112195	1.51895	5.65155e-11	-1.07846
desat1	21	1.58736	2.57671e-07	2.35595	5.6925e-11	-0.76859
Cp36	11	3.01785	6.21685e-09	3.76483	5.98389e-11	-0.746984
JIL-1	45	1.04034	5.52635e-08	1.34104	6.17702e-11	-0.300703
CG7888	25	0.810436	0.00105546	2.05914	6.43994e-11	-1.2487
CG11873	97	0.320607	5.66705	0.806508	7.4485e-11	-0.485901
CG5508	32	0.864757	8.88068e-05	1.7052	7.48713e-11	-0.840445
CG2022	51	0.676274	0.000128858	1.21833	7.85733e-11	-0.542061
Prestin	35	0.54129	0.0186765	1.59231	8.08603e-11	-1.05102
CG11147	27	0.838256	0.000450721	1.92586	8.32713e-11	-1.08761
CG34417	175	0.627262	6.28546e-11	0.59053	8.71197e-11	0.0367324
scrib	134	0.557495	1.38259e-06	0.671743	8.94311e-11	-0.114248
ptc	62	0.225065	51.31	1.06227	8.96542e-11	-0.837205
Fas3	98	0.671949	1.24961e-07	0.795538	9.88086e-11	-0.123589
CG3967	33	1.4235	3.28836e-09	1.64112	1.14917e-10	-0.21762
rhea	92	0.20446	1208.91	0.822024	1.15544e-10	-0.617565
Pect	20	2.89419	1.74189e-13	2.37528	1.16957e-10	0.518918
Magi	47	1.32171	2.63774e-11	1.26927	1.25881e-10	0.0524356
CG13900	40	0.401264	0.241584	1.4192	1.35363e-10	-1.01794
Rm62	37	0.759188	0.000209997	1.49968	1.38839e-10	-0.740489
RhoGAP92B	25	1.67009	7.24472e-09	1.99767	1.42177e-10	-0.327579
Hrb27C	29	0.713109	0.00204934	1.77909	1.67263e-10	-1.06598
chb	52	1.07429	2.11269e-09	1.17068	1.72949e-10	-0.0963825
Aldh-III	44	1.51699	1.15424e-12	1.3125	1.8163e-10	0.204482
CG7220	25	1.52968	5.05107e-08	1.97833	1.82407e-10	-0.448652
pdgy	67	0.745463	1.01612e-06	0.984671	1.9711e-10	-0.239207
Tpr2	27	0.929252	0.000116928	1.86319	1.97655e-10	-0.93394
CG32699	44	1.28212	2.75364e-10	1.30827	1.9896e-10	-0.0261484
bol	59	0.478949	0.0165963	1.06988	1.99367e-10	-0.59093
CG31710	17	2.31867	2.18934e-09	2.62021	1.99758e-10	-0.30155
Sod3	21	1.68989	7.65732e-08	2.24135	2.02425e-10	-0.551454
sqd	34	0.803477	0.000166762	1.57142	2.05617e-10	-0.767943
Sik3	50	1.33608	4.35681e-12	1.19507	2.0784e-10	0.141007
CG13377	18	2.21095	2.52307e-09	2.50341	2.18318e-10	-0.292455
betaTub56D	17	2.25108	4.25683e-09	2.60466	2.30682e-10	-0.353578
Ncc69	43	1.09553	3.05979e-08	1.32068	2.40227e-10	-0.225147
CG4670	21	1.28672	9.04183e-06	2.22235	2.4979e-10	-0.935633
CG5953	61	0.643689	7.92104e-05	1.03731	2.60749e-10	-0.39362
slmb	33	1.20896	1.50474e-07	1.5915	2.60773e-10	-0.382543
stl	42	1.11328	2.95622e-08	1.33773	2.666e-10	-0.224459
ctrip	80	0.147811	4617.74	0.872568	2.66981e-10	-0.724756
coro	31	1.24759	1.81252e-07	1.66331	2.70322e-10	-0.41572
Tudor-SN	18	1.66044	7.47357e-07	2.4795	2.75359e-10	-0.819053
CG9449	21	0.617073	0.0250055	2.20721	2.95378e-10	-1.59014
Lapsyn	23	1.93379	8.98154e-10	2.06285	2.9939e-10	-0.129065
CG10249	69	1.2589	7.34356e-15	0.953403	3.00357e-10	0.305497
Pak3	32	1.5608	5.15242e-10	1.61819	3.02882e-10	-0.0573839
Sec61alpha	20	1.3307	8.67245e-06	2.28163	3.16077e-10	-0.950931
C1GalTA	20	1.53439	8.61731e-07	2.28111	3.17817e-10	-0.746724
rudhira	74	0.412288	0.094984	0.909994	3.25534e-10	-0.497707
corto	17	1.57629	3.25454e-06	2.56738	3.2572e-10	-0.991096
CG7110	29	1.08205	5.96823e-06	1.73218	3.33326e-10	-0.650126
C3G	73	0.632141	2.39609e-05	0.915143	3.56415e-10	-0.283002
eff	21	1.60846	2.00728e-07	2.18542	3.75968e-10	-0.576955
CG3940	24	0.565072	0.0346115	1.9785	3.86853e-10	-1.41343
CG6020	21	1.67423	9.21702e-08	2.17961	4.00938e-10	-0.50538
fus	67	0.714452	2.98828e-06	0.96122	4.16913e-10	-0.246768
CG9837	19	1.66855	3.59752e-07	2.33761	4.36447e-10	-0.669055
CG14478	22	1.41966	1.11122e-06	2.09324	4.65818e-10	-0.673584
CG31635	44	0.622713	0.00130368	1.26747	4.78414e-10	-0.644758
prominin-like	48	0.298381	2.89378	1.19153	5.00797e-10	-0.893152
CG42353	38	0.841717	3.23568e-05	1.40004	5.27535e-10	-0.558324
CG42354	38	0.841717	3.23568e-05	1.40004	5.27535e-10	-0.558324
CG5174	15	1.02199	0.0014557	2.75223	5.36775e-10	-1.73024
CG2865	30	1.0133	1.28606e-05	1.65813	5.38632e-10	-0.644834
CG5151	74	1.18011	1.63618e-14	0.893968	5.71531e-10	0.286143
Pi3K68D	58	0.580551	0.000806566	1.04158	6.17155e-10	-0.461032
CG33144	103	0.473075	0.0021205	0.734819	6.25727e-10	-0.261744
alpha-Est10	31	1.34336	3.61874e-08	1.6085	6.35885e-10	-0.265145
fwd	45	1.29092	1.41749e-10	1.23206	6.76345e-10	0.0588531
CG3842	19	0.988645	0.000570004	2.29285	6.87824e-10	-1.3042
cib	20	1.58117	5.07059e-07	2.20831	6.88367e-10	-0.627141
bin3	45	0.90525	1.37803e-06	1.22962	7.13601e-10	-0.324372
Gclc	47	1.46582	7.39074e-13	1.19304	7.19612e-10	0.272782
CG42336	18	1.48383	4.63951e-06	2.37802	7.37482e-10	-0.894194
phl	118	0.583999	1.24048e-06	0.679964	7.47317e-10	-0.0959648
CG7530	24	1.12058	2.10374e-05	1.91988	8.01744e-10	-0.7993
pcs	26	1.16887	4.98515e-06	1.81048	8.0533e-10	-0.64161
Sdc	106	0.337363	2.86492	0.717627	8.31726e-10	-0.380264
Bacc	15	2.13807	7.54572e-08	2.6995	8.33544e-10	-0.561429
Usf	27	1.28219	6.23826e-07	1.75689	8.56393e-10	-0.474693
kar	25	0.750308	0.00242434	1.85401	9.05196e-10	-1.1037
Clic	21	1.41997	1.86803e-06	2.10532	9.12481e-10	-0.685347
Sin3A	40	1.20902	8.05605e-09	1.32194	9.18906e-10	-0.112923
qtc	27	1.00517	3.79328e-05	1.74802	9.67864e-10	-0.742844
CG13893	21	0.966499	0.00040003	2.09989	9.68993e-10	-1.13339
CheB42c	62	0.583634	0.000480712	0.981646	9.80926e-10	-0.398012
Ef1alpha48D	16	1.69944	1.87968e-06	2.55581	1.00139e-09	-0.856369
CG12206	21	0.304724	1.00788	2.09512	1.02154e-09	-1.7904
2001-08-01	54	0.690254	5.49454e-05	1.07232	1.0327e-09	-0.382064
scyl	12	1.88851	6.64132e-06	3.12861	1.06587e-09	-1.2401
nrv2	35	1.01225	2.64289e-06	1.44427	1.0664e-09	-0.432021
mnd	29	1.52957	5.01243e-09	1.65305	1.06665e-09	-0.123487
CR43963	20	1.06369	0.000178904	2.16688	1.06861e-09	-1.10319
stas	16	2.46349	1.49567e-09	2.54642	1.08763e-09	-0.0829288
RpL3	23	1.80328	4.79351e-09	1.95449	1.09625e-09	-0.151206
Pld	50	0.853024	1.43607e-06	1.12631	1.09965e-09	-0.273288
CG16771	29	1.64335	8.2793e-10	1.64891	1.13359e-09	-0.00556128
whd	27	1.56366	9.60468e-09	1.73302	1.19022e-09	-0.169359
atl	34	1.29444	2.06894e-08	1.46716	1.20613e-09	-0.172718
sktl	22	1.61394	1.01199e-07	2.01039	1.21023e-09	-0.396453
CG9815	28	1.23271	8.45364e-07	1.68578	1.227e-09	-0.45307
CG9003	34	1.17157	1.96501e-07	1.46575	1.23542e-09	-0.294175
tws	43	1.12906	1.42423e-08	1.2392	1.33536e-09	-0.110144
CG12814	46	0.86668	2.69586e-06	1.1807	1.4121e-09	-0.314017
CG5792	44	0.83046	1.02827e-05	1.21652	1.4312e-09	-0.38606
CG6767	38	1.01065	1.04579e-06	1.34639	1.44528e-09	-0.335737
a	88	0.645747	1.83512e-06	0.783206	1.4457e-09	-0.137459
CG14073	46	0.767088	3.03413e-05	1.17858	1.48064e-09	-0.411494
MAPk-Ak2	18	1.60946	1.26598e-06	2.29753	1.6112e-09	-0.688066
Cpr	34	1.39215	3.45415e-09	1.44883	1.64612e-09	-0.056683
CG11353	22	0.609974	0.0241416	1.98194	1.67974e-09	-1.37197
fs(1)h	75	0.541116	0.000629872	0.856046	1.69518e-09	-0.31493
CG42673	109	0.448078	0.00629473	0.692971	1.69522e-09	-0.244894
CG32479	61	0.936183	7.25151e-09	0.973196	1.69773e-09	-0.0370129
CG13506	38	0.77768	0.000118842	1.33583	1.76238e-09	-0.558147
CG2781	38	0.292054	2.28936	1.3343	1.8136e-09	-1.04225
cindr	45	0.494098	0.0245757	1.18687	1.82479e-09	-0.692771
tna	47	0.863739	2.26465e-06	1.14837	1.99868e-09	-0.284627
CG31808	19	1.79659	8.9826e-08	2.18499	2.05821e-09	-0.388399
Ubi-p5E	23	0.805868	0.00173493	1.90153	2.06729e-09	-1.09566
Rip11	44	0.440305	0.0915611	1.19912	2.08082e-09	-0.758814
CG6891	25	2.15512	8.84588e-12	1.78933	2.08291e-09	0.365791
pAbp	18	0.880444	0.00237394	2.26768	2.15283e-09	-1.38723
Cad87A	114	1.15632	6.36557e-21	0.672222	2.18156e-09	0.484102
nrv1	27	1.78856	3.4213e-10	1.68787	2.21863e-09	0.100692
Sox14	23	2.11278	9.03268e-11	1.89403	2.26165e-09	0.218754
MTF-1	33	1.03179	3.53758e-06	1.45872	2.33666e-09	-0.426936
emc	14	1.5322	2.85513e-05	2.69763	2.49394e-09	-1.16543
l(1)G0193	29	1.11367	3.61876e-06	1.59478	2.51201e-09	-0.481118
Bsg	58	1.25248	1.16516e-12	0.990133	2.58775e-09	0.262344
CG11537	47	0.985482	1.1052e-07	1.13643	2.62606e-09	-0.150946
Eip71CD	9	2.02983	2.81657e-05	3.64557	2.67479e-09	-1.61575
insc	36	1.02428	1.52136e-06	1.36263	2.7517e-09	-0.338349
CG30118	24	1.49641	1.40291e-07	1.81606	2.91419e-09	-0.319652
Cct1	26	1.12023	1.00096e-05	1.71383	2.92317e-09	-0.593609
Adf1	21	1.83625	1.35464e-08	1.99942	2.94675e-09	-0.163166
pot	50	1.62712	2.06281e-15	1.08109	3.28921e-09	0.546032
PyK	24	1.15166	1.39019e-05	1.80613	3.29717e-09	-0.654477
tlk	98	0.839745	2.72198e-11	0.717978	3.50471e-09	0.121767
CG18549	26	1.16957	4.93568e-06	1.6997	3.52979e-09	-0.530128
CG12769	44	0.7353	9.44988e-05	1.17314	3.63784e-09	-0.437845
CR43906	22	1.84906	5.5692e-09	1.91279	3.72647e-09	-0.0637384
Spec2	24	1.00141	0.000103031	1.79469	3.80109e-09	-0.793284
cv-c	252	0.76531	8.0476e-23	0.475261	3.89589e-09	0.290048
CG1640	24	1.29228	2.13256e-06	1.79185	3.93797e-09	-0.499566
ec	176	0.210953	731115	0.542098	3.9674e-09	-0.331144
Gbeta13F	20	1.61094	3.61825e-07	2.04234	4.00888e-09	-0.431401
Sap-r	31	1.32638	4.81465e-08	1.48731	4.21541e-09	-0.160929
Ir7c	18	0.440933	0.223217	2.1932	4.43637e-09	-1.75227
mid	20	1.20918	3.4386e-05	2.03043	4.54932e-09	-0.821251
Hex-A	21	2.23852	1.15957e-10	1.95893	4.61294e-09	0.279586
CG7816	19	1.65881	3.99797e-07	2.10403	4.68612e-09	-0.445215
l(2)k01209	22	1.31808	3.88957e-06	1.88976	4.8596e-09	-0.571677
l(3)L1231	31	0.974793	1.78416e-05	1.47625	5.00985e-09	-0.501457
hdc	204	1.07499	1.36323e-32	0.50907	5.08336e-09	0.565922
CG13252	26	0.544706	0.0381863	1.67166	5.13082e-09	-1.12695
CG10383	29	1.8409	3.63268e-11	1.54543	5.18903e-09	0.295466
CG4797	33	0.740447	0.000636232	1.40987	5.23564e-09	-0.669427
CG5807	22	1.37811	1.85505e-06	1.88288	5.26e-09	-0.504776
IntS6	39	0.714216	0.000363564	1.25139	5.63396e-09	-0.537169
Irk1	62	1.7254	4.68393e-20	0.922506	5.67304e-09	0.802891
arg	73	0.518908	0.00172697	0.834299	5.87646e-09	-0.315391
CG10623	13	1.64254	2.1445e-05	2.72633	5.93389e-09	-1.08378
CR43334	53	1.24763	1.20151e-11	1.01737	5.93641e-09	0.230261
Nak	42	1.07135	7.5336e-08	1.18579	6.09751e-09	-0.114445
CG42663	95	0.536631	0.00014371	0.717399	6.20812e-09	-0.180768
CG1637	35	0.670915	0.00162876	1.3356	7.08226e-09	-0.664689
fbl	27	1.64245	2.98602e-09	1.59772	7.69329e-09	0.044737
Argk	45	1.76664	1.70867e-15	1.12118	7.72246e-09	0.64546
betaTub60D	35	0.806972	0.000125847	1.33043	7.74979e-09	-0.523462
pita	22	1.85798	4.9888e-09	1.84779	7.88141e-09	0.0101855
HDAC4	56	0.820825	8.71643e-07	0.970302	8.13532e-09	-0.149477
schlank	24	0.704812	0.0053724	1.73307	8.17688e-09	-1.02826
CG31650	16	1.29369	8.31635e-05	2.31478	8.35354e-09	-1.02109
CG5835	19	2.64087	9.54865e-12	2.04635	8.42099e-09	0.594518
pes	32	1.65837	9.5068e-11	1.41055	8.50484e-09	0.247821
Dg	39	0.40008	0.251368	1.22825	8.79169e-09	-0.828175
gk	20	2.15959	7.20259e-10	1.96582	9.03276e-09	0.193769
CG8678	23	0.834411	0.00120285	1.77596	9.30216e-09	-0.941546
slgA	47	1.19819	5.64822e-10	1.08061	9.41186e-09	0.11758
edl	14	1.30917	0.000183503	2.52665	9.61632e-09	-1.21748
Tsp66E	24	1.10955	2.43688e-05	1.71769	9.89948e-09	-0.608139
CG6701	30	1.57552	1.32819e-09	1.46401	1.02054e-08	0.111504
CG8034	56	1.36072	1.17793e-13	0.96134	1.03582e-08	0.39938
wts	60	1.23217	9.12956e-13	0.920378	1.04492e-08	0.31179
Cks85A	24	0.611733	0.0185809	1.71292	1.05039e-08	-1.10119
EF2	24	1.45632	2.39409e-07	1.71248	1.05627e-08	-0.256153
CG13868	27	2.14997	1.61e-12	1.57242	1.09055e-08	0.577551
Oatp74D	56	0.632674	0.00021589	0.959112	1.09994e-08	-0.326438
drpr	56	0.278826	6.86006	0.958195	1.12745e-08	-0.679369
omd	21	1.41621	1.95304e-06	1.87681	1.14493e-08	-0.460602
l(1)dd4	33	0.886537	4.70878e-05	1.36112	1.17123e-08	-0.474585
CG17672	22	1.65418	6.16053e-08	1.81318	1.17447e-08	-0.158998
CG4009	16	-0.362215	433.328	2.27163	1.22114e-08	-2.63385
btsz	146	0.398479	0.060277	0.570403	1.24785e-08	-0.171924
sev	71	0.293292	8.03868	0.825655	1.25822e-08	-0.532363
mub	153	0.627101	1.05884e-09	0.558838	1.26762e-08	0.0682624
Pde8	70	1.30002	1.06092e-15	0.832149	1.27666e-08	0.467868
Gprk2	86	0.69945	2.2404e-07	0.739121	1.31984e-08	-0.0396708
LanB1	60	0.839315	1.99199e-07	0.911996	1.32984e-08	-0.0726807
Kap3	40	0.946815	2.15371e-06	1.1859	1.33874e-08	-0.239085
Crc	14	2.58317	4.44605e-09	2.47663	1.42722e-08	0.106543
Map205	34	1.32601	1.16025e-08	1.32123	1.435e-08	0.00478465
CG8965	38	1.16491	4.55404e-08	1.22012	1.549e-08	-0.0552078
Sulf1	94	0.36907	0.50688	0.700789	1.55129e-08	-0.33172
CG1746	13	1.91297	2.5713e-06	2.59592	1.56561e-08	-0.682944
spi	21	1.50039	7.21195e-07	1.84767	1.58084e-08	-0.347279
Cp19	7	3.06329	9.81222e-07	3.90601	1.60613e-08	-0.842719
CG34310	43	1.82025	2.02415e-15	1.11816	1.70733e-08	0.702094
cup	43	1.82025	2.02415e-15	1.11816	1.70733e-08	0.702094
RpL5	14	1.28245	0.000229318	2.45214	1.73152e-08	-1.16969
Mst85C	13	2.93225	8.67312e-10	2.57876	1.77884e-08	0.353499
rho-4	24	1.17433	1.02757e-05	1.67009	1.78904e-08	-0.49576
alphaTub84B	12	2.2543	4.52399e-07	2.72299	1.81262e-08	-0.468684
His3,3B	12	1.70053	2.6415e-05	2.72218	1.82293e-08	-1.02164
CG2162	15	1.8339	1.11075e-06	2.32592	1.88444e-08	-0.492025
egh	28	1.42646	4.33894e-08	1.48845	2.04059e-08	-0.0619916
CG6983	13	1.6222	2.5155e-05	2.5572	2.08819e-08	-0.935005
CG4452	17	2.20144	6.93792e-09	2.11715	2.1012e-08	0.0842906
Mekk1	38	0.712496	0.000446783	1.2029	2.14058e-08	-0.490401
CG14502	23	0.914021	0.000433058	1.70575	2.15664e-08	-0.79173
cu	43	0.505846	0.0212534	1.10579	2.2152e-08	-0.599945
capt	26	0.842897	0.00053241	1.56127	2.23688e-08	-0.718375
Mlc-c	17	2.07793	2.33866e-08	2.10949	2.2555e-08	-0.0315577
crc	23	1.44887	4.52724e-07	1.70083	2.28757e-08	-0.251964
CG4674	37	0.844524	3.87057e-05	1.22106	2.29364e-08	-0.376537
ATP7	39	0.454784	0.0805007	1.17567	2.41795e-08	-0.720883
Cyp18a1	25	0.847723	0.000630205	1.59848	2.43589e-08	-0.750756
Pmp70	40	0.792373	5.7914e-05	1.15502	2.4592e-08	-0.362646
Amun	24	1.23912	4.33215e-06	1.64337	2.49395e-08	-0.404249
eas	25	2.07368	2.72838e-11	1.59665	2.494e-08	0.477032
Drat	21	1.68373	8.2367e-08	1.80411	2.56038e-08	-0.120382
CG8026	15	1.62145	7.26674e-06	2.28803	2.58561e-08	-0.666575
CG17754	30	1.96998	2.12136e-12	1.40198	2.6127e-08	0.568
CG42237	28	0.591769	0.0156102	1.47028	2.64329e-08	-0.878515
cbx	43	0.439533	0.0964613	1.09674	2.68033e-08	-0.657205
CG18622	16	1.11452	0.000443301	2.17255	2.92056e-08	-1.05803
kra	12	1.34454	0.000360842	2.65443	2.92615e-08	-1.30989
CG5346	28	1.66153	1.18199e-09	1.46244	2.95574e-08	0.199093
dco	23	1.48445	2.86745e-07	1.6792	2.96413e-08	-0.194744
CG16700	30	1.89458	7.26383e-12	1.39128	3.07253e-08	0.5033
CG3409	47	0.6644	0.000318065	1.02788	3.14278e-08	-0.363484
Synd	19	1.34142	1.24618e-05	1.91493	3.20161e-08	-0.573509
CG2765	16	1.41143	2.7692e-05	2.16148	3.21949e-08	-0.750055
CG12004	19	1.30613	1.82672e-05	1.91312	3.26126e-08	-0.606984
CG13085	30	1.44181	1.17825e-08	1.38624	3.31647e-08	0.0555657
Arf79F	11	1.74465	3.79074e-05	2.79372	3.40281e-08	-1.04906
eIF5	11	1.39609	0.000412081	2.79025	3.48076e-08	-1.39416
Men-b	29	0.969275	3.55606e-05	1.41341	3.61371e-08	-0.444134
Ant2	16	1.78114	8.7631e-07	2.14832	3.61496e-08	-0.367173
hebe	34	2.18858	1.5907e-15	1.26376	3.80555e-08	0.924826
CG42507	32	0.711782	0.00125686	1.31598	3.8845e-08	-0.604194
bbx	34	1.37718	4.54391e-09	1.26165	3.94396e-08	0.115534
waw	34	1.37718	4.54391e-09	1.26165	3.94396e-08	0.115534
CkIIbeta	35	0.931834	1.20042e-05	1.23533	4.06353e-08	-0.303497
ltd	27	1.16667	3.45971e-06	1.47704	4.0642e-08	-0.310374
Buffy	34	0.667252	0.00202285	1.25763	4.22271e-08	-0.590374
Lac	34	1.0682	1.3058e-06	1.25733	4.24394e-08	-0.189135
CG9426	15	1.91659	5.34714e-07	2.22275	4.45867e-08	-0.30616
csw	83	1.31599	1.29543e-18	0.722616	4.4785e-08	0.593378
eIF-4a	18	1.64118	9.12022e-07	1.95185	4.61995e-08	-0.310668
moody	35	1.58865	5.14133e-11	1.22755	4.65388e-08	0.361108
Eb1	23	0.49977	0.0881412	1.6414	4.66141e-08	-1.14163
NTPase	22	1.32651	3.50556e-06	1.6922	4.73491e-08	-0.365691
CG5946	30	1.05915	6.08396e-06	1.36186	4.79861e-08	-0.302714
AcCoAS	41	1.82872	7.14538e-15	1.10179	4.91246e-08	0.726926
ana	38	0.413496	0.194184	1.1585	4.92811e-08	-0.745008
CG9864	36	1.87755	1.05557e-13	1.201	4.94847e-08	0.676552
CG2924	19	0.570666	0.0528481	1.87186	4.95982e-08	-1.30119
Top1	28	0.861761	0.000249017	1.42287	5.1942e-08	-0.561106
CG32174	22	1.17952	2.1481e-05	1.68266	5.28483e-08	-0.503139
oys	32	0.764014	0.00050856	1.29467	5.46973e-08	-0.530655
CG7675	17	1.21183	0.000117438	2.0108	5.62188e-08	-0.798973
CG5535	23	0.761541	0.00306421	1.6238	5.75517e-08	-0.86226
Atg17	45	0.956409	4.07646e-07	1.02941	5.79459e-08	-0.0729958
CG4829	50	0.678519	0.000141446	0.961221	6.00463e-08	-0.282702
Kdm2	36	1.1956	5.55723e-08	1.1895	6.07772e-08	0.00610541
aru	30	1.8875	8.15422e-12	1.3459	6.11199e-08	0.541602
rap	28	1.24007	7.55197e-07	1.41041	6.20308e-08	-0.170339
bbc	25	0.886588	0.000368171	1.52568	6.22353e-08	-0.639093
Swip-1	22	1.58733	1.40502e-07	1.66643	6.37151e-08	-0.0791028
bru-2	87	0.738945	3.24639e-08	0.695957	6.40151e-08	0.042988
Pgk	23	1.69528	1.91675e-08	1.61395	6.47603e-08	0.0813301
Best1	36	1.12234	2.28855e-07	1.18559	6.51751e-08	-0.0632545
l(2)k09913	24	1.43921	3.0077e-07	1.56193	6.86311e-08	-0.122727
Nox	48	0.395665	0.246789	0.980069	6.9425e-08	-0.584404
debcl	17	2.04114	3.35866e-08	1.98711	7.00002e-08	0.0540283
wtrw	47	0.64878	0.000468589	0.990443	7.39889e-08	-0.341663
GstT4	18	2.10511	7.53596e-09	1.89784	7.80446e-08	0.207262
Hmgs	14	1.23683	0.000335523	2.25993	7.89467e-08	-1.0231
ZnT63C	26	0.804168	0.000927382	1.46469	8.11239e-08	-0.66052
CG4080	44	0.407118	0.198461	1.02704	8.42388e-08	-0.619923
CR32385	12	1.48096	0.000132492	2.50155	8.51341e-08	-1.02059
Hsp83	18	1.5035	3.78574e-06	1.88687	8.68189e-08	-0.383369
Gug	54	0.369363	0.482671	0.901776	8.77018e-08	-0.532413
Cat	23	1.09275	4.36999e-05	1.58726	8.91509e-08	-0.494512
Elf	26	1.01634	4.43519e-05	1.45664	9.03146e-08	-0.440304
CG31694	16	1.42819	2.36782e-05	2.04298	9.13503e-08	-0.614792
Unc-115a	41	1.05967	1.37846e-07	1.07091	9.15194e-08	-0.0112439
inaE	86	0.60898	1.22879e-05	0.691289	9.18781e-08	-0.0823092
Fkbp14	27	1.41329	8.92991e-08	1.41769	9.21499e-08	-0.00439783
Timp	22	1.26241	7.72795e-06	1.63325	9.33948e-08	-0.370836
wdb	49	1.14423	9.95946e-10	0.954376	9.46529e-08	0.18985
l(2)gl	35	0.515993	0.030064	1.18528	9.71946e-08	-0.669284
Six4	19	0.677445	0.0166146	1.8043	9.85406e-08	-1.12686
CG8668	21	2.27614	7.42886e-11	1.68208	9.88483e-08	0.594063
frc	21	1.16364	3.88019e-05	1.67947	1.01745e-07	-0.515833
comm2	12	0.76449	0.0255552	2.47188	1.04747e-07	-1.70739
dup	20	-0.152644	174.044	1.73458	1.05181e-07	-1.88723
CG4825	20	1.28643	1.4325e-05	1.73456	1.05213e-07	-0.448131
mlt	17	2.71356	4.49705e-11	1.94147	1.068e-07	0.772094
CG42708	41	0.854171	1.21921e-05	1.0627	1.07982e-07	-0.208528
LamC	33	1.35997	1.02009e-08	1.22599	1.09106e-07	0.133977
ed	115	0.679428	6.27873e-09	0.596154	1.10572e-07	0.0832737
sbr	48	1.41367	1.60175e-12	0.959754	1.11501e-07	0.453916
CG43658	259	0.400834	0.00947165	0.442798	1.12454e-07	-0.0419642
asparagine-synthetase	13	2.92987	8.83685e-10	2.32782	1.15048e-07	0.602045
Cp38	8	2.0874	4.73555e-05	3.20895	1.15813e-07	-1.12154
CG42671	57	0.726338	1.16295e-05	0.86231	1.16677e-07	-0.135973
CG5235	16	1.48447	1.39977e-05	2.01277	1.19178e-07	-0.528296
Sug	18	1.29344	3.32098e-05	1.85167	1.22185e-07	-0.558236
CG11200	22	1.03024	0.000135423	1.60845	1.2429e-07	-0.578215
GlyP	38	0.809359	6.24404e-05	1.10881	1.25349e-07	-0.299447
CG42748	75	0.769947	8.82542e-08	0.733247	1.33795e-07	0.0366997
Pp2C1	28	0.86154	0.000249864	1.35593	1.34792e-07	-0.494391
CG18659	32	0.979773	1.21106e-05	1.2385	1.34819e-07	-0.258729
CG1764	34	1.40035	2.97245e-09	1.18877	1.35838e-07	0.211578
Gk	22	1.43681	8.99342e-07	1.60037	1.3642e-07	-0.163558
out	44	1.52035	1.06709e-12	1.00435	1.37238e-07	0.516005
Hrb98DE	20	1.16947	5.39349e-05	1.70883	1.38252e-07	-0.539362
CrebB	33	0.801796	0.0002132	1.21107	1.39595e-07	-0.409277
Rab14	12	1.41341	0.000217609	2.42689	1.43425e-07	-1.01348
smg	36	0.432885	0.139289	1.14108	1.4444e-07	-0.708191
Cp15	4	2.91123	9.18708e-05	4.70481	1.45783e-07	-1.79358
CR44327	28	0.888195	0.000166065	1.34907	1.48634e-07	-0.460874
tal-1A	11	2.28423	9.43156e-07	2.56748	1.49145e-07	-0.283253
tal-2A	11	2.28423	9.43156e-07	2.56748	1.49145e-07	-0.283253
tal-3A	11	2.28423	9.43156e-07	2.56748	1.49145e-07	-0.283253
tal-AA	11	2.28423	9.43156e-07	2.56748	1.49145e-07	-0.283253
DnaJ-1	18	2.34715	6.17192e-10	1.8308	1.4963e-07	0.516353
sgl	23	2.0107	3.34755e-10	1.5428	1.51841e-07	0.467894
Syx1A	14	1.47813	4.48226e-05	2.1727	1.57162e-07	-0.69457
Sesn	47	1.34322	1.54707e-11	0.956702	1.60055e-07	0.386513
tj	17	0.788864	0.00753616	1.89619	1.62389e-07	-1.10732
GstS1	22	1.20792	1.51338e-05	1.58512	1.62636e-07	-0.377195
CG1628	30	1.03204	9.47084e-06	1.28026	1.65261e-07	-0.248221
CG14275	12	1.04852	0.00317345	2.40538	1.66676e-07	-1.35687
Tsp74F	16	1.45684	1.81196e-05	1.97211	1.70453e-07	-0.51527
CG3662	16	1.82299	5.92813e-07	1.9714	1.71515e-07	-0.148413
CG43174	29	0.648481	0.00569917	1.30598	1.75307e-07	-0.6575
CR43626	11	2.64469	7.99762e-08	2.54274	1.75307e-07	0.101947
CG8788	27	2.47137	1.37112e-14	1.37088	1.75738e-07	1.10049
CR43837	10	1.38099	0.000756326	2.70741	1.76916e-07	-1.32643
Uhg5	7	2.57891	1.02803e-05	3.39733	1.76934e-07	-0.818415
CG42709	15	1.30489	0.000119351	2.05674	1.78244e-07	-0.751846
Hmt4-20	27	0.450213	0.142168	1.36955	1.7899e-07	-0.919339
dos	23	1.67209	2.58099e-08	1.52701	1.83456e-07	0.14508
Fas2	141	0.215335	32585.2	0.538137	1.83691e-07	-0.322802
Crtc	26	0.725325	0.00287013	1.40313	1.84392e-07	-0.677807
B4	121	0.766445	1.15978e-11	0.573591	1.84784e-07	0.192854
Tret1-1	35	1.50142	2.65472e-10	1.14656	1.9081e-07	0.354862
luna	187	0.540287	5.10062e-08	0.483992	1.95315e-07	0.0562953
lqfR	36	0.755987	0.000271119	1.12388	1.96428e-07	-0.367892
CG9911	12	1.29422	0.000522182	2.38076	1.97955e-07	-1.08654
CG12065	48	0.958843	1.59617e-07	0.933884	2.03849e-07	0.0249589
kuz	119	0.694835	1.3314e-09	0.575163	2.1375e-07	0.119673
Trxr-1	20	1.96383	6.62561e-09	1.66692	2.15727e-07	0.296909
Tango14	8	0.889839	0.0286579	3.08411	2.20849e-07	-2.19427
Jafrac2	12	1.73964	1.98208e-05	2.36333	2.23587e-07	-0.623698
CG3638	61	0.618548	0.000176156	0.805974	2.2492e-07	-0.187427
AdSS	17	1.69836	9.79232e-07	1.86099	2.24926e-07	-0.162629
CG15211	27	1.88186	8.57799e-11	1.35153	2.29508e-07	0.530332
sqz	15	0.678402	0.0303612	2.02467	2.32953e-07	-1.34626
prtp	13	1.7153	1.21201e-05	2.23261	2.33623e-07	-0.517313
be	54	0.472306	0.0262117	0.864043	2.34318e-07	-0.391738
psd	9	1.54036	0.000492931	2.84675	2.39071e-07	-1.30639
Tob	44	0.571916	0.0042598	0.978156	2.41056e-07	-0.406239
l(3)neo38	43	0.653326	0.000735213	0.991465	2.45884e-07	-0.338139
Klp98A	43	0.65666	0.000681384	0.991167	2.47431e-07	-0.334508
CG1440	23	1.33495	1.9529e-06	1.50109	2.50233e-07	-0.166143
CG30421	41	1.17579	1.09472e-08	1.02026	2.53888e-07	0.155532
GalNAc-T1	15	1.09996	0.000730595	2.01338	2.55964e-07	-0.913419
CG5355	14	1.22924	0.000357457	2.11081	2.56157e-07	-0.881572
CG7702	26	0.931386	0.000149821	1.37659	2.6271e-07	-0.445208
PRL-1	25	1.28847	1.41963e-06	1.41368	2.63505e-07	-0.125206
slv	8	2.48993	5.4997e-06	3.04641	2.68371e-07	-0.556487
Sxl	70	0.415283	0.0925016	0.740474	2.70456e-07	-0.325191
NAT1	49	0.566199	0.00299168	0.909398	2.7578e-07	-0.3432
Meltrin	70	0.599643	0.000115146	0.738977	2.84284e-07	-0.139334
bip1	16	1.28901	8.68747e-05	1.91252	2.87992e-07	-0.623501
att-ORFA	17	1.20961	0.000120036	1.83345	2.90224e-07	-0.623838
GATAd	16	1.30453	7.51516e-05	1.91	2.94442e-07	-0.605464
CG14207	19	2.04605	6.01667e-09	1.69573	2.97022e-07	0.350319
CG15890	37	1.30528	4.19105e-09	1.08132	2.97159e-07	0.223958
Hel89B	38	0.314404	1.45385	1.06268	2.98112e-07	-0.74828
fd68A	16	1.58602	5.42204e-06	1.90489	3.07973e-07	-0.318878
Doa	164	0.172107	7.09328e+06	0.500927	3.08411e-07	-0.32882
CG12163	30	0.324822	0.978074	1.239	3.08828e-07	-0.914176
CG32280	11	2.48728	2.34932e-07	2.45548	3.09983e-07	0.0317949
cora	93	0.70535	5.36978e-08	0.63607	3.132e-07	0.0692798
Tre1	27	1.73096	8.03771e-10	1.32862	3.14792e-07	0.402342
RpS19a	7	1.02457	0.0193135	3.27507	3.14955e-07	-2.2505
Gyc76C	114	0.398801	0.0915846	0.578846	3.15586e-07	-0.180045
alt	19	0.979847	0.000627022	1.68959	3.16164e-07	-0.70974
Pvf1	38	1.80203	1.08888e-13	1.05879	3.20743e-07	0.743244
CG3921	63	0.160385	460.138	0.778545	3.29753e-07	-0.61816
Cyp1	8	2.35859	1.11023e-05	3.00359	3.34885e-07	-0.644996
toc	177	0.466668	8.72898e-05	0.486554	3.37909e-07	-0.0198861
Inos	21	0.689272	0.0106403	1.57098	3.38124e-07	-0.881713
Dl	63	0.288756	6.83744	0.777461	3.407e-07	-0.488706
RpL28	9	2.18424	1.14178e-05	2.7825	3.43129e-07	-0.598267
Trx-2	11	2.97265	8.47122e-09	2.43946	3.4418e-07	0.533189
CG9132	23	1.22276	8.24042e-06	1.47384	3.46844e-07	-0.25108
CG8602	16	1.29756	8.02107e-05	1.89031	3.50154e-07	-0.592749
CG18446	17	1.20289	0.000128242	1.81104	3.57092e-07	-0.608155
CG17119	19	1.42713	4.92287e-06	1.67656	3.60919e-07	-0.24943
CR43767	6	1.55011	0.00271887	3.55398	3.67167e-07	-2.00386
Hydr1	14	2.10093	2.48379e-07	2.06487	3.68126e-07	0.0360585
ck	66	0.266663	16.4959	0.754825	3.71268e-07	-0.488162
CkIalpha	16	1.43666	2.1878e-05	1.88336	3.72248e-07	-0.446699
Oatp30B	66	1.40025	2.17929e-16	0.754072	3.80177e-07	0.646177
CG15861	13	2.33411	9.45476e-08	2.16684	3.81073e-07	0.167265
RpS5a	18	0.471583	0.162599	1.73348	3.84926e-07	-1.26189
CG6218	24	1.19003	8.3351e-06	1.42289	3.86549e-07	-0.23286
CG9281	27	1.37143	1.66116e-07	1.3131	3.89933e-07	0.0583319
CG11700	12	1.94542	4.37267e-06	2.28337	3.90873e-07	-0.337953
Rpn8	16	0.487364	0.155112	1.87231	4.10242e-07	-1.38495
sec63	20	1.01464	0.000311957	1.60509	4.15887e-07	-0.590448
CG14131	17	1.3093	4.50113e-05	1.78958	4.35565e-07	-0.480276
CG9331	18	1.64349	8.90527e-07	1.71917	4.42259e-07	-0.0756849
CG10082	47	1.43956	1.41772e-12	0.911918	4.45702e-07	0.52764
fok	9	2.31557	5.29709e-06	2.73353	4.51926e-07	-0.417962
Rsf1	11	2.30297	8.29589e-07	2.39701	4.54172e-07	-0.0940314
rin	20	1.02127	0.000289375	1.59674	4.54434e-07	-0.57547
CaMKI	32	0.52449	0.0322334	1.16267	4.55768e-07	-0.638176
Dp	13	1.59574	3.09574e-05	2.1424	4.57081e-07	-0.546659
CG2182	19	1.47517	2.925e-06	1.652	4.6322e-07	-0.176833
CG1275	21	1.1972	2.60818e-05	1.54232	4.64388e-07	-0.345116
eya	68	0.556656	0.000659147	0.735507	4.66565e-07	-0.178851
mdy	49	0.742888	3.13216e-05	0.886547	4.74814e-07	-0.143659
CG9220	43	0.693396	0.000294758	0.959183	4.85169e-07	-0.265788
gw	50	0.952199	1.05751e-07	0.874246	4.93975e-07	0.0779521
grp	39	0.168271	31.3199	1.01819	5.00182e-07	-0.849923
vari	30	1.16014	1.1699e-06	1.20705	5.01142e-07	-0.0469088
Dsp1	16	0.972005	0.00167799	1.84892	5.04006e-07	-0.87692
yellow-g	9	0.0478105	3.04281	2.70773	5.22506e-07	-2.65992
CG43143	94	0.57486	2.46709e-05	0.620661	5.35422e-07	-0.045801
CG7510	28	1.45785	2.68184e-08	1.25907	5.35735e-07	0.198778
Mdh1	13	2.79415	2.5622e-09	2.11798	5.48121e-07	0.676166
Got2	22	1.70608	3.24811e-08	1.47942	5.49776e-07	0.226659
Rab1	16	1.6794	2.26661e-06	1.83838	5.53017e-07	-0.158983
CG5381	20	1.56451	6.1249e-07	1.57738	5.58122e-07	-0.0128738
crol	50	0.990573	3.85413e-08	0.86916	5.58767e-07	0.121413
mura	39	0.638603	0.00175432	1.01242	5.58902e-07	-0.373821
Tina-1	12	1.97038	3.6403e-06	2.23195	5.59829e-07	-0.261569
cno	109	0.797997	2.13065e-11	0.579006	5.67041e-07	0.218991
mmy	17	1.57461	3.3086e-06	1.75972	5.74205e-07	-0.185104
CG2918	23	1.21722	8.84756e-06	1.4298	5.8778e-07	-0.212581
nocte	49	0.531373	0.00734832	0.877228	5.92579e-07	-0.345855
CG11986	10	0.914471	0.014607	2.50707	5.9788e-07	-1.5926
mRpS9	58	0.451301	0.0404704	0.794134	6.087e-07	-0.342833
CG15673	21	2.50043	5.22565e-12	1.51786	6.08807e-07	0.982575
CG1888	19	2.01989	7.98843e-09	1.62234	6.26202e-07	0.397558
Cp18	6	2.79379	1.21434e-05	3.42684	6.31313e-07	-0.633047
fl(2)d	18	0.709995	0.013827	1.68242	6.31917e-07	-0.972421
CG15771	16	1.87545	3.63172e-07	1.82307	6.32781e-07	0.0523815
CG3036	30	1.54533	2.17407e-09	1.19148	6.34532e-07	0.353851
CG11076	11	1.54113	0.000152689	2.34524	6.36916e-07	-0.80411
CG10444	10	1.38569	0.000734098	2.49611	6.39066e-07	-1.11042
CG15111	26	1.26879	1.19092e-06	1.30976	6.4072e-07	-0.0409642
Trp1	18	1.76027	2.66287e-07	1.68035	6.4473e-07	0.079919
CG34120	68	1.91775	9.17238e-25	0.725241	6.50678e-07	1.19251
CG1444	13	2.0954	6.1484e-07	2.09435	6.53449e-07	0.00104448
CR44468	10	2.78023	1.05193e-07	2.49078	6.6011e-07	0.289454
Cp7Fc	6	1.41097	0.00498092	3.4159	6.61438e-07	-2.00493
CG2247	20	0.945599	0.000682321	1.56028	6.69229e-07	-0.614679
Ubc-E2H	21	0.968361	0.000391312	1.50921	6.69967e-07	-0.540851
Aats-asp	17	1.53763	4.7609e-06	1.74189	6.77209e-07	-0.204263
Ilp8	18	3.24602	5.68577e-14	1.67472	6.80913e-07	1.5713
Ctr1A	28	0.615735	0.0108113	1.24095	6.93481e-07	-0.62522
CG32982	86	0.26681	46.468	0.641354	6.96549e-07	-0.374544
CG42346	140	0.474189	0.00029821	0.519137	6.99221e-07	-0.0449484
RpS16	7	1.77611	0.00050456	3.10521	7.0178e-07	-1.3291
bdg	34	0.615383	0.00523183	1.09163	7.06215e-07	-0.476244
Skp2	11	0.721174	0.0418303	2.32843	7.10797e-07	-1.60726
Set	7	1.13556	0.0112741	3.0983	7.25025e-07	-1.96274
Idh	16	1.29442	8.25978e-05	1.8068	7.30224e-07	-0.512377
AP-1gamma	49	1.08711	4.34849e-09	0.868267	7.33286e-07	0.21884
Sobp	33	0.348984	0.68147	1.11059	7.33807e-07	-0.761607
Su(dx)	28	0.696335	0.0031432	1.23459	7.59255e-07	-0.538259
blow	26	0.616905	0.0135708	1.2957	7.72888e-07	-0.678791
CG13384	14	0.58154	0.0794021	1.96797	7.90979e-07	-1.38643
Pep	24	1.04835	5.51048e-05	1.36525	7.91364e-07	-0.316902
TFAM	10	2.32412	1.90178e-06	2.45753	8.07972e-07	-0.133404
CG6175	24	1.01338	8.78293e-05	1.36316	8.12187e-07	-0.34978
CG43110	11	-0.627494	427.588	2.30253	8.4182e-07	-2.93003
arm	31	0.332927	0.873335	1.14756	8.46823e-07	-0.814635
MCPH1	36	1.06384	7.08503e-07	1.0415	8.56656e-07	0.022344
clos	57	0.907739	5.22684e-08	0.789512	8.57931e-07	0.118227
AdipoR	15	0.674647	0.0313861	1.86807	8.60878e-07	-1.19342
CG12177	15	0.215785	1.81388	1.86706	8.68181e-07	-1.65127
26-29-p	13	2.20601	2.58225e-07	2.05542	8.72976e-07	0.150585
wnd	35	0.855251	5.07292e-05	1.059	8.77362e-07	-0.203745
Uba1	33	1.24558	7.83369e-08	1.09959	8.80057e-07	0.145998
CG12075	89	0.63579	2.52369e-06	0.624967	8.90311e-07	0.0108228
AnxB9	22	1.18269	2.0657e-05	1.43745	8.917e-07	-0.254758
gcl	21	1.41384	2.00874e-06	1.48265	8.98949e-07	-0.068818
l(2)37Cg	6	0.949275	0.03713	3.34359	9.00278e-07	-2.39431
su(s)	36	0.800257	0.000115277	1.0385	9.03747e-07	-0.238245
Jafrac1	9	1.4296	0.000942013	2.60879	9.11551e-07	-1.17918
Spn88Ea	21	1.54274	4.36888e-07	1.48092	9.1638e-07	0.0618261
RpS10b	12	1.15225	0.00148137	2.16125	9.17397e-07	-1.00899
Pvr	66	0.293718	6.52419	0.725415	9.37366e-07	-0.431696
chrb	24	1.06727	4.28206e-05	1.35145	9.39494e-07	-0.28418
Sgt	13	2.72588	4.37657e-09	2.04431	9.4819e-07	0.681573
CG3362	11	0.907395	0.0116913	2.28128	9.67186e-07	-1.37389
Karybeta3	35	1.05604	1.15933e-06	1.05294	9.74923e-07	0.00309356
CG1140	24	1.54428	7.4117e-08	1.3484	9.75825e-07	0.19588
slif	48	1.72041	6.81605e-16	0.866586	9.79365e-07	0.853826
CG33970	78	0.415215	0.0777609	0.66394	9.81922e-07	-0.248725
CG2911	8	1.90294	0.000127023	2.79251	9.97459e-07	-0.889571
Thor	8	2.89605	6.26534e-07	2.79215	9.99275e-07	0.103892
CG32687	22	1.49335	4.47785e-07	1.42724	1.00307e-06	0.0661132
Vha68-2	20	1.48074	1.58303e-06	1.52027	1.02335e-06	-0.0395341
pst	18	2.38625	4.12019e-10	1.63082	1.04277e-06	0.75542
Rab5	13	1.32588	0.000257023	2.02955	1.05823e-06	-0.703672
CG9853	12	1.42617	0.000198141	2.1393	1.06936e-06	-0.713138
l(1)G0255	17	0.983466	0.00111075	1.69137	1.08088e-06	-0.707903
Uhg2	5	2.19777	0.000403993	3.65045	1.10463e-06	-1.45268
Vinc	48	1.25111	9.79783e-11	0.86109	1.11332e-06	0.390018
CG5130	41	1.17494	1.11527e-08	0.945991	1.13357e-06	0.22895
CD98hc	14	0.592323	0.0725713	1.92049	1.15063e-06	-1.32817
CG11526	33	1.00287	5.92303e-06	1.08277	1.16183e-06	-0.0799013
RpS15Aa	10	1.75726	6.94366e-05	2.39697	1.16749e-06	-0.639706
CG5168	11	1.84537	1.90235e-05	2.25208	1.17041e-06	-0.406709
boi	101	0.512746	0.00030136	0.583421	1.19098e-06	-0.0706758
sws	43	0.317009	1.57813	0.915861	1.20782e-06	-0.598852
Vap-33-1	26	0.812407	0.000824114	1.26061	1.23411e-06	-0.448205
Syn	89	0.6902	2.09282e-07	0.616861	1.25071e-06	0.0733389
Gdi	16	0.973599	0.00165319	1.74407	1.26826e-06	-0.770471
Aats-ser	11	1.89438	1.36023e-05	2.23769	1.28579e-06	-0.343314
CG32815	36	1.06965	6.33319e-07	1.01745	1.31673e-06	0.0521972
CG4619	36	0.714863	0.00060004	1.0157	1.35854e-06	-0.300837
Taz	17	0.847607	0.00422806	1.6654	1.3745e-06	-0.817795
CG9849	12	1.04195	0.0033303	2.10163	1.39131e-06	-1.05968
jing	250	0.16389	1.02071e+11	0.425328	1.40154e-06	-0.261437
sesB	10	1.96464	1.86205e-05	2.36611	1.40834e-06	-0.401469
CG33995	12	1.28103	0.000575315	2.09804	1.42665e-06	-0.817009
CG44000	12	1.28103	0.000575315	2.09804	1.42665e-06	-0.817009
CG44001	12	1.28103	0.000575315	2.09804	1.42665e-06	-0.817009
CG3609	13	2.68747	5.91566e-09	1.98714	1.45083e-06	0.700325
CG5958	9	2.07493	2.16354e-05	2.52248	1.48114e-06	-0.447545
CG13907	22	1.03002	0.000135789	1.3906	1.52994e-06	-0.360588
jbug	84	0.931109	1.37946e-11	0.628641	1.54802e-06	0.302469
rost	16	2.04404	7.52109e-08	1.71964	1.57244e-06	0.324393
CG8097	11	1.15228	0.00218691	2.20592	1.58234e-06	-1.05364
RhoL	18	1.19116	9.5595e-05	1.58668	1.60076e-06	-0.395513
scny	17	1.1607	0.000194215	1.64841	1.60852e-06	-0.48771
CdGAPr	44	0.362024	0.567763	0.88945	1.62429e-06	-0.527426
amd	22	-0.113502	181.119	1.38451	1.6413e-06	-1.49801
SC35	16	0.968772	0.00172943	1.7113	1.69224e-06	-0.742528
oxt	14	0.698815	0.0298502	1.87111	1.69904e-06	-1.1723
SdhA	27	1.54989	1.1781e-08	1.20627	1.70177e-06	0.34362
Efr	17	1.48317	8.13525e-06	1.64221	1.70351e-06	-0.159041
CR44053	19	0.683491	0.015561	1.52337	1.71196e-06	-0.83988
Mapmodulin	16	1.50757	1.12817e-05	1.70827	1.73797e-06	-0.200703
CG10277	19	0.954491	0.000825313	1.52168	1.7416e-06	-0.567191
Sur-8	30	1.15726	1.22628e-06	1.12403	1.7633e-06	0.0332265
Caps	98	0.412803	0.0565261	0.582689	1.77045e-06	-0.169886
CG12863	9	1.87218	7.08067e-05	2.49075	1.77055e-06	-0.618563
CG11839	8	2.03952	6.11802e-05	2.67738	1.80894e-06	-0.63786
Rab11	11	1.68939	5.53367e-05	2.18436	1.82154e-06	-0.494971
Eip78C	113	0.335061	3.68129	0.547819	1.82991e-06	-0.212758
CG31678	66	0.639735	4.59571e-05	0.703822	1.85015e-06	-0.0640877
Gpo-1	32	1.01239	6.8833e-06	1.07527	1.85524e-06	-0.0628766
Pax	102	2.07329	1.09452e-39	0.571575	1.85974e-06	1.50172
Jheh2	13	2.09143	6.34271e-07	1.95331	1.86599e-06	0.138119
smp-30	13	1.44481	0.00010113	1.95222	1.8812e-06	-0.507415
Wwox	9	1.6196	0.000310125	2.47663	1.91687e-06	-0.857028
ATPCL	43	1.45836	7.78732e-12	0.893488	1.93449e-06	0.564868
CG10621	10	1.75912	6.86202e-05	2.31385	1.93495e-06	-0.554721
poly	17	1.61816	2.15554e-06	1.62722	1.95714e-06	-0.00905335
lawc	6	2.64193	2.3512e-05	3.16067	1.96352e-06	-0.518733
melt	34	0.362513	0.537771	1.03098	1.97657e-06	-0.668462
Plzf	10	2.8753	5.75389e-08	2.30666	2.02139e-06	0.568642
CG17829	16	1.44128	2.0954e-05	1.69014	2.03857e-06	-0.248866
CG11791	9	3.22269	2.63217e-08	2.46273	2.07278e-06	0.759963
Pgd	15	2.34927	1.16619e-08	1.76252	2.07771e-06	0.586753
Acer	14	0.326877	0.664462	1.84542	2.08102e-06	-1.51854
CG33056	16	1.33761	5.51788e-05	1.68723	2.09148e-06	-0.349621
TSG101	12	1.54316	8.39072e-05	2.04239	2.10449e-06	-0.499228
dia	40	1.35456	3.62169e-10	0.92821	2.14033e-06	0.42635
Xbp1	10	1.83706	4.18456e-05	2.29725	2.14035e-06	-0.460191
CG33054	19	1.1725	7.77272e-05	1.50048	2.16026e-06	-0.327979
CR44691	8	2.91014	5.81031e-07	2.64281	2.16294e-06	0.267332
eIF3-S8	25	1.19972	4.84468e-06	1.24921	2.19349e-06	-0.049491
CG6959	84	0.525113	0.00058672	0.619715	2.20552e-06	-0.0946022
papi	17	1.29771	5.04476e-05	1.61394	2.21297e-06	-0.31623
vsg	8	2.46972	6.12746e-06	2.63762	2.22178e-06	-0.167902
cln3	30	0.881574	0.000110443	1.10826	2.23962e-06	-0.226681
Dcp2	20	0.802025	0.00347382	1.44507	2.27383e-06	-0.643042
hang	48	0.410756	0.168452	0.830264	2.28476e-06	-0.419508
ATPsyn-beta	13	0.970339	0.00417888	1.92268	2.34355e-06	-0.952344
CR44160	6	1.48148	0.00366498	3.11703	2.36499e-06	-1.63555
CG32138	57	0.799463	1.3162e-06	0.752318	2.37771e-06	0.0471452
PhKgamma	43	0.989299	3.45221e-07	0.883345	2.39501e-06	0.105955
CG3262	34	0.898104	2.94576e-05	1.01898	2.42273e-06	-0.120877
CG4199	33	1.21641	1.31748e-07	1.03801	2.43324e-06	0.178406
Hydr2	11	1.1727	0.00190167	2.13976	2.43761e-06	-0.967067
Ssu72	10	1.167	0.00294108	2.27533	2.44541e-06	-1.10832
l(1)G0469	17	1.33734	3.41597e-05	1.60265	2.45679e-06	-0.265308
Pk17E	83	0.476587	0.0050475	0.620374	2.46571e-06	-0.143787
His4r	3	3.85203	2.22521e-05	4.41592	2.46889e-06	-0.563898
mfrn	20	0.873871	0.00153854	1.43678	2.48287e-06	-0.562912
CG3164	15	1.6176	7.51841e-06	1.74012	2.50489e-06	-0.122517
CG6028	10	2.04307	1.13191e-05	2.27102	2.5103e-06	-0.227944
CG14830	40	1.34359	4.57543e-10	0.919783	2.52664e-06	0.423809
CG34172	13	1.71841	1.18273e-05	1.91237	2.53051e-06	-0.193951
Gpdh	22	2.46593	2.76423e-12	1.34673	2.53673e-06	1.11921
Prm	60	1.78168	3.10894e-20	0.729294	2.54926e-06	1.05239
step	49	1.06539	7.61558e-09	0.814931	2.6062e-06	0.250459
CenB1A	20	1.53393	8.66228e-07	1.43203	2.61146e-06	0.101903
aph-1	7	2.0656	0.000123926	2.81723	2.72976e-06	-0.751625
KdelR	12	1.67393	3.21141e-05	2.00328	2.76559e-06	-0.329354
CR44662	14	1.3545	0.000125725	1.80828	2.78999e-06	-0.45378
Rbp1-like	21	1.17278	3.48217e-05	1.37958	2.81352e-06	-0.206799
elm	14	1.66886	9.13022e-06	1.80697	2.81899e-06	-0.138104
Cht6	91	0.209733	869.37	0.591254	2.85313e-06	-0.381521
koko	11	2.76085	3.61086e-08	2.11556	2.85508e-06	0.645291
Stim	22	0.71771	0.00639277	1.33228	2.99635e-06	-0.614565
CR43727	8	2.64512	2.39789e-06	2.57967	2.99798e-06	0.0654502
Khc-73	58	0.468022	0.0243863	0.736843	3.00326e-06	-0.268821
PGRP-LD	32	1.47934	2.113e-09	1.04496	3.01874e-06	0.434382
Pmi	32	1.47934	2.113e-09	1.04496	3.01874e-06	0.434382
Vrp1	37	0.526358	0.0211864	0.95481	3.02068e-06	-0.428452
CG4572	10	1.34356	0.000959131	2.23815	3.06539e-06	-0.894594
Tal	11	1.80927	2.43578e-05	2.10413	3.07645e-06	-0.294863
RanGAP	23	0.347936	0.618523	1.29072	3.10911e-06	-0.942788
CG5065	30	0.809637	0.000357397	1.08586	3.14469e-06	-0.27622
CG34401	71	0.487699	0.00630735	0.662041	3.15201e-06	-0.174342
CG11138	29	1.39716	4.07456e-08	1.10889	3.17721e-06	0.288267
Cerk	22	1.09849	5.83603e-05	1.32611	3.21688e-06	-0.227627
Rcd1	14	0.537685	0.114476	1.78803	3.27345e-06	-1.25035
yellow-g2	7	0.38762	0.424079	2.77789	3.28629e-06	-2.39027
l(3)mbt	28	0.54797	0.0305458	1.13141	3.30211e-06	-0.583442
Hop	12	1.45112	0.000164956	1.97722	3.31781e-06	-0.5261
Sar1	9	1.74511	0.000148862	2.37848	3.32915e-06	-0.633367
CR45018	15	2.19506	4.55899e-08	1.70555	3.34283e-06	0.489518
CG15611	21	1.04665	0.000154926	1.36392	3.34618e-06	-0.317268
RpS21	5	1.62497	0.00366958	3.35083	3.45834e-06	-1.72587
rtet	13	0.881214	0.00840708	1.86976	3.47418e-06	-0.988549
Srp54	18	1.13662	0.000168008	1.5068	3.47634e-06	-0.37018
CG15721	12	3.11494	8.13595e-10	1.9692	3.50916e-06	1.14574
Npc1a	21	0.291601	1.17723	1.35757	3.59002e-06	-1.06597
CG8839	15	1.37819	6.24255e-05	1.69494	3.65215e-06	-0.31675
CG31368	49	0.914769	3.71236e-07	0.799308	3.77858e-06	0.115461
CG7427	12	1.31131	0.000460598	1.95826	3.7877e-06	-0.646953
CG8389	21	1.17232	3.5013e-05	1.35224	3.80803e-06	-0.17992
CG13114	8	0.146873	1.52443	2.53212	3.83351e-06	-2.38525
CG9008	32	1.29756	4.92522e-08	1.02949	3.87013e-06	0.268073
kek4	11	1.11412	0.00283977	2.06873	3.87677e-06	-0.954612
ru	47	0.271245	5.47076	0.816546	3.94681e-06	-0.545301
RpS14a	5	1.27924	0.0138994	3.31604	3.94844e-06	-2.0368
CG3939	8	1.70196	0.000372172	2.52384	4.00121e-06	-0.821887
RpL12	5	1.60006	0.00403914	3.31192	4.01094e-06	-1.71186
CG3192	9	1.16973	0.0043057	2.3377	4.18737e-06	-1.16798
Plod	42	1.13974	1.63779e-08	0.86869	4.18824e-06	0.271054
vib	26	1.48691	5.2299e-08	1.16882	4.19861e-06	0.318094
CG33260	7	2.66899	6.64175e-06	2.72536	4.21036e-06	-0.0563736
CG42797	53	0.813799	2.07727e-06	0.760469	4.25363e-06	0.0533304
RpL7	8	1.89834	0.000130185	2.51084	4.27953e-06	-0.6125
CG5261	15	1.19089	0.000327011	1.67591	4.28089e-06	-0.485028
Yp2	11	3.01242	6.45211e-09	2.05082	4.35803e-06	0.961608
CG8331	11	1.68689	5.62935e-05	2.04817	4.43408e-06	-0.361277
scramb2	11	1.85832	1.74097e-05	2.04563	4.50819e-06	-0.187306
Rab10	19	2.53201	3.10652e-11	1.42801	4.51204e-06	1.104
osa	74	1.05863	1.71134e-12	0.638242	4.5453e-06	0.420384
Ggt-1	36	1.00801	2.08334e-06	0.946624	4.67048e-06	0.0613829
CG34315	22	0.619477	0.0214715	1.29307	4.70767e-06	-0.673592
lat	22	0.619477	0.0214715	1.29307	4.70767e-06	-0.673592
RpL15	5	2.12251	0.000539841	3.2616	4.85838e-06	-1.13909
CG3552	16	1.89892	2.91694e-07	1.59088	4.88344e-06	0.308037
Ubpy	22	0.968629	0.000289519	1.28966	4.89606e-06	-0.321035
rod	43	0.438758	0.0981825	0.849039	4.9315e-06	-0.410281
Fcp3C	6	0.862985	0.0540479	2.94307	4.96479e-06	-2.08008
alpha-Est8	20	0.374368	0.44276	1.3715	4.96509e-06	-0.997134
CG6084	17	1.42336	1.46534e-05	1.52623	4.98328e-06	-0.102867
AdenoK	11	1.00871	0.00584322	2.02803	5.05742e-06	-1.01932
tgo	11	0.319418	0.654477	2.02739	5.07876e-06	-1.70797
CG12868	6	2.6213	2.57208e-05	2.93492	5.14028e-06	-0.31362
CG3529	20	0.707939	0.0100923	1.36821	5.14185e-06	-0.660268
CG15629	12	1.04073	0.0033603	1.91444	5.14441e-06	-0.87371
SsRbeta	5	1.57968	0.00436895	3.24507	5.17408e-06	-1.66539
CG11398	10	0.716411	0.0513415	2.1511	5.20326e-06	-1.43469
Rh4	36	0.315414	1.34732	0.940331	5.22665e-06	-0.624917
CG5390	16	1.78198	8.69464e-07	1.582	5.28033e-06	0.199981
CR43459	15	1.57783	1.06861e-05	1.65062	5.28732e-06	-0.0727843
Atet	32	0.725569	0.000989853	1.00991	5.30027e-06	-0.284339
NT5E-2	31	0.655432	0.00384436	1.02984	5.31828e-06	-0.374406
Khc	25	0.478333	0.104275	1.18009	5.34454e-06	-0.701758
AlkB	7	2.73512	4.81928e-06	2.67372	5.37157e-06	0.0614021
ctp	19	1.04014	0.000326237	1.41054	5.38826e-06	-0.370405
CkIIalpha	23	0.182587	5.16239	1.24386	5.44995e-06	-1.06128
bbg	365	0.896558	6.26228e-43	0.383352	5.47372e-06	0.513205
Mct1	79	0.70278	6.15705e-07	0.613735	5.48189e-06	0.0890445
slmo	8	2.16517	3.12407e-05	2.46187	5.51264e-06	-0.296696
CR18854	19	0.785927	0.00512787	1.40663	5.60669e-06	-0.620706
Lin29	57	0.159952	248.051	0.720965	5.6147e-06	-0.561013
CR44375	6	2.60168	2.80122e-05	2.91379	5.62469e-06	-0.312108
CG11388	11	2.90401	1.35526e-08	2.01164	5.62905e-06	0.89237
Ef1beta	8	2.25373	1.94539e-05	2.4565	5.66791e-06	-0.202767
l(2)35Di	6	0.196137	0.983669	2.91155	5.67866e-06	-2.71541
CG5830	30	0.949516	3.64291e-05	1.04617	5.73849e-06	-0.0966505
CG7536	48	1.00426	5.05715e-08	0.789938	5.85181e-06	0.214326
mts	15	1.33842	8.87303e-05	1.63823	5.86333e-06	-0.299807
Paip2	7	2.11019	9.98306e-05	2.65398	5.89585e-06	-0.54379
PNUTS	21	1.06209	0.000129063	1.31212	5.93693e-06	-0.250038
CG31347	4	1.55359	0.00871448	3.59994	5.93981e-06	-2.04635
tun	206	0.352723	3.1159	0.432869	5.95655e-06	-0.0801465
CR44095	8	3.09495	2.16225e-07	2.44663	5.96443e-06	0.648315
Uhg1	10	1.10365	0.00439678	2.12678	6.03227e-06	-1.02313
alc	6	1.97582	0.00042655	2.89498	6.09422e-06	-0.919162
qkr58E-1	15	0.886179	0.00483648	1.6331	6.11979e-06	-0.746921
Nup44A	13	1.40441	0.000138828	1.79353	6.1258e-06	-0.389117
exu	19	1.53664	1.50251e-06	1.39694	6.18712e-06	0.139702
mys	35	0.4343	0.139874	0.946586	6.21929e-06	-0.512286
Yp3	19	2.1821	1.37743e-09	1.39607	6.24183e-06	0.786026
CR30055	5	2.75504	4.72171e-05	3.19477	6.26691e-06	-0.439727
CG13299	6	1.84698	0.00074717	2.88812	6.27531e-06	-1.04113
Tsp5D	23	0.293902	1.23733	1.23196	6.28539e-06	-0.938054
Fit1	21	1.65181	1.20167e-07	1.30679	6.29785e-06	0.34502
Rho1	13	2.19976	2.71189e-07	1.78975	6.30024e-06	0.410007
Surf4	10	1.98045	1.68431e-05	2.11843	6.34628e-06	-0.137978
Arc2	6	2.09429	0.000254749	2.88229	6.43301e-06	-0.788003
Aps	16	2.10345	4.31806e-08	1.55648	6.60989e-06	0.546963
bel	29	1.15388	1.91495e-06	1.0579	6.72398e-06	0.0959855
CG31431	16	2.07771	5.4917e-08	1.55406	6.75218e-06	0.523641
CG1927	15	1.88804	6.8822e-07	1.6193	6.86712e-06	0.268744
Vml	6	2.08472	0.000265576	2.86669	6.87538e-06	-0.781969
Dcp-1	8	2.26374	1.84393e-05	2.41908	6.87754e-06	-0.15534
upSET	40	0.40721	0.212829	0.868889	6.88327e-06	-0.461679
let-7-C	31	0.710934	0.00151113	1.01304	6.9121e-06	-0.302109
CG34179	8	2.08418	4.81787e-05	2.41703	6.95093e-06	-0.332849
cue	56	0.524884	0.00507778	0.719625	6.9926e-06	-0.194741
cv	20	1.87511	1.81138e-08	1.33917	6.9985e-06	0.535938
rogdi	14	1.47863	4.46366e-05	1.6916	7.00751e-06	-0.212974
flfl	33	0.816508	0.000164029	0.973601	7.04927e-06	-0.157093
Sh3beta	14	0.859389	0.0078197	1.69011	7.09045e-06	-0.830725
Hsromega	29	1.00434	2.04149e-05	1.05396	7.12441e-06	-0.0496179
Ack	25	1.14552	1.02522e-05	1.15613	7.27732e-06	-0.0106175
CG3838	15	1.65207	5.54351e-06	1.60897	7.48514e-06	0.0430941
RpS3	8	1.19364	0.00564314	2.4022	7.50498e-06	-1.20855
spoon	21	0.923399	0.00066621	1.29086	7.51298e-06	-0.367457
CG17333	10	2.70571	1.68804e-07	2.09059	7.51622e-06	0.615124
CG42668	47	0.825121	5.90252e-06	0.788362	7.51901e-06	0.0367593
CG33199	8	1.60835	0.000614037	2.40028	7.58001e-06	-0.791929
slim	15	1.0887	0.000807084	1.60708	7.60421e-06	-0.518382
Rcp	13	2.01654	1.14125e-06	1.76339	7.66565e-06	0.253152
yip2	16	1.72614	1.46483e-06	1.5383	7.75712e-06	0.187836
CG3376	29	0.0434107	82.1302	1.04754	7.82902e-06	-1.00413
Vha36-1	9	2.23883	8.29729e-06	2.22436	7.92106e-06	0.0144652
14-3-3epsilon	10	1.37867	0.00076753	2.08112	7.96148e-06	-0.702452
KrT95D	68	0.741336	9.75136e-07	0.647796	7.99882e-06	0.0935401
h	9	1.91642	5.46675e-05	2.22246	8.00643e-06	-0.306037
CG11109	7	0.994143	0.0223845	2.58854	8.02777e-06	-1.59439
CG9784	11	1.49321	0.00021196	1.95452	8.17443e-06	-0.461309
brk	17	1.37879	2.27191e-05	1.47208	8.22561e-06	-0.0932856
CG3800	9	1.94855	4.53026e-05	2.21673	8.26834e-06	-0.268181
rdgB	47	0.472277	0.0373504	0.783908	8.32512e-06	-0.311631
Gyk	17	1.66243	1.39447e-06	1.46955	8.42054e-06	0.192883
CG30460	68	0.888237	5.47096e-09	0.645985	8.48235e-06	0.242252
l(2)37Ce	5	0.913142	0.0569437	3.11479	8.49891e-06	-2.20165
Rab7	9	1.89438	6.21866e-05	2.20983	8.59564e-06	-0.31545
mtacp1	11	1.9667	8.29063e-06	1.9466	8.60836e-06	0.0200996
Lrch	48	0.755227	2.75927e-05	0.773267	8.63282e-06	-0.01804
Fer2LCH	7	2.46913	1.75075e-05	2.5727	8.65048e-06	-0.103565
CG15083	6	2.34302	8.6321e-05	2.80744	8.85115e-06	-0.46442
CG10311	27	1.76179	5.08898e-10	1.08549	9.00299e-06	0.676298
CG42321	87	0.853774	1.90152e-10	0.575266	9.04408e-06	0.278509
kek1	20	0.622243	0.0266611	1.31479	9.06589e-06	-0.692545
mth	14	1.67786	8.47016e-06	1.65853	9.09788e-06	0.019328
RpL8	10	1.31709	0.00113453	2.05861	9.12904e-06	-0.741514
CG17337	10	1.89534	2.89064e-05	2.05721	9.2067e-06	-0.16187
CG10175	28	0.21407	5.09949	1.05939	9.21355e-06	-0.845316
velo	30	0.67679	0.0031261	1.01484	9.22482e-06	-0.338051
Cirl	45	0.475605	0.0381704	0.798484	9.23463e-06	-0.32288
CG17985	21	1.19135	2.79515e-05	1.27158	9.29984e-06	-0.0802274
Mgstl	8	2.07994	4.92849e-05	2.3604	9.31572e-06	-0.28046
rgr	43	1.26731	6.08174e-10	0.818619	9.35644e-06	0.448686
usp	15	0.923429	0.00347937	1.58216	9.36302e-06	-0.658726
RpS6	8	1.48323	0.00119901	2.3594	9.36379e-06	-0.876169
sta	8	1.04566	0.0124535	2.35394	9.63199e-06	-1.30829
CG7115	19	1.04599	0.00030619	1.35124	9.84459e-06	-0.305245
AP-2sigma	6	2.35384	8.23513e-05	2.78127	9.89568e-06	-0.427432
CG13784	32	1.06987	2.543e-06	0.970845	9.92607e-06	0.0990267
tsl	19	2.07728	4.28924e-09	1.35019	9.9494e-06	0.727088
skap	21	0.879008	0.00112661	1.26497	1.0006e-05	-0.385963
CG32428	11	1.94543	9.59054e-06	1.92317	1.00323e-05	0.0222573
Alh	90	0.558352	7.95117e-05	0.564429	1.0072e-05	-0.00607678
RpL10Ab	10	1.28768	0.00136735	2.04208	1.00936e-05	-0.754399
Rbp1	10	1.08859	0.00483769	2.04155	1.01261e-05	-0.952963
CG17292	12	1.61672	4.88862e-05	1.81618	1.02195e-05	-0.199466
zuc	12	1.64614	3.93867e-05	1.81614	1.02228e-05	-0.17
l(3)02640	16	1.28402	9.10243e-05	1.50658	1.02554e-05	-0.222558
Gapdh2	7	2.35182	3.09262e-05	2.53431	1.03677e-05	-0.182492
CG8229	8	1.61737	0.000585093	2.33932	1.03882e-05	-0.721951
CG7872	15	2.37957	8.92135e-09	1.56956	1.04006e-05	0.810004
Neos	10	2.05917	1.02199e-05	2.03714	1.04017e-05	0.0220319
scu	16	2.18717	1.97552e-08	1.50392	1.04977e-05	0.683247
GstO1	9	1.66998	0.000230987	2.17339	1.05509e-05	-0.503409
Met	25	0.171798	7.23354	1.127	1.05929e-05	-0.955201
Rack1	15	1.04408	0.00119744	1.56692	1.0633e-05	-0.52284
CR43480	12	1.99757	2.9814e-06	1.80889	1.07534e-05	0.188672
Kap-alpha3	18	1.56807	1.94203e-06	1.3899	1.08143e-05	0.178167
CG5522	24	1.26944	2.89139e-06	1.15321	1.10443e-05	0.116234
CG4585	14	1.88972	1.44648e-06	1.63199	1.12184e-05	0.257735
CG1399	56	0.832497	6.19199e-07	0.701917	1.12697e-05	0.13058
x16	20	0.446475	0.195517	1.29392	1.13137e-05	-0.847448
CG4325	8	2.15974	3.21611e-05	2.32221	1.13496e-05	-0.162462
CG6903	15	0.864217	0.00587294	1.55902	1.13576e-05	-0.694803
ifc	12	1.63432	4.29572e-05	1.79923	1.15046e-05	-0.164906
CG11597	14	1.77297	3.83107e-06	1.62879	1.1505e-05	0.144174
Rrp46	8	1.02249	0.0140963	2.31942	1.15144e-05	-1.29693
CG6672	18	1.02656	0.000524163	1.38328	1.15327e-05	-0.35672
Atg8a	7	2.05967	0.000127548	2.51056	1.15968e-05	-0.45089
CG30108	5	2.20648	0.000390654	3.0314	1.16767e-05	-0.824915
CG14997	17	1.62242	2.06703e-06	1.43408	1.16923e-05	0.188348
CG30287	9	1.13162	0.00538058	2.15444	1.1738e-05	-1.02282
Gadd45	5	1.96219	0.00100107	3.02759	1.18472e-05	-1.0654
Act42A	8	2.95919	4.46964e-07	2.31184	1.19748e-05	0.647352
drk	13	1.37047	0.000181178	1.70329	1.19871e-05	-0.332826
CG3437	8	2.49549	5.33845e-06	2.31145	1.19986e-05	0.184038
CG4300	17	0.548072	0.0805479	1.43104	1.20261e-05	-0.882963
CR43636	9	3.08381	5.9294e-08	2.1497	1.20549e-05	0.934112
CG4004	18	1.08254	0.000293846	1.37849	1.20812e-05	-0.295951
Rap2l	7	2.20041	6.44513e-05	2.50078	1.21443e-05	-0.300367
CG30033	8	1.98712	8.09705e-05	2.30873	1.21686e-05	-0.321611
Scsalpha	20	0.888853	0.00129823	1.28553	1.23677e-05	-0.39668
Slc45-1	24	0.262689	1.94954	1.14384	1.2409e-05	-0.88115
Aats-phe	12	0.426005	0.306987	1.78813	1.24316e-05	-1.36213
CG7194	7	0.918593	0.0322905	2.4955	1.24504e-05	-1.57691
sav	16	1.0245	0.00102767	1.48349	1.25654e-05	-0.458995
l(1)G0320	12	1.74418	1.91706e-05	1.7846	1.27425e-05	-0.0404207
stck	8	1.72982	0.000320641	2.29981	1.27429e-05	-0.569991
Kal1	37	0.939724	5.86733e-06	0.876164	1.277e-05	0.0635597
CG6511	21	1.06251	0.000128418	1.2429	1.2775e-05	-0.180391
CG8177	82	1.05216	1.44625e-13	0.581214	1.29055e-05	0.470948
CG12034	11	1.58619	0.00011216	1.88372	1.29809e-05	-0.297532
wapl	45	0.619338	0.00124607	0.782862	1.30143e-05	-0.163523
DnaJ-H	14	0.820279	0.0108364	1.61307	1.30254e-05	-0.792788
RpL39	5	3.05722	1.47428e-05	3.0017	1.3075e-05	0.0555145
CG2852	6	1.6677	0.00163	2.71079	1.3364e-05	-1.04309
CG33052	13	1.35711	0.000201183	1.68818	1.34138e-05	-0.331064
RpL36	5	1.59129	0.0041779	2.9926	1.35365e-05	-1.40131
CG8436	7	2.08346	0.000113644	2.47769	1.35412e-05	-0.394228
RnrS	11	2.20077	1.66996e-06	1.87675	1.35852e-05	0.324019
Gli	32	0.905245	4.40406e-05	0.951133	1.36232e-05	-0.0458882
Uhg4	5	1.17639	0.0206564	2.98905	1.37208e-05	-1.81266
CG13516	6	2.89928	7.67381e-06	2.70407	1.37525e-05	0.195212
CG8507	7	1.94922	0.000217918	2.47257	1.38723e-05	-0.523347
CG13551	31	1.61706	3.62028e-10	0.968033	1.39542e-05	0.64903
Sc2	7	1.82905	0.000390311	2.47097	1.39773e-05	-0.641923
CG32350	8	0.937664	0.0221896	2.28067	1.40683e-05	-1.34301
Csat	12	1.72731	2.16991e-05	1.77026	1.4085e-05	-0.0429505
Fer1HCH	10	1.95836	1.93772e-05	1.98677	1.41275e-05	-0.0284022
CG5089	7	0.265726	0.765927	2.46509	1.43705e-05	-2.19937
CR43904	7	0.919835	0.0320966	2.46409	1.44383e-05	-1.54426
2001-09-01	15	1.16932	0.000395704	1.52998	1.4473e-05	-0.360661
RpL18A	7	2.12617	9.2384e-05	2.46081	1.46638e-05	-0.334638
CG1667	13	1.69203	1.45464e-05	1.67466	1.4833e-05	0.0173735
mtDNA-helicase	10	1.34577	0.000945775	1.97723	1.49702e-05	-0.631468
l(2)05714	18	1.21522	7.45464e-05	1.35591	1.50427e-05	-0.140687
lap	26	0.592166	0.0193446	1.07314	1.50435e-05	-0.480978
Gfat2	19	1.31503	1.65882e-05	1.30942	1.50574e-05	0.00561021
CG12535	184	0.491227	6.34512e-06	0.435559	1.50728e-05	0.0556685
Atg13	15	1.63088	6.68569e-06	1.52508	1.50773e-05	0.105798
CG32486	45	0.457972	0.0580824	0.775229	1.53891e-05	-0.317257
tacc	47	0.795058	1.24427e-05	0.756731	1.54991e-05	0.0383271
gus	32	0.518126	0.0359901	0.943041	1.55139e-05	-0.424915
Nc	15	0.524151	0.118738	1.52106	1.55919e-05	-0.996907
RpS20	6	1.66347	0.00166031	2.6744	1.56063e-05	-1.01093
RpL10	6	1.47111	0.00383423	2.67431	1.56127e-05	-1.2032
CG7192	13	0.982747	0.00379133	1.66739	1.56566e-05	-0.684647
CG11170	17	1.78354	4.23528e-07	1.40214	1.57134e-05	0.381406
yin	42	1.29132	5.5653e-10	0.803373	1.6083e-05	0.487949
CG5059	8	1.77476	0.000252126	2.25421	1.61315e-05	-0.479443
Meics	11	0.970311	0.00760005	1.84913	1.62716e-05	-0.878819
Iap2	9	0.864596	0.0256422	2.09565	1.63376e-05	-1.23105
CG11357	29	0.64591	0.00593584	0.997434	1.63539e-05	-0.351524
CG18815	7	1.46799	0.00224857	2.43588	1.64935e-05	-0.967891
CG42238	150	0.532181	2.14873e-06	0.460393	1.66752e-05	0.0717882
CG17786	24	0.406765	0.285609	1.11985	1.67212e-05	-0.713081
CG31626	13	0.947844	0.00498522	1.65832	1.67504e-05	-0.710473
BEAF-32	10	1.70209	9.85476e-05	1.95872	1.67529e-05	-0.25663
CG8319	6	1.27276	0.0090879	2.65755	1.67687e-05	-1.38479
alpha-Man-I	82	0.594829	3.59256e-05	0.574287	1.68797e-05	0.0205421
RpS25	5	1.86099	0.00147835	2.93231	1.7031e-05	-1.07132
Ca-P60A	66	0.967543	6.04348e-10	0.633271	1.70635e-05	0.334272
Mad	33	0.771877	0.000363373	0.920058	1.70681e-05	-0.148181
CG8359	9	1.22143	0.00318234	2.08346	1.74964e-05	-0.862039
CG42542	18	1.28696	3.55082e-05	1.34011	1.7537e-05	-0.0531421
Yp1	11	3.29089	9.59048e-10	1.83659	1.766e-05	1.45429
CG34325	15	1.23233	0.000226696	1.50576	1.77156e-05	-0.273434
CG14879	10	1.42565	0.000569631	1.94779	1.79038e-05	-0.522138
sad	13	-0.110284	20.0443	1.64931	1.79115e-05	-1.75959
CG17169	6	2.29773	0.00010512	2.64115	1.79828e-05	-0.343421
Prosbeta5	9	1.81372	9.9665e-05	2.07813	1.8029e-05	-0.264411
CG3829	19	1.41691	5.49914e-06	1.29039	1.82696e-05	0.126523
Keap1	23	0.832518	0.00123244	1.14242	1.83685e-05	-0.309903
plx	68	1.01375	6.52862e-11	0.621994	1.84531e-05	0.391753
CG5850	17	1.03302	0.000682124	1.38394	1.85961e-05	-0.350916
RpS27	6	1.20225	0.0123511	2.62955	1.88947e-05	-1.4273
Sk1	24	1.3956	5.37899e-07	1.10909	1.91132e-05	0.28651
Mipp1	42	0.61737	0.00188787	0.794988	1.91157e-05	-0.177618
Catsup	16	1.37487	3.89633e-05	1.43565	1.91445e-05	-0.060785
CR44348	8	1.20635	0.00527249	2.21601	1.96542e-05	-1.00966
SLC5A11	16	1.44827	1.96289e-05	1.43177	1.98103e-05	0.0165056
CG42268	71	0.530339	0.00131445	0.607205	2.00703e-05	-0.0768664
CG6950	10	1.76779	6.49475e-05	1.92865	2.01124e-05	-0.160862
Prp38	6	2.69165	1.89388e-05	2.614	2.01895e-05	0.0776424
sel	8	1.78534	0.000238255	2.21032	2.02408e-05	-0.424977
Myb	20	1.36162	6.10798e-06	1.23842	2.03935e-05	0.123201
CG4972	11	1.43767	0.000310004	1.81433	2.04243e-05	-0.376657
CSN4	14	0.970624	0.00309164	1.55552	2.05139e-05	-0.584901
CG3523	64	0.798459	3.04885e-07	0.636526	2.05831e-05	0.161933
eIF-4E	12	1.53972	8.60572e-05	1.71439	2.08087e-05	-0.174676
Snx3	9	1.33071	0.00167959	2.05248	2.08274e-05	-0.721767
Hus1-like	14	1.10459	0.00101123	1.55341	2.08585e-05	-0.448828
hoip	4	3.31465	2.3752e-05	3.22465	2.09247e-05	0.0900023
Arp1	15	0.758607	0.0149404	1.48459	2.11393e-05	-0.725986
CG32425	68	0.547251	0.000918547	0.6176	2.12765e-05	-0.0703489
Trf4-1	31	0.474271	0.080996	0.94018	2.15526e-05	-0.46591
Ark	32	0.505251	0.0449828	0.922162	2.16954e-05	-0.416911
sro	8	0.912332	0.0254093	2.19596	2.18013e-05	-1.28362
CG14646	9	1.95582	4.34173e-05	2.04431	2.18071e-05	-0.0884836
Bka	5	2.80501	3.89491e-05	2.86726	2.18198e-05	-0.062249
Capr	15	0.79436	0.0108913	1.48002	2.19616e-05	-0.685661
CG11030	99	0.420939	0.0366353	0.525891	2.19719e-05	-0.104952
Efa6	58	0.466101	0.0258471	0.665365	2.20009e-05	-0.199264
CG6928	19	1.4984	2.2741e-06	1.27207	2.2008e-05	0.226325
CG43965	4	3.2841	2.63142e-05	3.20859	2.20835e-05	0.0755149
Nedd4	34	0.553277	0.0163228	0.888134	2.23149e-05	-0.334857
Prosalpha6	9	1.33201	0.00166688	2.03771	2.26308e-05	-0.705704
CG11790	9	2.62872	8.48695e-07	2.03737	2.26742e-05	0.591352
CG13339	5	1.48159	0.00637503	2.85647	2.27352e-05	-1.37489
Chc	42	0.441648	0.095211	0.786521	2.27581e-05	-0.344873
CoVIIc	4	2.31252	0.000683982	3.19881	2.28199e-05	-0.886285
VhaM9,7-b	7	2.601	9.23609e-06	2.3648	2.3063e-05	0.236196
ste14	7	1.34607	0.00406159	2.36423	2.31247e-05	-1.01816
Ugt58Fa	12	0.789039	0.0213392	1.69759	2.34004e-05	-0.908553
rngo	17	0.664455	0.0256301	1.3567	2.39273e-05	-0.692247
Gale	8	1.19863	0.00549458	2.17684	2.40663e-05	-0.978206
Cct5	17	1.90722	1.25429e-07	1.35576	2.4136e-05	0.551462
isoQC	12	1.09241	0.0022989	1.69271	2.42122e-05	-0.600295
CR44830	7	0.835582	0.0482969	2.35403	2.42643e-05	-1.51845
Dlc90F	4	2.13403	0.00124444	3.1805	2.42655e-05	-1.04647
Sply	16	0.711222	0.0191694	1.40868	2.42729e-05	-0.69746
2005-09-01	9	1.35623	0.00144674	2.02488	2.4325e-05	-0.668646
Cdk12	26	0.465415	0.118942	1.03685	2.44116e-05	-0.571436
CG2211	8	2.08656	4.75712e-05	2.17403	2.44181e-05	-0.0874768
CR43159	7	1.10986	0.012771	2.35264	2.44246e-05	-1.24278
crq	20	1.10119	0.000116953	1.22119	2.44863e-05	-0.120004
CG1814	10	1.33472	0.00101447	1.89603	2.45242e-05	-0.561307
CG10778	8	1.03091	0.0134755	2.17236	2.46299e-05	-1.14145
ASPP	49	0.668406	0.000214054	0.720361	2.46897e-05	-0.0519552
CG10407	7	-0.198597	7.28072	2.34731	2.50459e-05	-2.54591
CR32745	5	2.1003	0.000588072	2.83097	2.50551e-05	-0.730668
TRAM	15	1.42071	4.28681e-05	1.46329	2.52532e-05	-0.0425848
CG14040	6	1.08726	0.0203698	2.56052	2.53594e-05	-1.47326
CG15365	34	0.922125	1.89704e-05	0.880443	2.54257e-05	0.041682
CG10688	8	1.64829	0.000495907	2.16604	2.54477e-05	-0.517751
CG13992	11	0.360516	0.493982	1.78065	2.54501e-05	-1.42013
CG3321	5	1.11995	0.0256723	2.82656	2.54796e-05	-1.7066
mRpS30	11	1.6223	8.75977e-05	1.7798	2.55926e-05	-0.1575
CR42549	8	1.89138	0.000135118	2.16373	2.57544e-05	-0.272343
akirin	10	1.38336	0.000745006	1.88741	2.58419e-05	-0.504052
Papss	44	0.469987	0.0458397	0.760718	2.58863e-05	-0.290731
CG7029	154	0.202135	251189	0.450548	2.59639e-05	-0.248413
CG1146	8	1.65541	0.000477376	2.16068	2.61638e-05	-0.505264
wun2	12	1.74422	1.91645e-05	1.68105	2.62668e-05	0.0631709
CG4666	6	1.50491	0.0033098	2.54888	2.66498e-05	-1.04397
Ssdp	19	1.0953	0.000179435	1.2511	2.72361e-05	-0.155795
CR33222	12	1.06196	0.00287503	1.67568	2.72707e-05	-0.613716
CG5167	11	2.53288	1.71933e-07	1.76964	2.73474e-05	0.763238
mib2	26	1.05932	2.39558e-05	1.02757	2.76288e-05	0.0317539
GstD1	8	2.54032	4.20027e-06	2.14934	2.7744e-05	0.390984
CG13472	20	0.795572	0.00373747	1.2077	2.82577e-05	-0.412128
R	10	1.25472	0.00168553	1.87244	2.83044e-05	-0.61772
CG10903	9	1.15892	0.00458658	1.99714	2.84324e-05	-0.838218
RpS14b	6	0.996789	0.0301956	2.5333	2.848e-05	-1.53651
DppIII	22	0.756327	0.00397051	1.13648	2.86086e-05	-0.38015
CG34455	10	2.93154	4.02669e-08	1.87039	2.86595e-05	1.06115
pUf68	36	0.880805	2.43201e-05	0.84469	2.88906e-05	0.0361146
UbcD6	10	0.48393	0.224519	1.86882	2.89341e-05	-1.38489
CR44368	8	1.70369	0.000368733	2.14001	2.91138e-05	-0.436323
CG30383	6	1.56602	0.00253708	2.52813	2.91147e-05	-0.962113
CG34112	13	1.44842	9.83069e-05	1.58333	2.92609e-05	-0.134919
CG8908	40	0.299015	2.13568	0.794454	2.98106e-05	-0.495438
CG11267	5	1.57324	0.00447867	2.78424	2.99363e-05	-1.21099
Mo25	12	1.48624	0.000127453	1.66129	3.0155e-05	-0.175044
St4	12	0.895649	0.00975282	1.66107	3.02011e-05	-0.765421
CG9917	8	0.972702	0.0183975	2.13241	3.02808e-05	-1.15971
CG42455	8	0.932849	0.0227685	2.12896	3.08263e-05	-1.19611
vnc	8	0.932849	0.0227685	2.12896	3.08263e-05	-1.19611
CG14220	10	1.66348	0.000125916	1.85688	3.11123e-05	-0.193399
rti	11	0.982911	0.00697202	1.74975	3.11412e-05	-0.766844
lqf	42	0.476284	0.0439618	0.771199	3.12036e-05	-0.294916
Mkp3	35	0.933482	1.16376e-05	0.85348	3.14952e-05	0.0800019
CG18324	8	1.7305	0.000319479	2.12389	3.16448e-05	-0.393394
CG31673	8	1.90578	0.000125106	2.12341	3.17239e-05	-0.217631
CG9752	8	1.23179	0.00460162	2.12138	3.2058e-05	-0.889593
Rel	28	1.25407	6.09353e-07	0.971699	3.21331e-05	0.28237
CG8191	12	2.13617	1.07724e-06	1.64983	3.26684e-05	0.486346
CG1518	23	1.20269	1.06608e-05	1.09395	3.28238e-05	0.108736
CG9328	25	0.862721	0.000512154	1.03778	3.34389e-05	-0.175062
CG1529	16	0.812612	0.00743593	1.37147	3.36798e-05	-0.558853
CG6272	8	1.92923	0.000110357	2.10612	3.46901e-05	-0.176892
thoc7	6	1.43491	0.00448818	2.48663	3.47486e-05	-1.05172
Prosalpha2	9	1.3188	0.00180078	1.9596	3.51157e-05	-0.640804
CG6785	19	1.54363	1.39294e-06	1.2256	3.52915e-05	0.318027
fra	94	0.875354	1.24394e-11	0.525793	3.54511e-05	0.349561
CG42445	21	0.582525	0.0376359	1.15067	3.54605e-05	-0.56815
CG6330	19	1.23423	3.98182e-05	1.22308	3.62093e-05	0.0111517
Set1	34	0.758884	0.00037748	0.859534	3.62547e-05	-0.10065
pinta	10	2.35487	1.56463e-06	1.82974	3.6691e-05	0.525125
CG14834	7	1.03357	0.0184884	2.26556	3.68298e-05	-1.23199
CG31812	8	1.4236	0.00164953	2.09413	3.69086e-05	-0.670539
RpL7A	7	1.35546	0.00388074	2.26199	3.74563e-05	-0.906526
sni	9	2.23754	8.36021e-06	1.94759	3.75697e-05	0.289946
CR45048	6	2.44722	5.48552e-05	2.46683	3.78091e-05	-0.0196122
bwa	25	0.753283	0.00232663	1.02781	3.80258e-05	-0.274524
Dip-B	13	1.45682	9.20347e-05	1.54775	3.81298e-05	-0.0909276
CG6194	12	1.04932	0.0031548	1.62746	3.8193e-05	-0.578141
l(3)73Ah	9	1.33603	0.00162817	1.94444	3.82424e-05	-0.608407
ERp60	7	1.19832	0.00831557	2.25757	3.8245e-05	-1.05925
px	147	0.480444	0.000130389	0.451002	3.84766e-05	0.0294421
CR33963	3	2.56569	0.000874746	3.46809	3.863e-05	-0.902402
Cp16	4	1.78455	0.00401702	3.04119	3.87262e-05	-1.25664
GstE3	7	2.67757	6.37107e-06	2.25451	3.88005e-05	0.423053
CG17486	7	1.86916	0.000321315	2.25269	3.91354e-05	-0.383532
Syx13	10	0.555207	0.142821	1.81888	3.91963e-05	-1.26367
hyx	11	1.28617	0.000874544	1.71356	3.94457e-05	-0.427395
l(1)G0334	15	1.00422	0.00170338	1.40912	3.96917e-05	-0.404902
CG33170	7	1.67409	0.000827547	2.24846	3.99238e-05	-0.574369
CG17737	3	1.55149	0.0158146	3.45358	4.02912e-05	-1.90209
CG31301	14	1.81974	2.59329e-06	1.46976	4.03685e-05	0.34998
CG8596	15	0.92239	0.00351148	1.40658	4.05395e-05	-0.484195
l(1)G0148	18	0.719699	0.0125073	1.25329	4.0739e-05	-0.533589
Psf2	10	1.4962	0.000364036	1.81185	4.0907e-05	-0.315647
SamDC	14	1.71636	6.14342e-06	1.46792	4.09587e-05	0.248434
Zw	33	1.19888	1.80066e-07	0.866922	4.10491e-05	0.33196
CG4768	16	0.992667	0.00138349	1.34845	4.1243e-05	-0.35578
CR44987	6	1.70371	0.00139364	2.44641	4.12481e-05	-0.742702
CoVIb	25	0.749741	0.00244346	1.02057	4.17409e-05	-0.270832
Rcd4	5	2.61874	7.98221e-05	2.6963	4.18481e-05	-0.0775635
cbt	9	1.4869	0.00067384	1.92834	4.18664e-05	-0.441443
CG11652	16	1.74911	1.18194e-06	1.34622	4.20603e-05	0.402893
ago	37	0.466746	0.0690414	0.811134	4.20619e-05	-0.344388
CG34159	9	1.0834	0.00713323	1.92594	4.2435e-05	-0.842542
CR44621	4	1.4729	0.0114221	3.01389	4.24412e-05	-1.54099
CR43857	4	2.32369	0.000658854	3.01255	4.26324e-05	-0.688862
CG7429	6	1.24168	0.0104038	2.43772	4.28055e-05	-1.19604
CG4858	6	1.01496	0.0278997	2.43742	4.28598e-05	-1.42246
CG11151	7	1.11509	0.0124507	2.23335	4.28724e-05	-1.11826
CG9628	14	1.0443	0.00167212	1.46202	4.2913e-05	-0.41772
mRpL55	4	2.56702	0.00029136	3.00974	4.30364e-05	-0.442714
Pp1-87B	17	0.729635	0.0134969	1.29322	4.30573e-05	-0.563584
ERR	14	1.91712	1.15093e-06	1.46022	4.35282e-05	0.456906
Lip4	20	0.502288	0.103853	1.16667	4.36831e-05	-0.664381
Mdh2	14	1.05946	0.00147341	1.45969	4.37098e-05	-0.400224
CR44831	7	1.10595	0.0130153	2.22874	4.38157e-05	-1.12279
RpS27A	13	1.1538	0.000991114	1.52876	4.39156e-05	-0.374956
CG18317	31	1.64633	2.21278e-10	0.894316	4.40945e-05	0.752009
CG32803	8	1.98965	7.98824e-05	2.05966	4.4111e-05	-0.0700082
daw	49	0.857533	1.6258e-06	0.6958	4.42723e-05	0.161733
Tim8	3	2.20908	0.0024206	3.41934	4.44994e-05	-1.21026
RpLP2	4	2.86397	0.000107648	2.99725	4.48779e-05	-0.133282
Tsp42Ee	12	1.40471	0.000231957	1.60425	4.49157e-05	-0.199541
CG13919	5	1.57882	0.00438344	2.67674	4.50858e-05	-1.09791
CG6808	10	0.715969	0.051486	1.79559	4.51549e-05	-1.07963
CG34449	65	0.563236	0.000696709	0.60637	4.53953e-05	-0.0431343
ytr	22	0.890319	0.000760564	1.09597	4.56278e-05	-0.205649
CG1578	31	1.2298	2.44466e-07	0.892098	4.5648e-05	0.337706
Fur2	33	0.34	0.799797	0.860422	4.57006e-05	-0.520422
CG16952	26	0.474088	0.105043	0.989766	4.57467e-05	-0.515678
CR44982	3	2.91392	0.000323758	3.40905	4.58484e-05	-0.495128
CG5104	10	1.36441	0.000840259	1.7929	4.59008e-05	-0.428493
nero	8	2.17731	2.92768e-05	2.05067	4.62094e-05	0.126642
CG1657	45	0.586824	0.0027023	0.725076	4.62968e-05	-0.138251
CG9427	6	1.49828	0.00340667	2.41659	4.68398e-05	-0.918311
cni	7	2.1105	9.96807e-05	2.21436	4.68903e-05	-0.103867
egr	22	0.158838	6.29818	1.09304	4.71918e-05	-0.934206
CG32068	10	1.75636	6.98336e-05	1.78823	4.72207e-05	-0.0318712
CG12107	7	2.57606	1.04235e-05	2.21236	4.73358e-05	0.3637
Idgf2	27	1.33791	2.73065e-07	0.964545	4.77351e-05	0.373366
GlcAT-P	24	1.37433	7.14238e-07	1.03522	4.78804e-05	0.339113
CG3625	32	0.925452	3.10333e-05	0.872832	4.79142e-05	0.0526207
Pp2A-29B	17	1.04587	0.000601138	1.28131	4.80753e-05	-0.23544
CG30159	8	2.90429	5.99508e-07	2.0425	4.82041e-05	0.861795
wol	6	1.50151	0.00335908	2.40973	4.8229e-05	-0.908222
CR44093	4	3.12706	4.45536e-05	2.97424	4.84799e-05	0.152815
aos	46	0.267693	5.67426	0.714601	4.86508e-05	-0.446908
RpS29	6	1.36536	0.0060743	2.40716	4.8762e-05	-1.0418
CG3408	12	1.18952	0.00112666	1.59239	4.8795e-05	-0.402876
CG3011	27	1.08361	1.1855e-05	0.962476	4.91169e-05	0.121133
skpA	6	2.10494	0.000243214	2.40544	4.91204e-05	-0.300499
wac	3	2.3899	0.00144471	3.38526	4.91256e-05	-0.995353
snoRNA:Me18S-A1576	2	2.18313	0.00643733	3.95199	4.93767e-05	-1.76885
CG5245	6	2.10834	0.000239646	2.40403	4.9417e-05	-0.29569
CG5010	5	1.53811	0.00512777	2.65046	4.98314e-05	-1.11236
CG2046	6	1.72335	0.00127948	2.4001	5.02508e-05	-0.676748
CG10984	14	0.589059	0.0745743	1.44201	5.02542e-05	-0.852953
CR44289	5	2.87417	2.98408e-05	2.64613	5.06613e-05	0.228037
ras	13	0.970799	0.00416381	1.50937	5.07314e-05	-0.538567
RpL6	7	1.66713	0.000855951	2.19754	5.0763e-05	-0.530404
CIAPIN1	15	0.497806	0.14988	1.37853	5.12381e-05	-0.88072
Usp12-46	89	0.223786	389.029	0.528253	5.1357e-05	-0.304467
MTA1-like	30	0.660805	0.00405822	0.90132	5.15313e-05	-0.240515
elav	39	0.453126	0.0833268	0.776997	5.1799e-05	-0.323871
GlcT-1	15	1.38901	5.67322e-05	1.37643	5.21425e-05	0.0125806
mTerf3	8	1.38205	0.00206	2.02633	5.24066e-05	-0.644279
yellow-k	7	1.03465	0.0183916	2.18972	5.26711e-05	-1.15506
2001-12-01	10	1.36848	0.000818819	1.77004	5.27417e-05	-0.401565
lolal	6	1.21572	0.011648	2.38672	5.32014e-05	-1.171
CG8854	19	0.534454	0.0782451	1.18457	5.35484e-05	-0.65012
CG32572	18	0.615832	0.0366009	1.22513	5.35486e-05	-0.609295
Syx4	16	1.34338	5.22849e-05	1.31768	5.4067e-05	0.0256942
CR44806	5	2.17668	0.000438178	2.62879	5.41205e-05	-0.45211
CG11396	11	1.74679	3.73564e-05	1.66492	5.41981e-05	0.0818704
Zpr1	17	1.09989	0.000353294	1.26826	5.42468e-05	-0.168367
Nc73EF	60	0.77235	1.61934e-06	0.622979	5.42846e-05	0.149372
CG8306	25	0.747879	0.00250719	0.999532	5.474e-05	-0.251653
Su(z)2	35	0.837914	7.0299e-05	0.821655	5.48349e-05	0.0162597
Tim17a2	16	1.52099	9.95274e-06	1.31597	5.48896e-05	0.205017
eIF-3p40	8	1.25763	0.00400766	2.01713	5.49602e-05	-0.759499
CR44867	4	2.5197	0.000341462	2.93598	5.51204e-05	-0.416283
CG32694	49	0.411377	0.162529	0.686517	5.52061e-05	-0.27514
Invadolysin	44	0.236181	10.6683	0.72546	5.52576e-05	-0.489279
CG2310	10	1.00825	0.00805508	1.76237	5.52605e-05	-0.754114
CG8646	18	0.329666	0.705146	1.22153	5.54515e-05	-0.891863
Rheb	11	3.03659	5.46824e-09	1.66024	5.58807e-05	1.37635
EndoG	10	1.67239	0.000118991	1.75941	5.62616e-05	-0.0870217
CG32000	27	0.503533	0.0644815	0.952474	5.63823e-05	-0.448942
MED10	5	1.439	0.00751145	2.61618	5.67828e-05	-1.17718
CR44062	4	1.46343	0.0117906	2.92645	5.69121e-05	-1.46302
CG3402	6	0.912272	0.0436159	2.36952	5.72485e-05	-1.45725
RpS3A	5	0.835799	0.0767069	2.61323	5.74257e-05	-1.77743
CG5112	14	0.468397	0.204055	1.4245	5.77055e-05	-0.956099
CG14995	29	0.666862	0.00426067	0.911501	5.78413e-05	-0.244639
Cys	6	3.10974	3.07128e-06	2.36691	5.78886e-05	0.742833
Ent2	7	1.40489	0.00305351	2.16947	5.79497e-05	-0.764574
CG16947	25	0.745016	0.00260846	0.995036	5.80046e-05	-0.25002
CR44179	14	0.523386	0.12898	1.42333	5.82403e-05	-0.899942
GlcAT-S	22	0.802341	0.00225102	1.07379	5.89123e-05	-0.271453
CG10512	23	1.49782	2.41549e-07	1.04499	5.90051e-05	0.452833
CG30344	8	1.51205	0.00102774	2.00307	5.91039e-05	-0.491019
GstE12	13	2.77992	2.86463e-09	1.48859	5.921e-05	1.29133
Pu	35	0.709614	0.000786257	0.817144	5.93181e-05	-0.10753
sds22	9	1.26448	0.00247404	1.86623	5.93707e-05	-0.60175
RpL19	6	1.30433	0.00792181	2.36084	5.94051e-05	-1.05652
CG32147	3	3.66198	3.82783e-05	3.31884	5.95673e-05	0.343139
CG32075	10	1.32788	0.00105946	1.74983	5.96351e-05	-0.421952
CR43465	9	0.362372	0.483514	1.8629	6.04916e-05	-1.50053
Ucp4B	9	0.362372	0.483514	1.8629	6.04916e-05	-1.50053
CG4729	19	1.57713	9.68862e-07	1.17239	6.06057e-05	0.40474
CR44119	13	1.301	0.000312419	1.48533	6.06648e-05	-0.184333
CG4502	14	0.618167	0.058497	1.41736	6.1047e-05	-0.799198
cdc14	30	0.747267	0.00098933	0.889608	6.15392e-05	-0.142341
Kat60	23	1.39976	8.5014e-07	1.04117	6.17683e-05	0.358595
CG1620	15	1.45283	3.22687e-05	1.35586	6.19124e-05	0.0969756
nxf2	23	0.548141	0.0473812	1.04095	6.1926e-05	-0.492813
ORMDL	4	2.27004	0.000788691	2.89755	6.27081e-05	-0.627505
Dd	14	1.42896	6.75552e-05	1.41173	6.38225e-05	0.0172249
Rpn12	8	1.73646	0.000309454	1.98767	6.40026e-05	-0.251211
CG5726	19	0.84743	0.0026332	1.16651	6.43415e-05	-0.319075
CG8326	7	1.26567	0.00599856	2.14681	6.44853e-05	-0.881145
snRNA:U12:73B	3	1.05145	0.0659009	3.29124	6.45338e-05	-2.23979
CG42806	4	1.15888	0.0327369	2.88872	6.4594e-05	-1.72984
CG5028	12	1.01006	0.0042091	1.5513	6.50191e-05	-0.54124
MED19	11	1.42363	0.000341278	1.63607	6.54383e-05	-0.212438
CR44891	7	2.87085	2.49523e-06	2.14316	6.5606e-05	0.727688
kuk	16	0.943836	0.00218298	1.29554	6.57015e-05	-0.351703
CG15916	4	1.43557	0.0129452	2.88219	6.60254e-05	-1.44662
CG3792	8	1.15443	0.00696014	1.98052	6.64144e-05	-0.826087
CG12112	9	1.99369	3.47933e-05	1.84627	6.64233e-05	0.147417
RpL27	7	0.936347	0.0296265	2.14009	6.65608e-05	-1.20375
CG1882	14	1.28763	0.000219617	1.40617	6.66844e-05	-0.11854
CG5220	7	1.14318	0.0108649	2.13919	6.68461e-05	-0.996004
cav	11	1.35758	0.00053638	1.63165	6.73549e-05	-0.274068
CG15390	3	2.71656	0.000568678	3.27619	6.74147e-05	-0.559628
CG42376	12	1.54819	8.08672e-05	1.54488	6.8001e-05	0.00330321
cin	12	1.55136	7.90031e-05	1.54297	6.89143e-05	0.00838855
GXIVsPLA2	10	1.61611	0.000170073	1.72589	6.89777e-05	-0.109775
Dif	45	0.829781	8.30991e-06	0.706586	6.94861e-05	0.123196
CG34213	5	1.23336	0.0165859	2.56267	6.96204e-05	-1.32931
CG7231	10	0.591188	0.113663	1.72246	7.04321e-05	-1.13127
RpS13	5	0.984621	0.0432381	2.55891	7.06267e-05	-1.57428
Wsck	13	1.38497	0.000161693	1.46486	7.06412e-05	-0.0798928
Pis	14	1.21528	0.000401601	1.39763	7.13372e-05	-0.182347
CR45029	7	2.84408	2.84111e-06	2.12447	7.16532e-05	0.719614
CG43389	5	2.09511	0.000599945	2.55489	7.17156e-05	-0.459781
CG13101	19	0.290883	1.09594	1.15469	7.25516e-05	-0.863805
CG15863	6	2.53949	3.67176e-05	2.31313	7.28059e-05	0.226358
CG14671	5	2.44512	0.000155802	2.55045	7.29377e-05	-0.105336
egl	32	1.27575	7.18607e-08	0.846505	7.31317e-05	0.429247
wit	27	0.0907092	29.3703	0.933421	7.33287e-05	-0.842712
tra	10	1.91835	2.49793e-05	1.71532	7.35537e-05	0.203031
CG42693	5	-0.190983	4.0046	2.54629	7.4105e-05	-2.73727
CG12725	7	0.49403	0.253115	2.11607	7.45472e-05	-1.62204
Sec61gamma	5	1.36663	0.00992638	2.5445	7.46116e-05	-1.17786
CR44340	3	2.56993	0.000864221	3.24095	7.46713e-05	-0.671024
awd	5	2.71726	5.46143e-05	2.54297	7.50456e-05	0.174282
CR32218	4	2.62647	0.000238706	2.84282	7.53486e-05	-0.216352
Adam	10	1.92311	2.42368e-05	1.71039	7.5792e-05	0.212717
P58IPK	16	1.04897	0.000817668	1.27922	7.58494e-05	-0.230245
Smg5	31	0.68981	0.00215596	0.858967	7.65588e-05	-0.169156
sqh	10	1.82682	4.46538e-05	1.70784	7.69748e-05	0.118982
CG5149	10	-0.114962	10.0455	1.70765	7.70662e-05	-1.82261
CG4901	11	1.48886	0.00021837	1.60979	7.76962e-05	-0.120925
Tctp	6	2.38381	7.22838e-05	2.29783	7.77111e-05	0.0859759
Rpn9	13	2.29468	1.28811e-07	1.45203	7.77193e-05	0.84265
CG6813	6	1.0582	0.0231151	2.29604	7.83084e-05	-1.23783
CG5013	6	1.64042	0.00183548	2.29424	7.89089e-05	-0.653828
CG6836	10	1.12644	0.00380461	1.70357	7.89967e-05	-0.577134
CG8134	14	1.56623	2.14942e-05	1.38437	7.92058e-05	0.181856
chm	37	0.412773	0.201199	0.776415	7.94833e-05	-0.363643
E2f2	10	1.47093	0.000427363	1.70215	7.96844e-05	-0.231218
CG8078	5	1.14603	0.0232186	2.52646	7.99193e-05	-1.38042
CG33156	24	0.206888	4.10207	0.993607	8.03168e-05	-0.78672
Fis1	6	1.5196	0.00310488	2.28889	8.07305e-05	-0.769291
ebd1	15	1.02675	0.00139573	1.32388	8.085e-05	-0.297138
RpS7	11	1.081	0.00356231	1.60306	8.11832e-05	-0.52206
mRpS7	5	1.80356	0.00184434	2.52084	8.16482e-05	-0.717273
RpL31	5	2.08142	0.000632435	2.52076	8.1672e-05	-0.439344
CG9992	13	0.933059	0.00559817	1.44425	8.23525e-05	-0.511187
ial	9	1.96273	4.16986e-05	1.80725	8.27271e-05	0.155483
Acyp2	4	1.6871	0.00556947	2.81409	8.29732e-05	-1.12699
CG17721	5	1.67727	0.00299996	2.51376	8.38789e-05	-0.836488
nito	37	0.470669	0.0638773	0.773415	8.39779e-05	-0.302746
CG32276	3	2.67575	0.00063893	3.19987	8.4125e-05	-0.524121
CG43287	3	2.62607	0.000736267	3.19731	8.47515e-05	-0.571244
vig2	8	1.13455	0.00774103	1.93327	8.47937e-05	-0.798719
da	15	0.502505	0.143781	1.31758	8.5221e-05	-0.81507
D1	10	0.384961	0.420766	1.68958	8.60094e-05	-1.30462
CG18809	19	0.822049	0.00346684	1.13785	8.60902e-05	-0.315802
CG34317	9	1.71017	0.000182609	1.80014	8.61021e-05	-0.0899658
CG7950	9	1.71017	0.000182609	1.80014	8.61021e-05	-0.0899658
CG6126	24	0.620699	0.0164876	0.987925	8.61952e-05	-0.367226
CR44294	5	2.08629	0.000620679	2.5064	8.62657e-05	-0.420108
CG13083	8	0.114101	1.8165	1.92989	8.62892e-05	-1.81578
CR44084	4	0.541923	0.259106	2.80098	8.67054e-05	-2.25906
CG7837	17	-0.0988527	46.8124	1.21741	8.68403e-05	-1.31627
RpS4	9	1.07226	0.00761318	1.79811	8.70888e-05	-0.725849
CG5080	22	0.0693645	18.9874	1.03971	8.72536e-05	-0.970345
snRNA:U1:95Ca	2	4.31752	4.22127e-05	3.71877	8.7387e-05	0.598744
PGRP-LE	11	0.94578	0.00898971	1.59132	8.76542e-05	-0.645543
Pex14	11	0.960325	0.00813777	1.59128	8.76805e-05	-0.630952
arx	6	1.8685	0.000680402	2.26791	8.82833e-05	-0.399412
CG1161	6	0.90213	0.0455836	2.26707	8.85988e-05	-1.36494
l(2)06225	3	3.06558	0.000210003	3.18185	8.86415e-05	-0.116265
CG2862	6	2.08982	0.000259748	2.26603	8.89942e-05	-0.176206
Pgant35A	19	1.05856	0.000267192	1.13393	8.95935e-05	-0.0753636
CR42491	5	2.05524	0.000699521	2.4963	8.96486e-05	-0.441054
Syx6	11	0.728767	0.0397117	1.58784	8.96737e-05	-0.859069
Thd1	49	0.0766289	916.848	0.665976	8.99678e-05	-0.589347
CG9548	4	2.10063	0.00139192	2.78952	9.0104e-05	-0.688891
Hsp67Bc	4	2.45497	0.000424235	2.78942	9.01352e-05	-0.334448
CG17734	6	1.90301	0.000585549	2.26246	9.03605e-05	-0.359451
CG30283	6	1.05497	0.0234423	2.26158	9.06984e-05	-1.20661
Hsp67Bb	6	1.90581	0.000578455	2.26067	9.10503e-05	-0.354866
CG14806	5	1.78928	0.00194865	2.49157	9.12789e-05	-0.702285
CG30286	5	0.904593	0.0588502	2.49144	9.13221e-05	-1.58685
CG1998	14	0.994938	0.00252406	1.36634	9.13237e-05	-0.371401
lig	40	0.600074	0.00348973	0.737014	9.23847e-05	-0.13694
CG7054	7	1.22685	0.00724103	2.07013	9.2585e-05	-0.843278
Aut1	8	1.51935	0.000988367	1.91516	9.31177e-05	-0.395802
CR43641	4	1.85268	0.00319663	2.7794	9.32158e-05	-0.926724
CG2034	5	1.38603	0.00921191	2.48521	9.3516e-05	-1.09918
CG4407	11	1.13118	0.00252674	1.57919	9.48809e-05	-0.448015
CG18178	8	1.78893	0.000233728	1.91143	9.49302e-05	-0.122498
RpS9	4	0.9852	0.0586079	2.77202	9.5555e-05	-1.78682
CG30409	6	2.87421	8.55806e-06	2.24886	9.57512e-05	0.62535
CG44252	32	-0.29645	48341	0.829689	9.5808e-05	-1.12614
Tango5	13	0.50769	0.157392	1.42252	9.68016e-05	-0.914826
mod	5	1.19192	0.0194566	2.47537	9.70871e-05	-1.28345
CR44581	4	1.85128	0.00321166	2.76702	9.71706e-05	-0.91574
CG1077	8	0.0643409	2.37042	1.90681	9.72245e-05	-1.84247
CTPsyn	38	0.61125	0.00349468	0.754307	9.77434e-05	-0.143057
CG2846	3	1.68818	0.0107059	3.14796	9.78007e-05	-1.45978
Rac1	7	0.291429	0.676159	2.05742	9.83034e-05	-1.76599
CG12581	34	1.91714	2.29782e-13	0.800736	9.83287e-05	1.1164
Git	14	0.0558884	6.3717	1.35642	9.87571e-05	-1.30054
CG15117	29	0.442801	0.147729	0.875088	9.87882e-05	-0.432287
CG8321	6	2.12056	0.000227238	2.24148	9.88134e-05	-0.120923
CG9099	8	2.22675	2.24744e-05	1.90335	9.89782e-05	0.323395
RpL27A	4	1.23389	0.0254567	2.76035	9.93697e-05	-1.52646
crl	11	1.48984	0.000216904	1.57205	9.94135e-05	-0.082207
CG11275	8	2.92828	5.27302e-07	1.9021	9.96208e-05	1.02618
CG6568	9	2.10792	1.78399e-05	1.77386	9.98165e-05	0.334062
CG6746	7	1.70706	0.000705257	2.05374	0.000100024	-0.346681
Snp	39	0.887252	9.91665e-06	0.742423	0.000100737	0.144829
boca	3	2.34504	0.00164207	3.13605	0.00010124	-0.791008
CG5073	6	1.80689	0.00088957	2.23487	0.000101637	-0.427978
Cbp20	6	1.63583	0.00187247	2.23474	0.000101692	-0.598911
Taf12	7	1.75592	0.000556462	2.04932	0.000102135	-0.293395
CG11880	20	1.24583	2.26962e-05	1.08573	0.000103151	0.160098
2002-08-01	27	0.219943	4.32194	0.908654	0.000103187	-0.688712
snRNA:U2:34ABb	2	2.95472	0.00104579	3.65064	0.000103246	-0.69592
CG9125	7	1.47908	0.00213077	2.0447	0.000104384	-0.565616
CG32066	34	0.345854	0.729696	0.797034	0.000104704	-0.45118
Lamp1	8	1.01083	0.0150034	1.89201	0.000104956	-0.88118
CG11723	9	0.97833	0.0131861	1.76407	0.000105468	-0.785737
CG10194	7	0.647603	0.120186	2.04225	0.000105595	-1.39465
CG9855	6	2.03863	0.00032456	2.22502	0.000105997	-0.186392
ATPsyn-d	6	1.57786	0.00240965	2.22418	0.000106376	-0.646319
rnh1	8	1.68001	0.000418539	1.88922	0.000106481	-0.209216
CG7506	6	1.93932	0.000499959	2.22382	0.000106537	-0.2845
Su(fu)	9	0.963549	0.0143765	1.76109	0.00010725	-0.797537
Letm1	26	0.463763	0.121793	0.925426	0.000107915	-0.461663
CG31248	8	1.09008	0.00981969	1.88653	0.000107972	-0.796452
CG33307	5	1.18872	0.0196984	2.44512	0.000108945	-1.2564
alphaTub84D	13	0.638319	0.0564962	1.40661	0.000108965	-0.768288
pncr011:3L	8	1.44714	0.00145433	1.88457	0.000109073	-0.437427
CG33671	10	1.03422	0.00683111	1.65049	0.000109077	-0.616269
CG33672	10	1.03422	0.00683111	1.65049	0.000109077	-0.616269
Tsf2	23	1.18577	1.32464e-05	0.993349	0.000109522	0.192417
CG4598	5	1.6519	0.00330795	2.44147	0.000110468	-0.789572
CG8605	10	0.460378	0.260717	1.64802	0.000110727	-1.18764
Spase22-23	5	1.78671	0.00196802	2.43908	0.000111482	-0.652361
Coop	11	1.7502	3.64946e-05	1.55396	0.000111885	0.196246
CR43723	6	3.10745	3.10203e-06	2.21219	0.000111954	0.895263
CG14966	3	2.87378	0.000363059	3.09864	0.000112846	-0.224862
mthl3	20	1.10323	0.000114281	1.07726	0.000112853	0.0259659
robl	4	2.03033	0.00176194	2.72112	0.000113349	-0.690796
Sec23	17	0.665001	0.0254927	1.1881	0.000113904	-0.5231
CG17271	14	0.736035	0.0218825	1.33831	0.000113941	-0.602271
CG5854	8	2.15786	3.24875e-05	1.87588	0.000114083	0.281973
Aldh	17	1.52918	5.17321e-06	1.18784	0.00011418	0.341345
Ublcp1	8	1.32595	0.00278082	1.87435	0.000114992	-0.548394
CG4629	35	0.427885	0.15782	0.778998	0.000115299	-0.351113
Sec61beta	4	2.06423	0.0015726	2.71544	0.000115532	-0.651205
RpL32	6	1.9048	0.000580987	2.20464	0.000115616	-0.299839
Max	7	1.4607	0.00232942	2.02222	0.00011606	-0.561517
CG43173	7	0.533743	0.208772	2.02184	0.00011627	-1.48809
Cyt-c-p	6	1.07264	0.0217077	2.20241	0.000116722	-1.12977
CG4622	113	0.840653	7.74433e-13	0.469	0.000117613	0.371653
CG10731	16	0.873525	0.00420971	1.22901	0.000117994	-0.355485
Ext2	16	0.873525	0.00420971	1.22901	0.000117994	-0.355485
Arp2	18	1.0478	0.000420826	1.14353	0.000118241	-0.0957358
LanA	90	0.290448	19.1713	0.506252	0.000118553	-0.215804
ppk28	19	0.636687	0.0258412	1.10537	0.000119756	-0.468685
CR44851	3	1.85549	0.00664095	3.07803	0.000119801	-1.22255
SH3PX1	13	1.56462	3.95137e-05	1.39361	0.000120027	0.171013
Hmgcr	59	0.429557	0.0759539	0.599668	0.000120679	-0.170111
PGAP5	11	0.950976	0.0086756	1.54235	0.000120701	-0.59137
CG4404	7	0.881335	0.0386858	2.01341	0.000120986	-1.13207
phol	15	0.979368	0.00212185	1.2755	0.000121077	-0.296136
Klc	11	0.891693	0.013018	1.54108	0.000121699	-0.649392
deltaCOP	9	1.06988	0.00772	1.7385	0.000121777	-0.668623
CG7365	11	0.387656	0.410228	1.54075	0.000121969	-1.15309
CG15098	11	1.88062	1.49454e-05	1.54027	0.000122347	0.340347
CR44619	4	1.14817	0.0339333	2.69622	0.000123226	-1.54805
Oat	17	0.472959	0.16866	1.17902	0.000123896	-0.706057
RpL35A	4	1.66994	0.0058994	2.69319	0.000124486	-1.02325
Nuf2	9	1.53962	0.000495057	1.73456	0.000124507	-0.19494
CG13392	4	2.74275	0.00016163	2.69296	0.000124585	0.0497992
CG42394	3	1.88994	0.0060189	3.0612	0.000125797	-1.17126
yki	13	1.38859	0.000157168	1.38721	0.000125882	0.00138349
CG12050	24	0.973302	0.000149862	0.957002	0.000126599	0.0162992
Ho	6	2.06961	0.000283623	2.18306	0.000126759	-0.113443
Oscp	6	0.920713	0.0420431	2.18256	0.000127027	-1.26185
Srp9	5	1.62857	0.0036191	2.40473	0.000127067	-0.776161
endos	7	2.03712	0.000142288	2.0017	0.000127855	0.0354155
CG6294	20	1.31583	1.02639e-05	1.06533	0.000128095	0.250504
gdl	8	1.30618	0.00309102	1.85319	0.000128289	-0.547003
CG6299	20	1.31569	1.0281e-05	1.06507	0.000128447	0.250616
Pcl	15	0.431291	0.26986	1.26769	0.00012924	-0.836396
CG12393	8	1.77193	0.000255973	1.85075	0.000129913	-0.0788197
CG13204	9	1.42557	0.00096447	1.72594	0.000130694	-0.300363
CG9536	11	1.63198	8.19806e-05	1.5301	0.000130753	0.101877
CG2608	7	1.98	0.000187701	1.99547	0.00013167	-0.0154648
Ald	20	1.21856	3.09156e-05	1.06272	0.000131697	0.155846
CG42788	70	0.910537	1.45406e-09	0.554672	0.000131709	0.355865
tral	20	0.611144	0.0302356	1.06251	0.000131988	-0.451366
snoRNA:Me18S-C1366	1	2.81081	0.00495763	4.28562	0.000132122	-1.47481
snoRNA:Me28S-C3227a	1	2.81081	0.00495763	4.28562	0.000132122	-1.47481
CG14229	4	1.88372	0.00288065	2.67522	0.000132224	-0.7915
pain	31	1.2703	1.23685e-07	0.823635	0.000132887	0.446668
RNaseX25	7	-0.0377663	3.33751	1.99006	0.000135073	-2.02782
CG12379	5	2.25963	0.000318337	2.38827	0.000135288	-0.128643
CG7834	12	1.70405	2.57407e-05	1.44634	0.00013536	0.257714
CG5828	5	1.63503	0.00353003	2.38804	0.000135403	-0.75301
CG7362	14	0.914951	0.00491914	1.31564	0.00013626	-0.400692
CG6574	10	0.957203	0.0111373	1.61387	0.000136272	-0.656666
ird5	11	0.173344	1.77897	1.52339	0.000136609	-1.35005
scf	10	0.560179	0.138385	1.61255	0.000137368	-1.05237
CG42837	11	2.17533	1.98769e-06	1.52199	0.000137867	0.65334
ver	6	1.26813	0.00927304	2.16189	0.00013873	-0.893759
snoRNA:Me18S-G1620	2	2.4511	0.00342455	3.5297	0.000138818	-1.0786
CG32221	8	1.44411	0.00147809	1.83746	0.000139156	-0.393349
CG15602	10	0.783762	0.0334836	1.61022	0.000139329	-0.826457
CG3224	9	1.02106	0.0102708	1.71418	0.000139629	-0.693124
CR45016	3	2.51822	0.00100166	3.02289	0.000140589	-0.504665
Orct2	15	1.38754	5.74728e-05	1.2576	0.000140593	0.129944
CG2909	10	1.85024	3.84875e-05	1.60865	0.000140664	0.241588
pnut	12	1.15307	0.00147248	1.44061	0.000140889	-0.287537
CG32736	5	1.46771	0.00672502	2.37707	0.000141183	-0.909359
CG42308	5	1.46771	0.00672502	2.37707	0.000141183	-0.909359
ave	6	1.75165	0.00113127	2.15737	0.000141427	-0.405722
CG42697	6	2.22731	0.000142809	2.15729	0.000141475	0.07002
CG8112	14	0.366057	0.479207	1.31084	0.000141524	-0.944784
CG10343	7	0.599093	0.152065	1.97816	0.000142869	-1.37907
Smox	21	0.655322	0.0159018	1.02336	0.000145151	-0.368038
pit	23	1.49149	2.62002e-07	0.969357	0.000145983	0.52213
JhI-21	13	0.792731	0.0168285	1.36539	0.000148061	-0.572664
Gp93	22	1.21412	1.40193e-05	0.993496	0.000148617	0.220627
RpL22	7	1.89413	0.000284671	1.9692	0.000149033	-0.0750785
CG7130	3	1.99182	0.00450025	2.99885	0.000150745	-1.00703
CR43957	12	0.584272	0.0960078	1.43036	0.000151342	-0.84609
CG5569	8	1.67265	0.000435333	1.81967	0.000152561	-0.147024
Muc4B	4	0.570044	0.23579	2.6323	0.000152705	-2.06226
CG30022	16	1.35057	4.88898e-05	1.19964	0.000152794	0.150924
RpL35	4	1.37145	0.01605	2.63167	0.000153026	-1.26022
obst-H	9	0.513153	0.20021	1.69787	0.000153039	-1.18472
Hsc70Cb	26	0.152059	10.6016	0.898672	0.000154193	-0.746613
Dlic	37	0.40359	0.241353	0.740207	0.000154357	-0.336617
CG5885	4	2.49815	0.000367053	2.62708	0.000155403	-0.128932
BCL7-like	7	1.30543	0.00494646	1.95972	0.000155855	-0.654285
CG43886	3	1.39408	0.024784	2.98583	0.000156551	-1.59174
Nach	5	1.31473	0.0121231	2.34882	0.000157223	-1.03409
Nha1	31	0.951446	2.64253e-05	0.812662	0.000157712	0.138784
PHGPx	11	1.42235	0.000344292	1.50117	0.000157952	-0.0788186
2002-09-01	8	0.947881	0.0210095	1.8129	0.000157998	-0.86502
CG14641	8	0.444284	0.310628	1.81276	0.000158116	-1.36847
CG14556	9	0.509178	0.204918	1.69167	0.000158477	-1.18249
smt3	2	2.25408	0.00544674	3.47503	0.000158694	-1.22096
CR44974	3	2.26369	0.00207126	2.98103	0.000158744	-0.717343
cyr	57	0.412222	0.134957	0.598995	0.000158877	-0.186774
CG31109	4	2.11488	0.00132696	2.61999	0.000159144	-0.505107
snoRNA:Me28S-C3227b	1	3.87891	0.000682557	4.1923	0.000159146	-0.313386
snoRNA:Me28S-U1848	1	3.87891	0.000682557	4.1923	0.000159146	-0.313386
CR43834	1	2.75491	0.00549973	4.19183	0.000159295	-1.43692
roq	41	0.391203	0.29638	0.700157	0.000160429	-0.308954
CR31144	4	1.85105	0.00321413	2.61711	0.00016069	-0.76606
CR44868	3	3.0749	0.000204492	2.97434	0.000161855	0.100556
CR44386	4	2.29762	0.000719038	2.61357	0.00016261	-0.315953
CG14962	7	2.1197	9.53276e-05	1.95042	0.000162842	0.169285
Nmda1	10	1.77767	6.09999e-05	1.58279	0.000164602	0.194879
blos3	5	1.59945	0.00404863	2.33505	0.000165693	-0.735596
Vha55	18	1.29231	3.36005e-05	1.10818	0.000166656	0.184122
CG32039	3	3.26274	0.000119628	2.96385	0.00016686	0.298894
CR44756	13	2.87049	1.40787e-09	1.34867	0.000167677	1.52182
ms(3)K81	3	2.78599	0.000466453	2.96211	0.000167704	-0.176122
CG31717	6	2.02242	0.000348267	2.11633	0.000168471	-0.0939029
Arp10	11	1.3529	0.00055384	1.49111	0.000168675	-0.138208
Coprox	9	0.939026	0.0165933	1.68025	0.000168984	-0.741227
retm	17	0.299602	0.928463	1.14505	0.000169655	-0.84545
CG5009	17	0.84492	0.00434134	1.14486	0.000169954	-0.299942
CG33226	4	0.775834	0.118262	2.59903	0.000170738	-1.8232
CG6340	25	1.57878	2.5613e-08	0.91111	0.000171043	0.667673
LpR2	70	0.596153	0.000130688	0.546785	0.00017128	0.0493685
CG30389	32	0.590136	0.0103381	0.793043	0.000172593	-0.202907
Rrp40	7	1.67399	0.000827955	1.93798	0.00017268	-0.263991
mir-275	1	1.88985	0.0274018	4.14996	0.000173165	-2.26011
mir-305	1	1.88985	0.0274018	4.14996	0.000173165	-2.26011
tsr	5	1.24858	0.0156416	2.32233	0.000173914	-1.07375
CG44325	24	1.99792	1.75172e-10	0.931198	0.000174478	1.06672
Nhe3	16	0.711858	0.0190559	1.18419	0.000175057	-0.47233
stv	16	0.985921	0.00147346	1.18404	0.000175281	-0.198122
Atg18	13	1.18482	0.000777088	1.34135	0.000177061	-0.156531
Arc42	14	1.61337	1.45058e-05	1.28215	0.000177487	0.331213
HipHop	3	1.24339	0.0381035	2.93941	0.000179123	-1.69601
Ef1gamma	7	0.590229	0.158744	1.92965	0.0001796	-1.33942
CG1806	15	1.83196	1.12993e-06	1.22804	0.000179934	0.60392
Rhp	22	1.06746	8.55659e-05	0.97689	0.00017996	0.090571
polo	27	0.900456	0.000179209	0.86806	0.000180629	0.0323952
Ptr	54	0.480466	0.0208065	0.608735	0.000180986	-0.128268
CG3770	6	2.0188	0.000353796	2.09942	0.000181056	-0.0806219
CR45026	4	2.1428	0.00120839	2.58024	0.000181853	-0.43744
CG6209	10	0.163115	1.71994	1.56631	0.000181949	-1.40319
CG33969	12	1.83851	9.58823e-06	1.40327	0.000182879	0.435247
CR44620	3	1.87907	0.00620871	2.93185	0.000183094	-1.05278
Tcp-1zeta	17	0.751449	0.0108899	1.13674	0.000183221	-0.385291
CR44655	4	2.43439	0.00045455	2.57773	0.000183388	-0.143345
CG5180	7	0.963022	0.0260313	1.92498	0.000183599	-0.961961
svr	35	0.722095	0.00062166	0.752122	0.000184157	-0.0300269
CG42503	8	1.23478	0.00452858	1.78286	0.000184548	-0.548079
Mocs2	8	1.23478	0.00452858	1.78286	0.000184548	-0.548079
mRpL20	5	0.881823	0.0642452	2.30625	0.000184904	-1.42442
laza	12	1.47487	0.000138559	1.40167	0.000184925	0.0731939
RfC4	7	2.2872	4.23074e-05	1.92323	0.000185122	0.363972
Smn	3	2.19539	0.00251705	2.92795	0.000185176	-0.732563
Spn55B	7	1.82763	0.000393016	1.92267	0.000185613	-0.0950436
Nmdar1	49	0.868513	1.22466e-06	0.635306	0.000186544	0.233208
CG17078	22	0.986982	0.000230873	0.973762	0.000186563	0.0132195
dgt1	15	0.721986	0.0206524	1.22314	0.000187452	-0.501152
sec24	17	0.284209	1.08029	1.13373	0.000188393	-0.849523
cer	3	3.7731	2.78743e-05	2.92165	0.000188596	0.851456
CG1597	21	0.474657	0.134899	0.999628	0.000188763	-0.524971
CG17323	12	1.36437	0.000311957	1.39835	0.000189274	-0.0339804
RpL11	10	0.399269	0.384242	1.55943	0.000189719	-1.16016
ari-2	19	0.392174	0.365658	1.05985	0.000190191	-0.667679
olf186-M	13	2.54997	1.73919e-08	1.3317	0.000190238	1.21827
CG13807	6	2.03645	0.000327645	2.08774	0.000190307	-0.0512838
CG14647	7	1.44941	0.00246061	1.91722	0.000190449	-0.467812
CG18428	4	0.914661	0.074247	2.56461	0.000191643	-1.64995
CG16989	20	1.71731	1.08354e-07	1.02703	0.000192368	0.690284
CG9117	4	2.43637	0.000451537	2.56324	0.000192525	-0.126872
CG11836	6	1.07387	0.0215921	2.08451	0.000192939	-1.01065
Dcr-2	24	0.483077	0.103264	0.922816	0.00019364	-0.439739
Gapdh1	7	2.51794	1.38175e-05	1.91308	0.000194199	0.604855
Ran	11	0.495492	0.196081	1.46919	0.000194643	-0.973699
l(3)72Dh	2	1.36865	0.0438367	3.39035	0.000195246	-2.0217
rictor	33	0.392089	0.316101	0.772262	0.000195998	-0.380174
Tsp3A	10	1.54519	0.000266764	1.55385	0.000196263	-0.0086635
CG31548	5	2.176	0.000439322	2.29013	0.000196612	-0.114129
CG11883	82	0.287572	15.6907	0.5109	0.000196843	-0.223328
[truncated: 3,033 more rows]

## Sheet: en+bab FDR<0.01
name	gatcs	PolII occupancy bab-en	FDR,bab-en	PolII occupancy tj	FDR,tj	diff
ush	179	1.62459	2.03e-50	1.30927	7.74e-37	0.315314
mtd	226	1.26418	2.53e-45	1.2284	2.26e-42	0.0357866
bbg	365	0.896558	6.26e-43	0.383352	5.47e-06	0.513205
for	168	1.49793	9.55e-43	1.04395	1e-25	0.453979
Pax	102	2.07329	1.09e-39	0.571575	1.86e-06	1.50172
SNF4Agamma	201	1.21561	2.43e-38	1.38472	3.53e-44	-0.169102
Shroom	156	1.36696	2.6e-35	1.66454	1.68e-43	-0.297579
CG30497	117	1.6716	8.45e-35	2.19187	1.18e-45	-0.520268
v	19	7.11383	8.48e-33	-0.143663	38.9769	7.25749
hdc	204	1.07499	1.36e-32	0.50907	5.08e-09	0.565922
hth	313	0.829766	1.93e-32	-0.0901916	8.83e+24	0.919958
T48	103	1.61006	1.91e-29	1.90975	1.45e-34	-0.299692
Gmap	97	1.63682	2.06e-28	1.01892	4.67e-15	0.617905
CG4991	63	2.2732	3.77e-28	1.35155	1.05e-14	0.921645
Egfr	147	1.19595	8.01e-28	2.1177	1.53e-54	-0.921751
osp	258	0.840416	1.41e-27	1.17956	1.32e-45	-0.339141
CG42684	135	1.24384	4.16e-27	1.41928	3.11e-31	-0.175435
cdi	145	1.17251	1.03e-26	1.2173	1.69e-27	-0.0447882
ps	100	1.52054	1.2e-26	1.42306	1.05e-23	0.0974816
rdx	165	1.05628	5.79e-26	1.55934	2.13e-42	-0.503052
Gp150	72	1.90687	6.28e-26	1.41433	1.79e-17	0.492541
Roc2	104	1.44152	8.14e-26	1.51177	1.86e-26	-0.0702549
37226	48	2.60363	1.34e-25	1.67219	6.78e-15	0.931439
lbl	108	1.39262	1.43e-25	-0.103917	6.27695e+08	1.49654
w	25	4.42618	2.02e-25	0.69318	0.00283538	3.733
RpII215	55	2.31822	2.04e-25	2.00823	1.24e-20	0.309991
CG4928	84	1.64539	5.23e-25	0.11225	1212.95	1.53314
pnr	63	2.03953	8.02e-25	-0.135658	302290	2.17519
CG34120	68	1.91775	9.17e-25	0.725241	6.51e-07	1.19251
kibra	87	1.58748	1.04e-24	2.05819	3.45e-32	-0.470711
IP3K2	90	1.54452	1.23e-24	1.05908	7.92e-15	0.485438
srp	79	1.68947	2.08e-24	1.19257	2.19e-15	0.496898
mew	139	1.12688	2.85e-24	1.39073	2.66e-31	-0.263846
CG43693	56	2.19334	3e-24	2.73035	2.03e-29	-0.537011
bun	161	1.02463	3.01e-24	1.71857	1.41e-46	-0.693941
tara	89	1.53609	3.24e-24	1.94295	8.92e-31	-0.406863
Atpalpha	90	1.49527	1.2e-23	1.44779	5.55e-22	0.0474785
abd-A	63	1.94826	1.6e-23	-0.0873727	70568.6	2.03563
NFAT	135	1.1226	1.73e-23	0.948406	2.17e-18	0.174194
CLIP-190	81	1.59469	2.93e-23	0.938541	1.66e-11	0.65615
CG42669	253	0.768201	4.57e-23	0.92748	5.12e-32	-0.15928
cv-c	252	0.76531	8.05e-23	0.475261	3.9e-09	0.290048
CG42388	85	1.50339	1.38e-22	1.12396	3.16e-15	0.37943
retn	85	1.48696	2.84e-22	-0.169208	106498368	1.65617
CG8312	95	1.36947	3.34e-22	1.52584	1.31e-24	-0.156361
aop	99	1.32946	3.47e-22	1.48551	9.49e-25	-0.156041
pyd	293	0.699898	3.93e-22	1.20242	6.85e-53	-0.502525
Picot	44	2.44779	4.36e-22	2.19597	1.02e-18	0.251811
Inx7	77	1.58801	4.39e-22	2.05122	1.2e-28	-0.463205
CrebA	52	2.11686	9.2e-22	2.56989	9.18e-26	-0.453029
CG33223	87	1.43456	9.74e-22	2.75155	1.54e-44	-1.31699
CG11455	130	1.07896	2.03e-21	0.893152	2.57e-16	0.185808
ptr	76	1.56313	2.14e-21	1.72775	3.04e-23	-0.164619
Reg-5	32	3.07279	2.17e-21	2.30215	5.13e-15	0.770639
ttk	81	1.48347	3.05e-21	2.43278	2.33e-36	-0.94931
CR43314	62	1.79817	4.47e-21	1.414	2.63e-15	0.384172
Cad87A	114	1.15632	6.37e-21	0.672222	2.18e-09	0.484102
olf186-F	65	1.69863	1.52e-20	1.74668	1.94e-20	-0.0480486
puc	45	2.24014	2.17e-20	2.11564	2.53e-18	0.124495
CG6231	68	1.6264	2.67e-20	1.62138	1.6e-19	0.00502017
Prm	60	1.78168	3.11e-20	0.729294	2.55e-06	1.05239
jvl	128	1.0432	4.23e-20	1.75396	2.22e-38	-0.710762
Irk1	62	1.7254	4.68e-20	0.922506	5.67e-09	0.802891
Eip75B	294	0.66644	4.73e-20	1.07567	1.23e-45	-0.409226
Treh	58	1.81337	4.86e-20	1.67905	1.2e-17	0.134321
CG5853	57	1.83356	5.47e-20	1.53782	1.06e-15	0.295736
loco	82	1.39873	6.29e-20	2.20884	5.23e-33	-0.810112
wb	229	0.74555	7.28e-20	0.112164	8.66805e+08	0.633386
CG1677	345	0.620129	7.95e-20	0.35567	0.000795533	0.264459
IP3K1	42	2.3052	8.34e-20	1.58984	1.48e-12	0.715359
Chd64	34	2.71929	9.53e-20	2.50012	2.94e-17	0.219171
Ect4	121	1.06568	1.1e-19	1.44898	6.4e-29	-0.383301
CR44357	642	0.504055	1.23e-19	0.144859	2.81e+21	0.359196
InR	127	1.03002	1.39e-19	1.14217	2.25e-22	-0.112144
sda	96	1.23616	1.44e-19	1.10114	1.57e-16	0.135016
CycG	62	1.68373	1.8e-19	2.27254	2.26e-26	-0.588818
siz	136	0.982512	1.93e-19	0.963275	6.35e-19	0.0192367
Glut4EF	231	0.73071	2.83e-19	1.5415	9.81e-58	-0.810789
Hnf4	78	1.40717	3.48e-19	2.00707	2.8e-28	-0.599896
Pino	53	1.84756	6.87e-19	2.0873	7.62e-21	-0.239748
RapGAP1	153	0.899388	6.88e-19	1.2056	1.47e-28	-0.306212
sgg	126	1.00892	7.47e-19	1.13248	5.78e-22	-0.123558
fz2	188	0.801505	7.52e-19	0.0579015	2137040538	0.743604
chas	100	1.17003	7.6e-19	1.15519	3e-18	0.0148387
Prosap	156	0.887715	7.87e-19	0.793957	3.75e-16	0.0937583
cher	133	0.970487	1.09e-18	0.716221	6.7e-12	0.254266
gce	63	1.60711	1.15e-18	1.76344	4.27e-20	-0.156334
csw	83	1.31599	1.3e-18	0.722616	4.48e-08	0.593378
Nrg	119	1.03435	1.48e-18	0.907698	2.04e-15	0.126652
vri	54	1.79195	1.59e-18	2.12662	1.23e-21	-0.334673
bowl	51	1.86681	1.79e-18	1.2746	1.96e-11	0.59221
baz	109	1.0887	1.96e-18	1.06507	9.71e-18	0.0236313
tkv	176	0.81952	1.99e-18	0.707483	5.64e-15	0.112036
Pde11	122	1.01229	2.16e-18	0.966544	3.2e-17	0.0457446
Lmpt	196	0.773208	2.23e-18	1.15525	4.14e-34	-0.382037
Atf3	78	1.35713	2.61e-18	0.992156	5.34e-12	0.364974
Xrp1	41	2.18177	3.23e-18	2.22124	7.89e-18	-0.0394667
Ptpmeg	99	1.14664	3.71e-18	1.512	2.77e-25	-0.365362
spg	95	1.1715	5.19e-18	1.39077	5.44e-22	-0.219263
mnb	92	1.19429	5.86e-18	1.77788	1.24e-28	-0.583589
CG4313	75	1.36946	7.08e-18	1.07797	6.32e-13	0.291488
Su(Tpl)	53	1.76305	7.19e-18	2.13066	2.51e-21	-0.367607
lola	189	0.772761	9.49e-18	0.948482	4.1e-25	-0.175721
Tgi	57	1.6521	1.22e-17	1.79131	1.02e-18	-0.139209
elB	44	2.00103	1.45e-17	1.90492	5.32e-16	0.096112
Moe	65	1.49143	1.67e-17	2.17712	3.05e-26	-0.685686
par-1	96	1.13936	1.69e-17	1.20055	1.78e-18	-0.0611859
RhoGAP18B	96	1.13473	2.13e-17	1.00828	1.04e-14	0.126457
bmm	38	2.22156	2.17e-17	2.59238	9.89e-20	-0.370829
kst	146	0.866343	5.06e-17	0.928965	3.46e-19	-0.0626226
DOR	48	1.82064	5.4e-17	1.46587	8.34e-13	0.354771
CG5004	84	1.21782	5.65e-17	1.43198	2.26e-20	-0.214159
fng	69	1.39437	5.76e-17	1.65158	3.28e-20	-0.257209
Nmdmc	43	1.96881	6.83e-17	1.5998	6.74e-13	0.369003
CG42389	148	0.854732	7.39e-17	0.812033	6.12e-16	0.0426984
Drak	161	0.815915	7.64e-17	1.1916	1.66e-29	-0.375685
spin	55	1.63094	8.05e-17	1.63654	2.35e-16	-0.00559912
CG6424	50	1.75011	8.12e-17	1.34962	4.91e-12	0.400494
Galphaf	32	2.46419	8.24e-17	0.696767	0.000810201	1.76742
CG33232	127	0.92847	9.92e-17	1.09372	3.95e-21	-0.165252
mamo	298	0.611477	1e-16	0.710234	1.58e-24	-0.0987568
th	36	2.23494	1.06e-16	2.23487	4.65e-16	7.18e-05
Lim1	100	1.07208	1.15e-16	-0.0811088	4.67087e+07	1.15319
zip	72	1.33185	1.28e-16	1.61229	2.05e-20	-0.280442
Fhos	156	0.822874	1.34e-16	0.342375	0.0575155	0.480499
CG42327	62	1.47657	1.45e-16	1.48622	3.08e-16	-0.00965201
CG45050	56	1.5843	1.68e-16	2.28133	3.67e-24	-0.697022
ImpL2	68	1.37631	1.82e-16	1.54456	1.93e-18	-0.16825
Mob2	87	1.16227	1.91e-16	1.67462	2.35e-25	-0.512348
gem	63	1.44916	2.05e-16	1.11989	1.13e-11	0.329272
Pfrx	50	1.71309	2.15e-16	1.71247	7.47e-16	0.000617256
Oatp30B	66	1.40025	2.18e-16	0.754072	3.8e-07	0.646177
ex	75	1.27506	2.75e-16	1.1223	1.31e-13	0.152766
l(1)G0007	72	1.31103	2.79e-16	1.44454	6.37e-18	-0.133507
CG3764	59	1.50579	3.07e-16	1.47204	2.26e-15	0.0337554
cana	56	1.56373	3.08e-16	0.0990727	128.351	1.46465
Indy	52	1.64927	3.22e-16	1.42305	3.04e-13	0.226219
18w	30	2.49776	3.84e-16	1.89822	1.42e-11	0.599543
Tie	62	1.44512	3.99e-16	1.08129	5.1e-11	0.363832
Evi5	74	1.27153	4.94e-16	1.30801	2.77e-16	-0.0364769
Mi-2	86	1.14651	5.71e-16	1.58043	1.99e-23	-0.433924
slif	48	1.72041	6.82e-16	0.866586	9.79e-07	0.853826
ken	37	2.0926	7.02e-16	1.81751	4.1e-13	0.275087
Esp	42	1.89824	7.32e-16	1.82999	1.05e-14	0.0682522
l(2)08717	30	2.44864	8.57e-16	2.08309	8.6e-13	0.365548
sim	57	1.50916	8.63e-16	1.38229	7.55e-14	0.126879
CG43739	124	0.906206	9.33e-16	1.58936	4.1e-33	-0.683158
sky	124	0.906206	9.33e-16	1.58936	4.1e-33	-0.683158
CG9238	42	1.88601	9.62e-16	1.57598	1.97e-12	0.310031
apt	83	1.16094	9.82e-16	0.957293	4.52e-12	0.203647
cnc	126	0.89622	1.04e-15	0.838595	1.8e-14	0.0576243
Pde8	70	1.30002	1.06e-15	0.832149	1.28e-08	0.467868
EcR	211	0.686824	1.1e-15	1.37333	8.39e-46	-0.68651
Kr-h1	42	1.87322	1.28e-15	2.2423	2.15e-18	-0.369084
CG5445	72	1.26825	1.37e-15	1.81109	2.28e-23	-0.54284
CR43650	39	1.97604	1.43e-15	1.75499	3.49e-13	0.221043
hebe	34	2.18858	1.59e-15	1.26376	3.81e-08	0.924826
Argk	45	1.76664	1.71e-15	1.12118	7.72e-09	0.64546
Fim	54	1.5405	1.95e-15	2.18689	2.55e-22	-0.646396
CG34310	43	1.82025	2.02e-15	1.11816	1.71e-08	0.702094
cup	43	1.82025	2.02e-15	1.11816	1.71e-08	0.702094
CG30456	44	1.78903	2.03e-15	1.61968	2.46e-13	0.169353
pot	50	1.62712	2.06e-15	1.08109	3.29e-09	0.546032
CG42666	192	0.709283	2.48e-15	0.613408	1.39e-12	0.0958755
CG9171	63	1.3709	2.66e-15	0.407181	0.0238474	0.963717
crp	47	1.68967	2.87e-15	1.5069	5.49e-13	0.182763
neur	72	1.24806	2.91e-15	1.24953	5.03e-15	-0.00146948
Dad	57	1.46403	3.31e-15	1.39163	5.84e-14	0.0723974
MESR3	76	1.19105	4.75e-15	1.6835	1.5e-22	-0.492452
Slob	68	1.28066	5.31e-15	-0.105384	316575	1.38605
Drip	65	1.32022	5.44e-15	0.190895	18.0806	1.12932
Nep2	35	2.07198	5.76e-15	1.69391	1.38e-11	0.378072
Vha100-2	38	1.94087	6.49e-15	2.15484	3.67e-16	-0.213965
ced-6	35	2.06562	6.5e-15	2.56861	3.31e-18	-0.502986
cact	42	1.79949	6.63e-15	2.10729	3.48e-17	-0.307802
Rgl	55	1.47689	6.8e-15	1.65188	1.57e-16	-0.174995
Eip74EF	137	0.827876	6.82e-15	1.27634	1.03e-27	-0.448463
Acsl	47	1.65423	6.9e-15	1.90991	5.46e-17	-0.255681
AcCoAS	41	1.82872	7.15e-15	1.10179	4.91e-08	0.726926
CG10249	69	1.2589	7.34e-15	0.953403	3e-10	0.305497
CHES-1-like	63	1.33119	9.79e-15	1.54007	3.58e-17	-0.208885
Hph	41	1.8111	1.05e-14	1.58313	3.02e-12	0.22797
CG8788	27	2.47137	1.37e-14	1.37088	1.76e-07	1.10049
CG17834	43	1.73303	1.48e-14	2.43341	1.61e-20	-0.700376
tai	143	0.797292	1.61e-14	1.26275	1.87e-28	-0.465463
CG5151	74	1.18011	1.64e-14	0.893968	5.72e-10	0.286143
scb	51	1.52134	1.88e-14	1.35137	2.95e-12	0.169973
CG5541	39	1.84965	1.98e-14	1.83946	6.88e-14	0.0101882
CG33181	82	1.09682	2.19e-14	0.169763	108.45	0.927061
N	152	0.767449	2.37e-14	0.912831	2.04e-19	-0.145382
CG33298	60	1.34449	2.72e-14	1.94066	1.87e-21	-0.596168
trbl	22	2.82555	3.28e-14	2.31877	3.46e-11	0.50678
CG13917	73	1.17063	3.5e-14	1.60489	1.47e-20	-0.434253
bves	129	0.830719	3.51e-14	1.94296	1.36e-43	-1.11224
CG9336	15	3.78639	3.54e-14	0.794589	0.00670542	2.9918
shn	103	0.943379	3.57e-14	1.16746	5.3e-19	-0.224086
Myo61F	60	1.33515	3.64e-14	1.40761	8.55e-15	-0.07246
Inx3	29	2.2727	3.91e-14	2.28428	9.96e-14	-0.0115887
Eno	37	1.88873	3.99e-14	1.93511	4.74e-14	-0.0463847
Act5C	21	2.9037	4.42e-14	2.92725	1.02e-13	-0.0235443
CG6191	44	1.65584	4.54e-14	2.08533	1.1e-17	-0.429486
Pdp1	118	0.867043	4.9e-14	1.16041	2.39e-21	-0.293369
CG9674	98	0.964226	5.23e-14	0.323165	0.271674	0.641062
dally	110	0.900583	5.38e-14	1.47854	3.98e-27	-0.577953
Ilp8	18	3.24602	5.69e-14	1.67472	6.81e-07	1.5713
Tis11	61	1.30545	5.78e-14	2.31411	1.63e-26	-1.00866
kay	64	1.26095	6.28e-14	1.56628	9.22e-18	-0.305331
lace	30	2.17476	7.5e-14	0.518464	0.0170511	1.6563
Hsc70-4	26	2.41648	8.59e-14	2.14669	9.09e-12	0.269791
Swim	47	1.55026	9.1e-14	2.60525	6.78e-24	-1.05499
PGRP-LC	39	1.77177	1e-13	0.312681	0.392355	1.45909
CG9864	36	1.87755	1.06e-13	1.201	4.95e-08	0.676552
larp	48	1.52046	1.07e-13	1.5838	5.33e-14	-0.0633389
Pvf1	38	1.80203	1.09e-13	1.05879	3.21e-07	0.743244
how	75	1.12017	1.12e-13	1.29528	2.77e-16	-0.175109
CG8034	56	1.36072	1.18e-13	0.96134	1.04e-08	0.39938
CG12207	35	1.90966	1.22e-13	2.24391	9.49e-16	-0.334254
CG8177	82	1.05216	1.45e-13	0.581214	1.29e-05	0.470948
AMPdeam	58	1.32096	1.46e-13	1.49085	2.26e-15	-0.169898
CG6051	65	1.21881	1.67e-13	1.54674	9.59e-18	-0.327933
Socs36E	39	1.74724	1.67e-13	1.61508	5.15e-12	0.132166
Pect	20	2.89419	1.74e-13	2.37528	1.17e-10	0.518918
CG9005	52	1.41778	1.79e-13	2.36518	1.58e-23	-0.947401
Ire1	37	1.81054	1.88e-13	0.663977	0.000624277	1.14656
Fs	61	1.26644	2e-13	0.446062	0.00830941	0.82038
CG12581	34	1.91714	2.3e-13	0.800736	9.83e-05	1.1164
CG13624	63	1.23458	2.32e-13	1.90208	6.56e-22	-0.667497
emp	37	1.79663	2.47e-13	1.78796	7.04e-13	0.00866156
CAP	144	0.756614	2.55e-13	0.346077	0.0515627	0.410538
kek5	158	0.722904	2.58e-13	0.730858	2.47e-14	-0.00795435
pelo	34	1.90631	2.8e-13	2.06106	5.07e-14	-0.154751
Trf2	68	1.16583	3.05e-13	1.40235	1.93e-16	-0.236518
CG10365	25	2.37736	4.09e-13	2.69934	1.68e-14	-0.321976
Duox	72	1.11184	4.67e-13	-0.14426	2.57669e+06	1.2561
CG11486	50	1.41771	5.09e-13	1.56815	2.47e-14	-0.150447
CG14441	59	1.26471	5.15e-13	1.75511	7.48e-19	-0.490396
Hsc70-3	27	2.22377	5.39e-13	3.02975	2.03e-17	-0.805983
A2bp1	150	0.730751	5.77e-13	-0.0770642	294960000000	0.807815
brm	70	1.12533	6e-13	-0.032713	41285.8	1.15804
CG17646	70	1.12427	6.23e-13	1.14878	3.36e-13	-0.024509
CG43427	155	0.717122	6.88e-13	0.773608	2.01e-15	-0.0564864
Tab2	30	2.03885	6.89e-13	1.83794	3.53e-11	0.200907
sima	143	0.745377	7e-13	0.297838	1.2877	0.447539
Gclc	47	1.46582	7.39e-13	1.19304	7.2e-10	0.272782
CG4622	113	0.840653	7.74e-13	0.469	0.000117613	0.371653
Sip1	27	2.19886	7.8e-13	2.13211	4.84e-12	0.0667491
L	43	1.5584	7.95e-13	2.11796	1.23e-17	-0.559562
Eip93F	105	0.873185	8.78e-13	0.777066	5.36e-11	0.0961189
dsx	114	0.834038	9.01e-13	0.109467	22834.4	0.724571
wts	60	1.23217	9.13e-13	0.920378	1.04e-08	0.31179
CG13698	41	1.60383	9.65e-13	1.43791	5.63e-11	0.165912
ACC	94	0.927341	1.01e-12	1.03737	5.37e-15	-0.110031
out	44	1.52035	1.07e-12	1.00435	1.37e-07	0.516005
CG13800	111	0.842717	1.1e-12	0.795174	5.98e-12	0.0475428
Aldh-III	44	1.51699	1.15e-12	1.3125	1.82e-10	0.204482
Bsg	58	1.25248	1.17e-12	0.990133	2.59e-09	0.262344
Lsd-2	27	2.16921	1.21e-12	2.04788	1.55e-11	0.12133
lama	56	1.27959	1.27e-12	1.68344	3.65e-17	-0.403855
CG12991	43	1.53673	1.3e-12	1.44567	1.73e-11	0.0910609
CG10082	47	1.43956	1.42e-12	0.911918	4.46e-07	0.52764
sbr	48	1.41367	1.6e-12	0.959754	1.12e-07	0.453916
CG13868	27	2.14997	1.61e-12	1.57242	1.09e-08	0.577551
osa	74	1.05863	1.71e-12	0.638242	4.55e-06	0.420384
zormin	146	0.725597	1.73e-12	0.0606152	1.27506e+07	0.664982
l(3)05822	36	1.73219	1.75e-12	1.93268	1.03e-13	-0.200495
neb	38	1.66357	1.81e-12	1.99716	7.1e-15	-0.333592
ClC-a	58	1.23553	1.95e-12	1.15735	2.45e-11	0.0781798
Rtnl1	46	1.44741	2e-12	1.91266	1.06e-16	-0.465252
Pdcd4	29	2.02411	2e-12	2.65953	4e-16	-0.635419
peb	34	1.79719	2.07e-12	1.89251	8.85e-13	-0.0953197
CG17754	30	1.96998	2.12e-12	1.40198	2.61e-08	0.568
CG9821	25	2.2445	2.57e-12	2.36066	1.32e-12	-0.116157
Gpdh	22	2.46593	2.76e-12	1.34673	2.54e-06	1.11921
Cip4	99	0.878758	2.97e-12	1.37877	1.35e-22	-0.500009
btl	41	1.55227	2.97e-12	0.0498261	78.5457	1.50245
foxo	84	0.966143	3.03e-12	1.08502	2.13e-14	-0.118878
Samuel	194	0.63338	3.04e-12	1.03413	4.56e-29	-0.400755
milt	64	1.13778	3.79e-12	1.26986	7.97e-14	-0.132074
Sik3	50	1.33608	4.36e-12	1.19507	2.08e-10	0.141007
Inx2	31	1.87889	4.42e-12	1.98802	1.7e-12	-0.109132
Best2	27	2.08011	4.54e-12	2.34885	2.44e-13	-0.268739
CR42862	21	2.51122	4.6e-12	2.62806	2.8e-12	-0.116843
Gs2	34	1.75194	4.74e-12	0.360552	0.17245	1.39139
wdp	59	1.19255	4.75e-12	2.00569	6.2e-22	-0.813139
CG30015	88	0.929821	4.78e-12	1.37137	3.68e-20	-0.441553
numb	68	1.08786	4.78e-12	1.24647	3.02e-14	-0.158611
Csk	47	1.38912	4.95e-12	1.62641	3.57e-14	-0.237289
bif	61	1.16447	5.11e-12	2.0645	2.4e-23	-0.900029
CG15673	21	2.50043	5.23e-12	1.51786	6.09e-07	0.982575
Tm1	80	0.980928	5.4e-12	1.71127	4.39e-24	-0.730346
mfas	33	1.78125	5.6e-12	2.50082	7.84e-17	-0.719569
ogre	62	1.14697	6.05e-12	2.30439	8.8e-27	-1.15742
Stat92E	58	1.19797	6.07e-12	1.431	1.2e-14	-0.233026
CG1516	49	1.3403	6.32e-12	0.418249	0.0325127	0.92205
Cdk4	29	1.94787	6.68e-12	2.06081	2.66e-12	-0.112943
Syp	157	0.684008	6.82e-12	0.862415	2.07e-18	-0.178407
CG16700	30	1.89458	7.26e-12	1.39128	3.07e-08	0.5033
Irp-1B	25	2.16449	7.77e-12	2.5904	6.85e-14	-0.425913
ATPCL	43	1.45836	7.79e-12	0.893488	1.93e-06	0.564868
sbb	120	0.775513	8.11e-12	0.989448	1.6e-17	-0.213935
aru	30	1.8875	8.15e-12	1.3459	6.11e-08	0.541602
spri	238	0.57655	8.85e-12	1.65321	9.73e-65	-1.07666
CG6891	25	2.15512	8.85e-12	1.78933	2.08e-09	0.365791
CG18135	37	1.6153	9e-12	2.14534	1.01e-15	-0.530047
Oda	24	2.22057	9e-12	2.21511	2.04e-11	0.00545475
Tep4	41	1.50096	9.1e-12	0.528813	0.00506289	0.972152
CG2556	66	1.08882	9.45e-12	1.66755	1.22e-19	-0.578735
CG5835	19	2.64087	9.55e-12	2.04635	8.42e-09	0.594518
fray	52	1.27122	9.77e-12	1.67456	5.46e-16	-0.403342
CG3777	171	0.654563	9.83e-12	0.290511	2.93235	0.364052
B4	121	0.766445	1.16e-11	0.573591	1.85e-07	0.192854
CR43334	53	1.24763	1.2e-11	1.01737	5.94e-09	0.230261
fra	94	0.875354	1.24e-11	0.525793	3.55e-05	0.349561
iab-8	137	0.718872	1.36e-11	-0.110275	239410000000	0.829147
jbug	84	0.931109	1.38e-11	0.628641	1.55e-06	0.302469
CG6398	41	1.48152	1.39e-11	2.05769	2.13e-16	-0.576175
RhoGAP19D	119	0.768746	1.5e-11	1.02125	3.71e-18	-0.252507
Sesn	47	1.34322	1.55e-11	0.956702	1.6e-07	0.386513
rols	196	0.61368	1.65e-11	0.64231	5.93e-14	-0.0286296
CG10237	39	1.52628	1.66e-11	2.03758	1.52e-15	-0.511306
Src42A	92	0.878739	1.75e-11	1.17402	2.79e-17	-0.295277
CG31523	39	1.5233	1.76e-11	2.44268	6.27e-19	-0.919379
sprt	55	1.20152	1.89e-11	1.20396	2.24e-11	-0.00244092
CG3097	27	1.98368	1.9e-11	0.348907	0.232563	1.63477
CG7337	135	0.718559	1.97e-11	1.29659	6.91e-28	-0.578027
Msr-110	41	1.46341	2.06e-11	2.07547	1.49e-16	-0.612063
cno	109	0.797997	2.13e-11	0.579006	5.67e-07	0.218991
CG3168	87	0.90247	2.15e-11	1.09659	4.67e-15	-0.194116
CG8036	36	1.59668	2.4e-11	1.65675	1.43e-11	-0.0600705
l(1)G0232	85	0.911521	2.46e-11	1.20302	1.33e-16	-0.291503
Magi	47	1.32171	2.64e-11	1.26927	1.26e-10	0.0524356
tlk	98	0.839745	2.72e-11	0.717978	3.5e-09	0.121767
eas	25	2.07368	2.73e-11	1.59665	2.49e-08	0.477032
CG11050	21	2.35534	2.91e-11	2.64018	2.45e-12	-0.284842
pigs	242	0.563348	2.94e-11	0.543061	4.2e-12	0.0202871
Rab10	19	2.53201	3.11e-11	1.42801	4.51e-06	1.104
CG7694	56	1.16958	3.18e-11	1.55858	1.06e-15	-0.389004
drongo	56	1.16897	3.24e-11	1.39849	7.91e-14	-0.229519
CG34398	134	0.713706	3.26e-11	-0.0134496	3.19708e+08	0.727155
hipk	95	0.850361	3.27e-11	1.63149	1.17e-26	-0.781129
Gdh	32	1.71649	3.47e-11	2.06196	2.43e-13	-0.345462
heph	243	0.561055	3.54e-11	0.341945	0.0221336	0.219109
CG10383	29	1.8409	3.63e-11	1.54543	5.19e-09	0.295466
CG42784	172	0.637184	3.88e-11	-0.0808373	20352000000000	0.718021
drd	56	1.16266	3.9e-11	1.69681	2.55e-17	-0.534151
Ptp10D	121	0.746753	3.91e-11	0.845791	3.92e-14	-0.0990373
CG31100	29	1.83606	3.92e-11	0.669237	0.00203657	1.16683
CG1213	24	2.10155	4.4e-11	-0.0680144	43.2813	2.16956
smi35A	109	0.784765	4.45e-11	1.20604	7.32e-21	-0.421273
mlt	17	2.71356	4.5e-11	1.94147	1.07e-07	0.772094
CG31743	27	1.92475	4.54e-11	2.25179	9.29e-13	-0.327039
CG34313	27	1.92475	4.54e-11	2.25179	9.29e-13	-0.327039
fabp	28	1.86894	4.92e-11	2.20977	7.03e-13	-0.340829
sea	28	1.86894	4.92e-11	2.20977	7.03e-13	-0.340829
moody	35	1.58865	5.14e-11	1.22755	4.65e-08	0.361108
brat	102	0.80887	5.36e-11	1.47585	3.07e-25	-0.666983
Mef2	104	0.79976	5.63e-11	0.104802	11178.7	0.694958
CG34417	175	0.627262	6.29e-11	0.59053	8.71e-11	0.0367324
CG2991	30	1.76108	6.42e-11	2.19892	1.49e-13	-0.437849
plx	68	1.01375	6.53e-11	0.621994	1.85e-05	0.391753
CG3902	27	1.89929	6.62e-11	2.08485	9.29e-12	-0.185558
Ptp4E	53	1.18377	7.09e-11	1.31156	3.19e-12	-0.127791
glec	19	2.45563	7.11e-11	2.76633	5.6e-12	-0.310695
Pka-R2	54	1.16859	7.26e-11	1.39241	2.47e-13	-0.223819
CR44133	39	1.45538	7.26e-11	0.22934	1.94979	1.22604
CG8668	21	2.27614	7.43e-11	1.68208	9.88e-08	0.594063
CG31729	35	1.56605	7.87e-11	1.80249	2.08e-12	-0.23644
kdn	34	1.59774	7.99e-11	1.74701	1.04e-11	-0.149268
CG15211	27	1.88186	8.58e-11	1.35153	2.3e-07	0.530332
Sox14	23	2.11278	9.03e-11	1.89403	2.26e-09	0.218754
CG18812	42	1.37247	9.1e-11	0.512092	0.00648992	0.860377
CG14200	80	0.912035	9.27e-11	1.04414	4.04e-13	-0.132107
pes	32	1.65837	9.51e-11	1.41055	8.5e-09	0.247821
CG2930	50	1.21789	9.76e-11	0.0364792	323.15	1.18141
Vinc	48	1.25111	9.8e-11	0.86109	1.11e-06	0.390018
raw	78	0.923082	1.02e-10	1.16736	8.25e-15	-0.244276
CG43954	80	0.908871	1.06e-10	1.12849	1.66e-14	-0.219619
Hex-A	21	2.23852	1.16e-10	1.95893	4.61e-09	0.279586
CG6145	38	1.45759	1.19e-10	1.97863	1e-14	-0.52104
Pi3K21B	27	1.85814	1.22e-10	2.28943	5.53e-13	-0.431286
shg	51	1.19333	1.23e-10	1.27152	2.11e-11	-0.0781808
Sema-1b	31	1.68098	1.24e-10	1.82113	2.3e-11	-0.14015
Dmtn	35	1.53862	1.32e-10	1.80236	2.08e-12	-0.263747
CG13004	30	1.7162	1.34e-10	2.46818	2.51e-15	-0.751978
CG32091	37	1.47878	1.35e-10	1.84704	2.38e-13	-0.368254
fwd	45	1.29092	1.42e-10	1.23206	6.76e-10	0.0588531
jar	66	1.00843	1.49e-10	1.8471	4.28e-22	-0.838661
Sema-5c	47	1.25121	1.52e-10	1.79346	7.83e-16	-0.542252
cwo	42	1.34605	1.64e-10	1.89589	2.71e-15	-0.549839
CG44325	24	1.99792	1.75e-10	0.931198	0.000174478	1.06672
CG9932	87	0.855395	1.77e-10	0.89671	1.7e-11	-0.0413145
CG42321	87	0.853774	1.9e-10	0.575266	9.04e-06	0.278509
CG32137	46	1.25742	2.02e-10	2.01907	9.74e-18	-0.761645
Atg1	52	1.15864	2.11e-10	1.43621	2.18e-13	-0.277573
gpp	90	0.835921	2.11e-10	0.9227	2.56e-12	-0.0867792
Spn28Dc	20	2.26665	2.14e-10	0.645158	0.0110849	1.62149
CG18317	31	1.64633	2.21e-10	0.894316	4.41e-05	0.752009
Cam	43	1.30413	2.63e-10	2.41077	2.59e-20	-1.10664
Lasp	82	0.874414	2.65e-10	1.09322	3.12e-14	-0.218806
Tret1-1	35	1.50142	2.65e-10	1.14656	1.91e-07	0.354862
Mio	68	0.973876	2.67e-10	1.51251	5.45e-18	-0.538639
Actn	87	0.845681	2.73e-10	1.30959	7.49e-19	-0.463909
CG32699	44	1.28212	2.75e-10	1.30827	1.99e-10	-0.0261484
Mmp2	121	0.71434	2.89e-10	0.0602725	709386	0.654067
sgl	23	2.0107	3.35e-10	1.5428	1.52e-07	0.467894
nrv1	27	1.78856	3.42e-10	1.68787	2.22e-09	0.100692
CR43836	172	0.611781	3.56e-10	0.296581	1.83064	0.3152
Pdk	27	1.78507	3.6e-10	2.5925	8.46e-15	-0.80743
dia	40	1.35456	3.62e-10	0.92821	2.14e-06	0.42635
CG13551	31	1.61706	3.62e-10	0.968033	1.4e-05	0.64903
Vha16-1	17	2.49834	3.74e-10	3.12012	1.96e-12	-0.621784
gukh	87	0.837263	3.98e-10	1.41451	1.01e-20	-0.577244
trio	105	0.759177	4.02e-10	0.110729	9196.02	0.648449
RhoGAP71E	51	1.14855	4.1e-10	1.26569	2.44e-11	-0.117138
pst	18	2.38625	4.12e-10	1.63082	1.04e-06	0.75542
CAH1	30	1.64728	4.12e-10	-0.0931207	180.619	1.7404
CG32676	84	0.85186	4.25e-10	1.44349	1.43e-20	-0.591631
Lpin	81	0.868987	4.27e-10	1.16579	2.75e-15	-0.296806
gry	53	1.11838	4.37e-10	0.052393	315.045	1.06599
ITP	107	0.750418	4.41e-10	0.417303	0.00237112	0.333114
CG8925	28	1.72419	4.52e-10	-0.0246165	46.9116	1.74881
CG14830	40	1.34359	4.58e-10	0.919783	2.53e-06	0.423809
cpo	137	0.667941	4.74e-10	0.765762	1.38e-13	-0.0978211
CG10311	27	1.76179	5.09e-10	1.08549	9e-06	0.676298
Pak3	32	1.5608	5.15e-10	1.61819	3.03e-10	-0.0573839
dlp	116	0.719055	5.15e-10	-0.0939717	1687747265	0.813027
yin	42	1.29132	5.57e-10	0.803373	1.61e-05	0.487949
slgA	47	1.19819	5.65e-10	1.08061	9.41e-09	0.11758
Dp1	50	1.14883	6e-10	1.54547	4.27e-14	-0.396642
Ca-P60A	66	0.967543	6.04e-10	0.633271	1.71e-05	0.334272
rgr	43	1.26731	6.08e-10	0.818619	9.36e-06	0.448686
DnaJ-1	18	2.34715	6.17e-10	1.8308	1.5e-07	0.516353
CG43340	122	0.698843	6.39e-10	0.833087	6.36e-14	-0.134243
gk	20	2.15959	7.2e-10	1.96582	9.03e-09	0.193769
PH4alphaEFB	55	1.07351	7.54e-10	1.59444	7.19e-16	-0.52093
Tre1	27	1.73096	8.04e-10	1.32862	3.15e-07	0.402342
CG15721	12	3.11494	8.14e-10	1.9692	3.51e-06	1.14574
CG16771	29	1.64335	8.28e-10	1.64891	1.13e-09	-0.00556129
Baldspot	39	1.33771	8.4e-10	2.13118	2.51e-16	-0.793467
mam	112	0.722181	8.62e-10	0.915716	8.74e-15	-0.193535
Mst85C	13	2.93225	8.67e-10	2.57876	1.78e-08	0.353499
Lk6	25	1.82299	8.74e-10	2.12966	2.6e-11	-0.306667
asparagine-synthetase	13	2.92987	8.84e-10	2.32782	1.15e-07	0.602045
Lapsyn	23	1.93379	8.98e-10	2.06285	2.99e-10	-0.129065
Yp1	11	3.29089	9.59e-10	1.83659	1.77e-05	1.45429
wdb	49	1.14423	9.96e-10	0.954376	9.47e-08	0.18985
mub	153	0.627101	1.06e-09	0.558838	1.27e-08	0.0682624
UGP	31	1.54787	1.16e-09	0.7563	0.000380109	0.791565
CG5346	28	1.66153	1.18e-09	1.46244	2.96e-08	0.199093
CG42258	37	1.36775	1.22e-09	1.56868	3.92e-11	-0.200934
Exn	68	0.929426	1.28e-09	1.81162	3.37e-22	-0.882194
CG6701	30	1.57552	1.33e-09	1.46401	1.02e-08	0.111504
kuz	119	0.694835	1.33e-09	0.575163	2.14e-07	0.119673
CG31869	48	1.14707	1.36e-09	2.00705	2.75e-18	-0.859978
Cyp317a1	21	2.03048	1.36e-09	0.478905	0.0601627	1.55157
Yp3	19	2.1821	1.38e-09	1.39607	6.24e-06	0.786026
CG8920	40	1.29162	1.39e-09	1.64273	1.66e-12	-0.351103
CR44756	13	2.87049	1.41e-09	1.34867	0.000167677	1.52182
CG42788	70	0.910537	1.45e-09	0.554672	0.000131709	0.355865
stas	16	2.46349	1.5e-09	2.54642	1.09e-09	-0.0829288
tll	10	3.44137	1.58e-09	-0.0834478	4.11937	3.52482
Past1	36	1.37129	1.87e-09	2.12019	3.61e-15	-0.748899
CG44009	17	2.32694	2.02e-09	2.77639	4.71e-11	-0.449451
CG31038	95	0.764934	2.11e-09	0.872809	6.02e-12	-0.107875
chb	52	1.07429	2.11e-09	1.17068	1.73e-10	-0.0963825
PGRP-LD	32	1.47934	2.11e-09	1.04496	3.02e-06	0.434382
Pmi	32	1.47934	2.11e-09	1.04496	3.02e-06	0.434382
Akap200	46	1.16046	2.14e-09	1.82158	8.15e-16	-0.661122
CG3036	30	1.54533	2.17e-09	1.19148	6.35e-07	0.353851
sty	75	0.865438	2.18e-09	1.96165	1.41e-26	-1.09622
Mnt	45	1.1759	2.19e-09	1.7949	2.9e-15	-0.618997
CG31710	17	2.31867	2.19e-09	2.62021	2e-10	-0.30155
hiw	233	0.533269	2.4e-09	0.725443	3.37e-20	-0.192175
CG13377	18	2.21095	2.52e-09	2.50341	2.18e-10	-0.292455
Mdh1	13	2.79415	2.56e-09	2.11798	5.48e-07	0.676166
CG12576	26	1.69525	2.64e-09	2.44869	1.62e-13	-0.753435
CG8552	87	0.794263	2.73e-09	1.34828	1.53e-19	-0.554018
mrj	39	1.28095	2.74e-09	2.14766	1.83e-16	-0.866711
Amph	41	1.23832	2.8e-09	1.6392	9.76e-13	-0.400883
Gel	20	2.039	2.83e-09	0.379329	0.186353	1.65967
Trl	43	1.19945	2.86e-09	1.69006	1.01e-13	-0.490611
GstE12	13	2.77992	2.86e-09	1.48859	5.92e-05	1.29133
CG5973	27	1.64412	2.91e-09	2.5692	1.17e-14	-0.925087
CG8399	32	1.45962	2.97e-09	1.78491	2.08e-11	-0.325287
CG1764	34	1.40035	2.97e-09	1.18877	1.36e-07	0.211578
fbl	27	1.64245	2.99e-09	1.59772	7.69e-09	0.044737
Myo31DF	50	1.08652	3.09e-09	1.34395	5.64e-12	-0.257432
l(1)G0289	23	1.83411	3.23e-09	2.46179	2.52e-12	-0.627684
CG3967	33	1.4235	3.29e-09	1.64112	1.15e-10	-0.21762
Cpr	34	1.39215	3.45e-09	1.44883	1.65e-09	-0.056683
Tmhs	23	1.81608	4.07e-09	2.71998	1.14e-13	-0.903908
CG15890	37	1.30528	4.19e-09	1.08132	2.97e-07	0.223958
CR31044	20	2.00387	4.21e-09	2.66449	5.43e-12	-0.660624
betaTub56D	17	2.25108	4.26e-09	2.60466	2.31e-10	-0.353578
tsl	19	2.07728	4.29e-09	1.35019	9.95e-06	0.727088
AP-1gamma	49	1.08711	4.35e-09	0.868267	7.33e-07	0.21884
Sgt	13	2.72588	4.38e-09	2.04431	9.48e-07	0.681573
Crc	14	2.58317	4.45e-09	2.47663	1.43e-08	0.106543
bbx	34	1.37718	4.54e-09	1.26165	3.94e-08	0.115534
waw	34	1.37718	4.54e-09	1.26165	3.94e-08	0.115534
CG31689	57	0.988623	4.69e-09	1.80604	6.83e-19	-0.817416
RpL3	23	1.80328	4.79e-09	1.95449	1.1e-09	-0.151206
Blimp-1	45	1.14206	4.91e-09	-0.0655466	1607.23	1.20761
pita	22	1.85798	4.99e-09	1.84779	7.88e-09	0.0101855
mnd	29	1.52957	5.01e-09	1.65305	1.07e-09	-0.123487
Unc-76	52	1.04242	5.04e-09	1.4504	1.53e-13	-0.40798
CG30460	68	0.888237	5.47e-09	0.645985	8.48e-06	0.242252
Rheb	11	3.03659	5.47e-09	1.66024	5.59e-05	1.37635
CR43906	22	1.84906	5.57e-09	1.91279	3.73e-09	-0.0637384
ckn	34	1.36471	5.71e-09	1.78945	5.09e-12	-0.424739
CG3609	13	2.68747	5.92e-09	1.98714	1.45e-06	0.700325
CG14207	19	2.04605	6.02e-09	1.69573	2.97e-07	0.350319
mthl1	25	1.6818	6.16e-09	2.36477	1.25e-12	-0.682965
Cp36	11	3.01785	6.22e-09	3.76483	5.98e-11	-0.746984
ed	115	0.679428	6.28e-09	0.596154	1.11e-07	0.0832737
CG34348	23	1.78167	6.33e-09	2.49022	1.79e-12	-0.708549
Yp2	11	3.01242	6.45e-09	2.05082	4.36e-06	0.961608
foi	48	1.08509	6.54e-09	1.75743	9.29e-16	-0.672338
Trxr-1	20	1.96383	6.63e-09	1.66692	2.16e-07	0.296909
psq	106	0.703843	6.67e-09	1.27593	7.64e-22	-0.57209
CG4452	17	2.20144	6.94e-09	2.11715	2.1e-08	0.0842906
CG31751	25	1.67145	7.11e-09	0.860414	0.000328692	0.811036
CG17664	56	0.984834	7.14e-09	-0.0511897	7366.61	1.03602
jp	54	1.0061	7.21e-09	0.0670259	242.661	0.939074
RhoGAP92B	25	1.67009	7.24e-09	1.99767	1.42e-10	-0.327579
CG32479	61	0.936183	7.25e-09	0.973196	1.7e-09	-0.0370129
blot	73	0.846525	7.28e-09	1.17345	4.6e-14	-0.32693
GstT4	18	2.10511	7.54e-09	1.89784	7.8e-08	0.207262
kermit	35	1.32354	7.55e-09	1.86085	7.51e-13	-0.537317
step	49	1.06539	7.62e-09	0.814931	2.61e-06	0.250459
CG1888	19	2.01989	7.99e-09	1.62234	6.26e-07	0.397558
Sin3A	40	1.20902	8.06e-09	1.32194	9.19e-10	-0.112923
dnr1	68	0.876725	8.21e-09	1.03818	2.57e-11	-0.161455
Trx-2	11	2.97265	8.47e-09	2.43946	3.44e-07	0.533189
Rcd2	40	1.20621	8.55e-09	2.30496	3.6e-18	-1.09876
vg	35	1.31661	8.6e-09	-0.176115	1944.71	1.49272
Adh	18	2.09116	8.7e-09	0.60259	0.0225721	1.48857
Adhr	18	2.09116	8.7e-09	0.60259	0.0225721	1.48857
CG7872	15	2.37957	8.92e-09	1.56956	1.04e-05	0.810004
CG43394	43	1.14804	9.24e-09	2.01336	1.11e-16	-0.865321
whd	27	1.56366	9.6e-09	1.73302	1.19e-09	-0.169359
LamC	33	1.35997	1.02e-08	1.22599	1.09e-07	0.133977
CG8079	27	1.55564	1.08e-08	0.205365	1.68407	1.35028
CG30421	41	1.17579	1.09e-08	1.02026	2.54e-07	0.155532
Brf	55	0.980028	1.11e-08	1.4585	2.64e-14	-0.478468
Pdi	18	2.06696	1.12e-08	2.73524	2.3e-11	-0.668284
CG5130	41	1.17494	1.12e-08	0.945991	1.13e-06	0.22895
Smr	121	0.65465	1.15e-08	1.169	4.68e-22	-0.51435
hoe1	60	0.930363	1.15e-08	0.496536	0.00206258	0.433827
Map205	34	1.32601	1.16e-08	1.32123	1.44e-08	0.00478465
Pgd	15	2.34927	1.17e-08	1.76252	2.08e-06	0.586753
CG13085	30	1.44181	1.18e-08	1.38624	3.32e-08	0.0555657
SdhA	27	1.54989	1.18e-08	1.20627	1.7e-06	0.34362
lbk	64	0.895525	1.2e-08	1.23885	2.06e-13	-0.343323
msn	100	0.710356	1.29e-08	1.50767	1.97e-25	-0.797314
CG11426	20	1.90483	1.29e-08	0.748901	0.0036849	1.15593
CG4019	33	1.3468	1.29e-08	-0.170514	1133.25	1.51732
Adf1	21	1.83625	1.35e-08	1.99942	2.95e-09	-0.163166
CG11388	11	2.90401	1.36e-08	2.01164	5.63e-06	0.89237
mgl	267	0.49975	1.39e-08	0.812489	1.42e-27	-0.312738
tws	43	1.12906	1.42e-08	1.2392	1.34e-09	-0.110144
magu	41	1.16259	1.46e-08	0.574491	0.00201723	0.588098
CG17159	28	1.49642	1.48e-08	2.52382	8.01e-15	-1.0274
CG10960	49	1.0387	1.52e-08	1.68187	2.91e-15	-0.643171
Fatp	31	1.39458	1.53e-08	1.95397	2.9e-12	-0.559389
Plod	42	1.13974	1.64e-08	0.86869	4.19e-06	0.271054
olf186-M	13	2.54997	1.74e-08	1.3317	0.000190238	1.21827
CG8547	26	1.56256	1.77e-08	0.765788	0.000907515	0.796771
CG32103	41	1.15262	1.81e-08	1.4544	4.04e-11	-0.301783
cv	20	1.87511	1.81e-08	1.33917	7e-06	0.535938
sick	299	0.484384	1.81e-08	0.109388	848718000000	0.374996
cic	105	0.688134	1.83e-08	0.781575	4.29e-11	-0.0934405
nuf	90	0.73902	1.87e-08	1.25738	1.77e-18	-0.518359
Pdk1	32	1.35349	1.87e-08	2.17303	4.08e-14	-0.819535
CG34394	45	1.08522	1.9e-08	0.574326	0.00126858	0.510898
Pgk	23	1.69528	1.92e-08	1.61395	6.48e-08	0.0813301
scu	16	2.18717	1.98e-08	1.50392	1.05e-05	0.683247
atl	34	1.29444	2.07e-08	1.46716	1.21e-09	-0.172718
Btk29A	88	0.744516	2.1e-08	1.18899	7.1e-17	-0.444473
mbc	72	0.822558	2.26e-08	1.08723	1.3e-12	-0.264674
Mlc-c	17	2.07793	2.34e-08	2.10949	2.26e-08	-0.0315577
CG32369	67	0.853369	2.38e-08	1.25599	3.39e-14	-0.402621
dm	35	1.26115	2.44e-08	2.43176	3.6e-17	-1.17061
eIF5B	100	0.697749	2.47e-08	1.35427	2.64e-22	-0.656525
CG10006	25	1.58092	2.49e-08	0.335555	0.284344	1.24536
CG6340	25	1.57878	2.56e-08	0.91111	0.000171043	0.667673
dos	23	1.67209	2.58e-08	1.52701	1.83e-07	0.14508
CG11791	9	3.22269	2.63e-08	2.46273	2.07e-06	0.759963
Cp1	19	1.90885	2.66e-08	2.69316	1.18e-11	-0.78431
CG7510	28	1.45785	2.68e-08	1.25907	5.36e-07	0.198778
sd	69	0.83555	2.78e-08	1.48794	7.1e-18	-0.652386
CG3630	46	1.05375	2.86e-08	0.118214	31.0916	0.935535
stl	42	1.11328	2.96e-08	1.33773	2.67e-10	-0.224459
Ncc69	43	1.09553	3.06e-08	1.32068	2.4e-10	-0.225147
CG17162	30	1.38208	3.12e-08	2.00598	2.77e-12	-0.623901
bru-2	87	0.738945	3.25e-08	0.695957	6.4e-08	0.0429879
Got2	22	1.70608	3.25e-08	1.47942	5.5e-07	0.226659
Ctr1B	13	2.47029	3.25e-08	0.0135456	3.45296	2.45674
CanA-14F	42	1.1089	3.26e-08	0.201156	3.92588	0.90774
debcl	17	2.04114	3.36e-08	1.98711	7e-08	0.0540283
CG8740	96	0.703357	3.59e-08	-0.11037	8.48737e+07	0.813727
koko	11	2.76085	3.61e-08	2.11556	2.86e-06	0.645291
alpha-Est10	31	1.34336	3.62e-08	1.6085	6.36e-10	-0.265145
crol	50	0.990573	3.85e-08	0.86916	5.59e-07	0.121413
CG7720	74	0.796559	3.89e-08	0.0490459	4409.75	0.747513
CG34376	48	1.01354	4e-08	0.559125	0.00127389	0.454416
CG34455	10	2.93154	4.03e-08	1.87039	2.87e-05	1.06115
CG11138	29	1.39716	4.07e-08	1.10889	3.18e-06	0.288267
lbe	19	1.86574	4.25e-08	-0.35114	320.991	2.21688
Aps	16	2.10345	4.32e-08	1.55648	6.61e-06	0.546963
egh	28	1.42646	4.34e-08	1.48845	2.04e-08	-0.0619916
CG8965	38	1.16491	4.55e-08	1.22012	1.55e-08	-0.0552078
CR45018	15	2.19506	4.56e-08	1.70555	3.34e-06	0.489518
Sap-r	31	1.32638	4.81e-08	1.48731	4.22e-09	-0.160929
CG9008	32	1.29756	4.93e-08	1.02949	3.87e-06	0.268073
CG7220	25	1.52968	5.05e-08	1.97833	1.82e-10	-0.448652
CG7536	48	1.00426	5.06e-08	0.789938	5.85e-06	0.214326
luna	187	0.540287	5.1e-08	0.483992	1.95e-07	0.0562953
CG1648	30	1.35084	5.2e-08	0.267647	0.762866	1.0832
clos	57	0.907739	5.23e-08	0.789512	8.58e-07	0.118227
vib	26	1.48691	5.23e-08	1.16882	4.2e-06	0.318094
cora	93	0.70535	5.37e-08	0.63607	3.13e-07	0.0692798
trol	274	0.48671	5.38e-08	0.657382	8.87e-20	-0.170672
CG31431	16	2.07771	5.49e-08	1.55406	6.75e-06	0.523641
JIL-1	45	1.04034	5.53e-08	1.34104	6.18e-11	-0.300703
Kdm2	36	1.1956	5.56e-08	1.1895	6.08e-08	0.00610541
Plzf	10	2.8753	5.75e-08	2.30666	2.02e-06	0.568642
CR43636	9	3.08381	5.93e-08	2.1497	1.21e-05	0.934112
pgant5	38	1.15128	6.01e-08	2.64859	3.44e-20	-1.49731
CG6074	14	2.26996	6.06e-08	-0.196284	20.7631	2.46624
CG17672	22	1.65418	6.16e-08	1.81318	1.17e-08	-0.158998
CHKov2	12	2.52465	6.21e-08	0.946379	0.00444938	1.57827
Mes2	19	1.82979	6.27e-08	0.967968	0.00048386	0.86182
simj	45	1.03396	6.43e-08	1.6791	3.69e-14	-0.645143
Irc	17	1.9743	6.48e-08	0.774426	0.00523853	1.19987
Cpr51A	11	2.67113	6.67e-08	1.24681	0.000831951	1.42432
gish	76	0.77101	6.94e-08	1.39589	4.74e-18	-0.62488
Jupiter	83	0.738155	7e-08	1.44856	1.95e-20	-0.710406
CG42284	26	1.46508	7.15e-08	-0.13335	146.735	1.59843
egl	32	1.27575	7.19e-08	0.846505	7.31e-05	0.429247
CG1140	24	1.54428	7.41e-08	1.3484	9.76e-07	0.19588
rost	16	2.04404	7.52e-08	1.71964	1.57e-06	0.324393
Nak	42	1.07135	7.53e-08	1.18579	6.1e-09	-0.114445
Bacc	15	2.13807	7.55e-08	2.6995	8.34e-10	-0.561429
Sod3	21	1.68989	7.66e-08	2.24135	2.02e-10	-0.551454
CG8745	31	1.29845	7.7e-08	0.144774	5.30944	1.15368
Uba1	33	1.24558	7.83e-08	1.09959	8.8e-07	0.145998
CR43626	11	2.64469	8e-08	2.54274	1.75e-07	0.101947
SNF1A	23	1.58253	8.14e-08	0.695819	0.00386522	0.886716
Drat	21	1.68373	8.24e-08	1.80411	2.56e-08	-0.120382
Ork1	78	0.756533	8.34e-08	0.384699	0.0296069	0.371834
Spn27A	10	2.81373	8.5e-08	1.01057	0.00533262	1.80316
CG42748	75	0.769947	8.83e-08	0.733247	1.34e-07	0.0366997
Fkbp14	27	1.41329	8.93e-08	1.41769	9.21e-08	-0.00439783
CG31808	19	1.79659	8.98e-08	2.18499	2.06e-09	-0.388399
Epac	85	0.723979	9.02e-08	0.322009	0.295162	0.40197
CG6020	21	1.67423	9.22e-08	2.17961	4.01e-10	-0.50538
fru	286	0.478137	9.26e-08	0.32086	0.21675	0.157277
cas	21	1.67366	9.28e-08	-0.0462425	20.1379	1.7199
CG15861	13	2.33411	9.45e-08	2.16684	3.81e-07	0.167265
chic	19	1.7906	9.59e-08	2.79107	4.35e-12	-1.00048
CG8008	17	1.93192	9.84e-08	0.395085	0.175339	1.53683
sktl	22	1.61394	1.01e-07	2.01039	1.21e-09	-0.396453
CR44468	10	2.78023	1.05e-07	2.49078	6.6e-07	0.289454
gw	50	0.952199	1.06e-07	0.874246	4.94e-07	0.0779521
Pli	76	0.759685	1.08e-07	1.36724	1.33e-17	-0.60756
CG16989	20	1.71731	1.08e-07	1.02703	0.000192368	0.690284
CG11537	47	0.985482	1.11e-07	1.13643	2.63e-09	-0.150946
Pka-C1	42	1.05235	1.15e-07	1.86534	5.08e-15	-0.812985
CR44999	425	0.442196	1.19e-07	0.655497	9.48e-30	-0.2133
Fit1	21	1.65181	1.2e-07	1.30679	6.3e-06	0.34502
Rala	34	1.19785	1.21e-07	1.75702	8.82e-12	-0.559168
pain	31	1.2703	1.24e-07	0.823635	0.000132887	0.446668
KCNQ	121	0.61601	1.25e-07	1.03409	9.49e-19	-0.418084
CG31522	58	0.870088	1.25e-07	1.27121	1.03e-12	-0.401118
Fas3	98	0.671949	1.25e-07	0.795538	9.88e-11	-0.123589
Cct5	17	1.90722	1.25e-07	1.35576	2.41e-05	0.551462
Nop17l	27	1.39008	1.26e-07	0.659647	0.00320033	0.73043
CG2003	46	0.992208	1.28e-07	1.49291	1.29e-12	-0.5007
Rpn9	13	2.29468	1.29e-07	1.45203	7.77e-05	0.84265
CG4199	33	1.21641	1.32e-07	1.03801	2.43e-06	0.178406
CR43730	13	2.29173	1.32e-07	1.13105	0.000846417	1.16068
Unc-115a	41	1.05967	1.38e-07	1.07091	9.15e-08	-0.0112439
CG30118	24	1.49641	1.4e-07	1.81606	2.91e-09	-0.319652
Swip-1	22	1.58733	1.41e-07	1.66643	6.37e-08	-0.0791028
W	42	1.04184	1.46e-07	1.59484	1.34e-12	-0.552999
CG43861	70	0.782883	1.49e-07	-0.170346	4.04186e+06	0.953229
slmb	33	1.20896	1.5e-07	1.5915	2.61e-10	-0.382543
CG30274	22	1.58077	1.52e-07	-0.0416695	22.5273	1.62244
CG12065	48	0.958843	1.6e-07	0.933884	2.04e-07	0.0249589
CG9281	27	1.37143	1.66e-07	1.3131	3.9e-07	0.0583319
dmGlut	36	1.13901	1.66e-07	0.376788	0.124002	0.762218
CG17333	10	2.70571	1.69e-07	2.09059	7.52e-06	0.615124
CG5167	11	2.53288	1.72e-07	1.76964	2.73e-05	0.763238
eIF-1A	28	1.33616	1.73e-07	0.745463	0.000806683	0.590698
SPR	64	0.81472	1.77e-07	-0.187111	1.79069e+06	1.00183
Zw	33	1.19888	1.8e-07	0.866922	4.1e-05	0.33196
coro	31	1.24759	1.81e-07	1.66331	2.7e-10	-0.41572
CG9003	34	1.17157	1.97e-07	1.46575	1.24e-09	-0.294175
CG31638	29	1.29755	1.97e-07	0.443103	0.0565693	0.854448
LanB1	60	0.839315	1.99e-07	0.911996	1.33e-08	-0.0726807
eff	21	1.60846	2.01e-07	2.18542	3.76e-10	-0.576955
Syn	89	0.6902	2.09e-07	0.616861	1.25e-06	0.0733389
CR44095	8	3.09495	2.16e-07	2.44663	5.96e-06	0.648315
Gprk2	86	0.69945	2.24e-07	0.739121	1.32e-08	-0.0396708
lute	37	1.10356	2.28e-07	2.03007	8.32e-15	-0.92651
Best1	36	1.12234	2.29e-07	1.18559	6.52e-08	-0.0632545
CenG1A	223	0.499822	2.33e-07	0.560004	5.18e-12	-0.0601815
CG32280	11	2.48728	2.35e-07	2.45548	3.1e-07	0.0317949
EF2	24	1.45632	2.39e-07	1.71248	1.06e-08	-0.256153
Tep2	33	1.18284	2.4e-07	-0.187717	1505.63	1.37055
CG10512	23	1.49782	2.42e-07	1.04499	5.9e-05	0.452833
CG1578	31	1.2298	2.44e-07	0.892098	4.56e-05	0.337706
dsd	38	1.08203	2.45e-07	0.304017	0.460795	0.77801
Hydr1	14	2.10093	2.48e-07	2.06487	3.68e-07	0.0360585
desat1	21	1.58736	2.58e-07	2.35595	5.69e-11	-0.76859
26-29-p	13	2.20601	2.58e-07	2.05542	8.73e-07	0.150585
pit	23	1.49149	2.62e-07	0.969357	0.000145983	0.52213
Trp1	18	1.76027	2.66e-07	1.68035	6.45e-07	0.079919
CG12517	4	4.65301	2.67e-07	1.11755	0.0246156	3.53547
Rho1	13	2.19976	2.71e-07	1.78975	6.3e-06	0.410007
Idgf2	27	1.33791	2.73e-07	0.964545	4.77e-05	0.373366
CG15186	55	0.86794	2.81e-07	-0.206661	383630	1.0746
dco	23	1.48445	2.87e-07	1.6792	2.96e-08	-0.194744
CG3552	16	1.89892	2.92e-07	1.59088	4.88e-06	0.308037
Imp	108	0.629194	2.96e-07	0.862003	3.91e-13	-0.23281
l(2)k09913	24	1.43921	3.01e-07	1.56193	6.86e-08	-0.122727
CG3523	64	0.798459	3.05e-07	0.636526	2.06e-05	0.161933
sdk	142	0.567959	3.09e-07	0.248761	32.5303	0.319198
CG31974	10	2.60694	3.16e-07	0.676277	0.0406796	1.93066
JhI-26	12	2.29686	3.31e-07	0.985243	0.00339151	1.31162
SP1173	35	1.12265	3.31e-07	0.236318	1.47267	0.886335
PhKgamma	43	0.989299	3.45e-07	0.883345	2.4e-06	0.105955
norpA	86	0.689587	3.47e-07	-0.000327573	140567	0.689914
PGRP-SA	14	2.0587	3.53e-07	1.00463	0.0015868	1.05406
CG9837	19	1.66855	3.6e-07	2.33761	4.36e-10	-0.669055
Mpk2	18	1.73109	3.6e-07	0.937628	0.000872852	0.793466
Gbeta13F	20	1.61094	3.62e-07	2.04234	4.01e-09	-0.431401
CG15771	16	1.87545	3.63e-07	1.82307	6.33e-07	0.0523815
CG31368	49	0.914769	3.71e-07	0.799308	3.78e-06	0.115461
CG6426	10	2.57087	3.97e-07	0.533112	0.0971163	2.03776
CG7816	19	1.65881	4e-07	2.10403	4.69e-09	-0.445215
Atg17	45	0.956409	4.08e-07	1.02941	5.79e-08	-0.0729958
sug	27	1.31071	4.09e-07	0.664584	0.00298962	0.646129
CG11170	17	1.78354	4.24e-07	1.40214	1.57e-05	0.381406
Spn88Ea	21	1.54274	4.37e-07	1.48092	9.16e-07	0.0618261
Act42A	8	2.95919	4.47e-07	2.31184	1.2e-05	0.647352
CG32687	22	1.49335	4.48e-07	1.42724	1e-06	0.0661132
alphaTub84B	12	2.2543	4.52e-07	2.72299	1.81e-08	-0.468684
crc	23	1.44887	4.53e-07	1.70083	2.29e-08	-0.251964
CG42699	120	0.596997	4.53e-07	0.117749	25266.7	0.479247
pbl	53	0.86464	5.05e-07	0.451624	0.0115156	0.413016
cib	20	1.58117	5.07e-07	2.20831	6.88e-10	-0.627141
CG11275	8	2.92828	5.27e-07	1.9021	9.96e-05	1.02618
Tango13	31	1.18407	5.28e-07	0.728483	0.000586757	0.455589
CG9426	15	1.91659	5.35e-07	2.22275	4.46e-08	-0.30616
Sk1	24	1.3956	5.38e-07	1.10909	1.91e-05	0.28651
Galphai	31	1.17994	5.66e-07	1.89417	7.36e-12	-0.714228
CG4267	15	1.90911	5.71e-07	0.175307	1.17865	1.7338
CG14688	15	1.90777	5.78e-07	1.05683	0.000751234	0.850937
CR44691	8	2.91014	5.81e-07	2.64281	2.16e-06	0.267332
CG3662	16	1.82299	5.93e-07	1.9714	1.72e-07	-0.148413
CG30159	8	2.90429	6e-07	2.0425	4.82e-05	0.861795
Rel	28	1.25407	6.09e-07	0.971699	3.21e-05	0.28237
CG5381	20	1.56451	6.12e-07	1.57738	5.58e-07	-0.0128738
CG1444	13	2.0954	6.15e-07	2.09435	6.53e-07	0.00104448
Mct1	79	0.70278	6.16e-07	0.613735	5.48e-06	0.0890445
CG1399	56	0.832497	6.19e-07	0.701917	1.13e-05	0.13058
Usf	27	1.28219	6.24e-07	1.75689	8.56e-10	-0.474693
Thor	8	2.89605	6.27e-07	2.79215	9.99e-07	0.103892
CG32815	36	1.06965	6.33e-07	1.01745	1.32e-06	0.0521972
Jheh2	13	2.09143	6.34e-07	1.95331	1.87e-06	0.138119
Antp	199	0.50507	6.41e-07	-0.0654084	645599000000000	0.570479
aralar1	40	1.00178	6.67e-07	0.642003	0.000599977	0.359774
CG17028	10	2.48798	6.72e-07	-0.0142243	2.70459	2.50221
Cyp6a15Psi	7	3.13885	6.8e-07	0.299363	0.392566	2.83948
Cyp6a20	11	2.33063	6.87e-07	1.20308	0.001107	1.12755
CG1927	15	1.88804	6.88e-07	1.6193	6.87e-06	0.268744
MCPH1	36	1.06384	7.09e-07	1.0415	8.57e-07	0.022344
GlcAT-P	24	1.37433	7.14e-07	1.03522	4.79e-05	0.339113
Abd-B	89	0.663339	7.15e-07	-0.0792524	5.92401e+06	0.742592
spi	21	1.50039	7.21e-07	1.84767	1.58e-08	-0.347279
zfh1	70	0.739304	7.26e-07	-0.0517982	77957.4	0.791103
CG43313	79	0.698397	7.36e-07	1.13055	2.22e-14	-0.432152
Tudor-SN	18	1.66044	7.47e-07	2.4795	2.75e-10	-0.819053
rap	28	1.24007	7.55e-07	1.41041	6.2e-08	-0.170339
CG17224	12	2.18004	7.81e-07	1.10815	0.0014372	1.0719
wun	36	1.05761	7.99e-07	2.11792	3.76e-15	-1.06031
Galphao	53	0.847583	8.12e-07	0.0467867	363.648	0.800796
EDTP	34	1.09347	8.22e-07	1.6753	3.53e-11	-0.58183
Tsp29Fb	13	2.05765	8.27e-07	-0.113309	8.87261	2.17095
Rsf1	11	2.30297	8.3e-07	2.39701	4.54e-07	-0.0940314
CG9897	7	3.09783	8.3e-07	-0.0226976	1.79327	3.12053
CG9815	28	1.23271	8.45e-07	1.68578	1.23e-09	-0.45307
CG11790	9	2.62872	8.49e-07	2.03737	2.27e-05	0.591352
Kat60	23	1.39976	8.5e-07	1.04117	6.18e-05	0.358595
CG10413	30	1.17945	8.54e-07	0.59384	0.00544103	0.585614
C1GalTA	20	1.53439	8.62e-07	2.28111	3.18e-10	-0.746724
CenB1A	20	1.53393	8.66e-07	1.43203	2.61e-06	0.101903
CG11241	20	1.53383	8.67e-07	0.332142	0.307535	1.20169
CG5390	16	1.78198	8.69e-07	1.582	5.28e-06	0.199981
HDAC4	56	0.820825	8.72e-07	0.970302	8.14e-09	-0.149477
Ant2	16	1.78114	8.76e-07	2.14832	3.61e-08	-0.367173
CG9331	18	1.64349	8.91e-07	1.71917	4.42e-07	-0.0756849
Gk	22	1.43681	8.99e-07	1.60037	1.36e-07	-0.163558
eIF-4a	18	1.64118	9.12e-07	1.95185	4.62e-08	-0.310668
tal-1A	11	2.28423	9.43e-07	2.56748	1.49e-07	-0.283253
tal-2A	11	2.28423	9.43e-07	2.56748	1.49e-07	-0.283253
tal-3A	11	2.28423	9.43e-07	2.56748	1.49e-07	-0.283253
tal-AA	11	2.28423	9.43e-07	2.56748	1.49e-07	-0.283253
S6k	37	1.03133	9.55e-07	0.576121	0.00312452	0.455213
CG4729	19	1.57713	9.69e-07	1.17239	6.06e-05	0.40474
KrT95D	68	0.741336	9.75e-07	0.647796	8e-06	0.0935401
AdSS	17	1.69836	9.79e-07	1.86099	2.25e-07	-0.162629
Cp19	7	3.06329	9.81e-07	3.90601	1.61e-08	-0.842719
Cyp6d5	17	1.69728	9.9e-07	0.753502	0.00635782	0.943783
pdgy	67	0.745463	1.02e-06	0.984671	1.97e-10	-0.239207
wah	37	1.0277	1.03e-06	0.621711	0.00135473	0.405988
CG6767	38	1.01065	1.05e-06	1.34639	1.45e-09	-0.335737
bgm	24	1.3456	1.05e-06	0.243999	0.894947	1.10161
CG8191	12	2.13617	1.08e-06	1.64983	3.27e-05	0.486346
CG34149	8	2.79068	1.1e-06	1.48923	0.000842295	1.30144
CG14478	22	1.41966	1.11e-06	2.09324	4.66e-10	-0.673584
CG2162	15	1.8339	1.11e-06	2.32592	1.88e-08	-0.492025
CAH2	19	1.56382	1.12e-06	0.25595	0.671659	1.30787
CG1806	15	1.83196	1.13e-06	1.22804	0.000179934	0.60392
Rcp	13	2.01654	1.14e-06	1.76339	7.67e-06	0.253152
CG9413	48	0.881228	1.14e-06	0.058948	148.343	0.82228
ERR	14	1.91712	1.15e-06	1.46022	4.35e-05	0.456906
Karybeta3	35	1.05604	1.16e-06	1.05294	9.75e-07	0.00309356
vari	30	1.16014	1.17e-06	1.20705	5.01e-07	-0.0469088
CG11652	16	1.74911	1.18e-06	1.34622	4.21e-05	0.402893
CG15111	26	1.26879	1.19e-06	1.30976	6.41e-07	-0.0409642
Ac13E	110	0.599748	1.2e-06	0.3389	0.116885	0.260848
S	89	0.651825	1.21e-06	0.430518	0.00309205	0.221306
Nmdar1	49	0.868513	1.22e-06	0.635306	0.000186544	0.233208
CG9796	9	2.56726	1.22e-06	1.50469	0.000453621	1.06257
lack	43	0.933776	1.22e-06	0.342106	0.212822	0.591671
CG10570	13	2.00854	1.22e-06	-0.0029428	3.90359	2.01149
CG42502	13	2.00854	1.22e-06	-0.0029428	3.90359	2.01149
Sur-8	30	1.15726	1.23e-06	1.12403	1.76e-06	0.0332265
phl	118	0.583999	1.24e-06	0.679964	7.47e-10	-0.0959648
Tl	74	0.705938	1.25e-06	0.0727819	1915.91	0.633156
MAPk-Ak2	18	1.60946	1.27e-06	2.29753	1.61e-09	-0.688066
Lac	34	1.0682	1.31e-06	1.25733	4.24e-08	-0.189135
CG32138	57	0.799463	1.32e-06	0.752318	2.38e-06	0.0471452
CG31681	7	3.00036	1.33e-06	-0.217175	4.48774	3.21753
Eip63E	99	0.622152	1.35e-06	0.338332	0.133892	0.283819
scrib	134	0.557495	1.38e-06	0.671743	8.94e-11	-0.114248
bin3	45	0.90525	1.38e-06	1.22962	7.14e-10	-0.324372
Gyk	17	1.66243	1.39e-06	1.46955	8.42e-06	0.192883
CG6785	19	1.54363	1.39e-06	1.2256	3.53e-05	0.318027
PRL-1	25	1.28847	1.42e-06	1.41368	2.64e-07	-0.125206
Pld	50	0.853024	1.44e-06	1.12631	1.1e-09	-0.273288
CG4585	14	1.88972	1.45e-06	1.63199	1.12e-05	0.257735
yip2	16	1.72614	1.46e-06	1.5383	7.76e-06	0.187836
exu	19	1.53664	1.5e-06	1.39694	6.19e-06	0.139702
insc	36	1.02428	1.52e-06	1.36263	2.75e-09	-0.338349
CG10602	23	1.35419	1.53e-06	0.888774	0.00038324	0.46542
CG13897	62	0.761424	1.54e-06	1.52505	9.74e-17	-0.763623
pinta	10	2.35487	1.56e-06	1.82974	3.67e-05	0.525125
nkd	73	0.704261	1.57e-06	0.222943	9.40762	0.481318
Vha68-2	20	1.48074	1.58e-06	1.52027	1.02e-06	-0.0395341
E2f	118	0.579735	1.6e-06	1.24038	2.92e-23	-0.660642
Nc73EF	60	0.77235	1.62e-06	0.622979	5.43e-05	0.149372
CR44889	9	2.51814	1.62e-06	0.479873	0.144521	2.03827
daw	49	0.857533	1.63e-06	0.6958	4.43e-05	0.161733
CG10764	10	2.34718	1.64e-06	0.980162	0.00641518	1.36701
RnrS	11	2.20077	1.67e-06	1.87675	1.36e-05	0.324019
CG7255	24	1.30969	1.69e-06	-0.0025233	19.1746	1.31221
Mgat2	31	1.11193	1.78e-06	0.65614	0.00181478	0.455794
CG7600	16	1.70207	1.83e-06	0.818165	0.00438719	0.883909
a	88	0.645747	1.84e-06	0.783206	1.45e-09	-0.137459
sut1	17	1.63408	1.84e-06	0.97118	0.000848017	0.662898
CG5807	22	1.37811	1.86e-06	1.88288	5.26e-09	-0.504776
Clic	21	1.41997	1.87e-06	2.10532	9.12e-10	-0.685347
Ef1alpha48D	16	1.69944	1.88e-06	2.55581	1e-09	-0.856369
CG9826	13	1.95196	1.89e-06	-0.031937	4.84332	1.9839
CG11407	17	1.63176	1.89e-06	-0.0950436	16.3619	1.7268
TFAM	10	2.32412	1.9e-06	2.45753	8.08e-07	-0.133404
bel	29	1.15388	1.91e-06	1.0579	6.72e-06	0.0959855
bond	20	1.46371	1.92e-06	2.51333	2.7e-11	-1.04962
Kap-alpha3	18	1.56807	1.94e-06	1.3899	1.08e-05	0.178167
CG12262	16	1.69605	1.94e-06	1.07965	0.00043929	0.616403
omd	21	1.41621	1.95e-06	1.87681	1.14e-08	-0.460602
CG1440	23	1.33495	1.95e-06	1.50109	2.5e-07	-0.166143
CG2004	17	1.62811	1.95e-06	0.712208	0.00931708	0.915898
CG42837	11	2.17533	1.99e-06	1.52199	0.000137867	0.65334
CG18088	13	1.94597	1.99e-06	0.276627	0.487742	1.66934
gcl	21	1.41384	2.01e-06	1.48265	8.99e-07	-0.068818
Esyt2	41	0.936907	2.01e-06	0.18229	5.44723	0.754616
crb	64	0.741609	2.02e-06	1.21933	3.74e-13	-0.477719
dpa	24	1.29556	2.04e-06	0.787291	0.00104393	0.508265
Atg7	22	1.36994	2.05e-06	0.730553	0.00307614	0.639389
CG14997	17	1.62242	2.07e-06	1.43408	1.17e-05	0.188348
Dys	236	0.474447	2.07e-06	0.280257	19.496	0.19419
CG42797	53	0.813799	2.08e-06	0.760469	4.25e-06	0.0533304
Ggt-1	36	1.00801	2.08e-06	0.946624	4.67e-06	0.0613829
ena	79	0.672828	2.09e-06	1.59762	5.79e-22	-0.924792
CG44243	11	2.16696	2.1e-06	1.45929	0.000207643	0.707671
Gfat1	25	1.25965	2.11e-06	-0.160159	168.968	1.41981
CG1640	24	1.29228	2.13e-06	1.79185	3.94e-09	-0.499566
Kap3	40	0.946815	2.15e-06	1.1859	1.34e-08	-0.239085
CG42238	150	0.532181	2.15e-06	0.460393	1.67e-05	0.0717882
Eip63F-1	43	0.909123	2.15e-06	0.275619	0.862831	0.633504
poly	17	1.61816	2.16e-06	1.62722	1.96e-06	-0.00905335
lic	18	1.55748	2.17e-06	1.08924	0.000200297	0.468239
CG42672	56	0.788825	2.23e-06	0.514557	0.00175803	0.274269
tna	47	0.863739	2.26e-06	1.14837	2e-09	-0.284627
Rab1	16	1.6794	2.27e-06	1.83838	5.53e-07	-0.158983
CG6928	19	1.4984	2.27e-06	1.27207	2.2e-05	0.226325
CG14253	22	1.35839	2.37e-06	0.653046	0.00751445	0.705346
CG5335	11	2.14903	2.38e-06	0.874777	0.0094507	1.27425
CR43727	8	2.64512	2.4e-06	2.57967	3e-06	0.0654502
ovo	64	0.735744	2.46e-06	-0.0222691	11577	0.758013
CG5642	20	1.44163	2.47e-06	0.946877	0.000450463	0.494751
CR44891	7	2.87085	2.5e-06	2.14316	6.56e-05	0.727688
CG12075	89	0.63579	2.52e-06	0.624967	8.9e-07	0.0108228
CG13784	32	1.06987	2.54e-06	0.970845	9.93e-06	0.0990267
CG1746	13	1.91297	2.57e-06	2.59592	1.57e-08	-0.682944
CG31301	14	1.81974	2.59e-06	1.46976	4.04e-05	0.34998
nrv2	35	1.01225	2.64e-06	1.44427	1.07e-09	-0.432021
CG44286	13	1.9092	2.65e-06	0.386656	0.215125	1.52255
CG6908	11	2.13323	2.65e-06	0.202518	0.762992	1.93072
CG12814	46	0.86668	2.7e-06	1.1807	1.41e-09	-0.314017
RhoGAP1A	47	0.856239	2.73e-06	0.593382	0.000649573	0.262857
CG42235	57	0.774337	2.78e-06	-0.228852	1.13354e+06	1.00319
CR45029	7	2.84408	2.84e-06	2.12447	7.17e-05	0.719614
Myd88	30	1.10531	2.86e-06	0.529205	0.0144899	0.576101
CG5522	24	1.26944	2.89e-06	1.15321	1.1e-05	0.116234
CG2182	19	1.47517	2.92e-06	1.652	4.63e-07	-0.176833
pio	61	0.747561	2.92e-06	-0.206759	1.60078e+06	0.95432
NitFhit	8	2.60501	2.97e-06	1.64466	0.000377095	0.960354
CR43480	12	1.99757	2.98e-06	1.80889	1.08e-05	0.188672
fus	67	0.714452	2.99e-06	0.96122	4.17e-10	-0.246768
Men	28	1.14876	3.06e-06	2.1936	8.85e-13	-1.04484
Cys	6	3.10974	3.07e-06	2.36691	5.79e-05	0.742833
CR43723	6	3.10745	3.1e-06	2.21219	0.000111954	0.895263
corto	17	1.57629	3.25e-06	2.56738	3.26e-10	-0.991096
spen	110	0.581698	3.3e-06	0.953129	2.19e-15	-0.371431
mmy	17	1.57461	3.31e-06	1.75972	5.74e-07	-0.185104
Fas1	43	0.889327	3.38e-06	1.45376	1.46e-11	-0.564437
Ocrl	23	1.29083	3.44e-06	0.564783	0.018569	0.72605
ltd	27	1.16667	3.46e-06	1.47704	4.06e-08	-0.310374
NTPase	22	1.32651	3.51e-06	1.6922	4.73e-08	-0.365691
MTF-1	33	1.03179	3.54e-06	1.45872	2.34e-09	-0.426936
Eip55E	11	2.09033	3.56e-06	1.07066	0.00262895	1.01967
CG32813	56	0.772553	3.59e-06	0.491377	0.0032836	0.281176
l(1)G0193	29	1.11367	3.62e-06	1.59478	2.51e-09	-0.481118
CG31663	43	0.886283	3.62e-06	-0.079555	1525.42	0.965838
Tina-1	12	1.97038	3.64e-06	2.23195	5.6e-07	-0.261569
ttv	121	0.561364	3.65e-06	0.223674	69.9892	0.33769
CG15695	18	1.50419	3.76e-06	0.00236314	7.66183	1.50182
Hsp83	18	1.5035	3.79e-06	1.88687	8.68e-08	-0.383369
CG5191	51	0.80771	3.8e-06	1.48893	9.87e-14	-0.681225
CG11597	14	1.77297	3.83e-06	1.62879	1.15e-05	0.144174
l(2)k01209	22	1.31808	3.89e-06	1.88976	4.86e-09	-0.571677
CR44768	8	2.55434	3.9e-06	1.23346	0.00316098	1.32088
Jhe	21	1.35755	3.91e-06	0.274301	0.579397	1.08324
MtnA	6	3.05066	3.97e-06	1.55454	0.00184765	1.49613
cv-2	110	0.578422	3.97e-06	0.302173	0.773576	0.276248
Nhe2	66	0.711037	3.99e-06	0.54976	0.000236687	0.161277
su(r)	28	1.13149	3.99e-06	0.110113	6.88161	1.02138
CG5273	10	2.20486	4.05e-06	0.820798	0.0168999	1.38406
Idgf3	20	1.39672	4.1e-06	0.496654	0.0536306	0.900069
CG3835	19	1.44312	4.14e-06	0.397296	0.15971	1.04583
GstD1	8	2.54032	4.2e-06	2.14934	2.77e-05	0.390984
Amun	24	1.23912	4.33e-06	1.64337	2.49e-08	-0.404249
CG11700	12	1.94542	4.37e-06	2.28337	3.91e-07	-0.337953
CR43152	5	3.36719	4.47e-06	1.08365	0.0194768	2.28355
CG32700	48	0.827065	4.48e-06	-0.0255305	1063.95	0.852595
CG42336	18	1.48383	4.64e-06	2.37802	7.37e-10	-0.894194
Cp7Fa	17	1.5388	4.71e-06	3.13042	1.78e-12	-1.59163
Pde1c	201	0.484064	4.74e-06	-0.0926489	1.14281e+16	0.576713
Aats-asp	17	1.53763	4.76e-06	1.74189	6.77e-07	-0.204263
AlkB	7	2.73512	4.82e-06	2.67372	5.37e-06	0.0614021
eIF3-S8	25	1.19972	4.84e-06	1.24921	2.19e-06	-0.049491
kis	105	0.58408	4.91e-06	0.42619	0.00167751	0.15789
CG17119	19	1.42713	4.92e-06	1.67656	3.61e-07	-0.24943
CG5210	11	2.04277	4.93e-06	0.980664	0.00473243	1.0621
CG8303	47	0.8323	4.94e-06	2.60336	7.08e-24	-1.77106
CG18549	26	1.16957	4.94e-06	1.6997	3.53e-09	-0.530128
Bx42	21	1.33723	4.97e-06	0.958037	0.000299135	0.379197
path	25	1.19775	4.98e-06	2.78487	5.59e-15	-1.58712
pcs	26	1.16887	4.99e-06	1.81048	8.05e-10	-0.64161
Adk1	14	1.74102	5e-06	1.15214	0.000495275	0.588877
CG10208	8	2.5059	5.05e-06	1.46633	0.000948193	1.03957
CG43444	170	0.503426	5.13e-06	0.339682	0.0604953	0.163744
NK7,1	73	0.672903	5.14e-06	1.13006	2.07e-13	-0.45716
Aldh	17	1.52918	5.17e-06	1.18784	0.00011418	0.341345
CG4860	13	1.82098	5.29e-06	0.748999	0.0145205	1.07198
fok	9	2.31557	5.3e-06	2.73353	4.52e-07	-0.417962
CG3437	8	2.49549	5.34e-06	2.31145	1.2e-05	0.184038
fd68A	16	1.58602	5.42e-06	1.90489	3.08e-07	-0.318878
CR44297	3	4.34684	5.42e-06	2.24436	0.00134593	2.10247
slv	8	2.48993	5.5e-06	3.04641	2.68e-07	-0.556487
CG3829	19	1.41691	5.5e-06	1.29039	1.83e-05	0.126523
CG3838	15	1.65207	5.54e-06	1.60897	7.49e-06	0.0430941
stumps	110	0.572492	5.54e-06	0.207572	100.604	0.364919
CR42742	7	2.7043	5.6e-06	-0.0205414	1.77512	2.72484
CG4839	26	1.1605	5.62e-06	0.185909	2.07528	0.974589
Ets98B	42	0.878012	5.63e-06	-0.0613657	876.026	0.939378
Kal1	37	0.939724	5.87e-06	0.876164	1.28e-05	0.0635597
CG42668	47	0.825121	5.9e-06	0.788362	7.52e-06	0.0367593
CG11526	33	1.00287	5.92e-06	1.08277	1.16e-06	-0.0799013
CG7110	29	1.08205	5.97e-06	1.73218	3.33e-10	-0.650126
CG17265	49	0.806954	6e-06	1.59107	2.52e-14	-0.78412
alpha-Man-II	29	1.08171	6e-06	0.565906	0.00930213	0.515799
CG18327	11	2.01322	6.03e-06	0.490354	0.11641	1.52287
CG5946	30	1.05915	6.08e-06	1.36186	4.8e-08	-0.302714
Myb	20	1.36162	6.11e-06	1.23842	2.04e-05	0.123201
vsg	8	2.46972	6.13e-06	2.63762	2.22e-06	-0.167902
SamDC	14	1.71636	6.14e-06	1.46792	4.1e-05	0.248434
CG12535	184	0.491227	6.35e-06	0.435559	1.51e-05	0.0556685
GstE3	7	2.67757	6.37e-06	2.25451	3.88e-05	0.423053
scyl	12	1.88851	6.64e-06	3.12861	1.07e-09	-1.2401
CG33260	7	2.66899	6.64e-06	2.72536	4.21e-06	-0.0563736
Atg13	15	1.63088	6.69e-06	1.52508	1.51e-05	0.105798
pyr	33	0.995674	6.73e-06	2.41188	3.4e-16	-1.41621
Gpo-1	32	1.01239	6.88e-06	1.07527	1.86e-06	-0.0628766
Ptp52F	41	0.880383	6.88e-06	0.190594	4.60814	0.689789
ftz-f1	102	0.583489	6.97e-06	1.32706	3.78e-22	-0.743571
Ndfip	24	1.20217	7.09e-06	0.321035	0.343477	0.881137
CG4747	25	1.1721	7.1e-06	0.817113	0.000574249	0.354989
CG8026	15	1.62145	7.27e-06	2.28803	2.59e-08	-0.666575
CG32473	49	0.799261	7.31e-06	0.508402	0.00381202	0.290858
CG3164	15	1.6176	7.52e-06	1.74012	2.5e-06	-0.122517
cathD	13	1.77614	7.52e-06	1.12249	0.00090207	0.653645
arr	74	0.658656	7.62e-06	0.180031	44.3127	0.478624
CG13516	6	2.89928	7.67e-06	2.70407	1.38e-05	0.195212
Timp	22	1.26241	7.73e-06	1.63325	9.34e-08	-0.370836
CG7039	10	2.10257	7.76e-06	1.24505	0.00128225	0.85752
twr	10	2.10262	7.76e-06	1.11195	0.00287965	0.990676
PpV	17	1.48667	7.86e-06	1.07824	0.000314862	0.408434
CG17681	10	2.09896	7.94e-06	0.624535	0.0557137	1.47443
GstD9	9	2.24271	8.11e-06	0.988889	0.00825263	1.25382
Efr	17	1.48317	8.14e-06	1.64221	1.7e-06	-0.159041
CG9132	23	1.22276	8.24e-06	1.47384	3.47e-07	-0.25108
mtacp1	11	1.9667	8.29e-06	1.9466	8.61e-06	0.0200996
Vha36-1	9	2.23883	8.3e-06	2.22436	7.92e-06	0.0144652
Dif	45	0.829781	8.31e-06	0.706586	6.95e-05	0.123196
CG6218	24	1.19003	8.34e-06	1.42289	3.87e-07	-0.23286
sni	9	2.23754	8.36e-06	1.94759	3.76e-05	0.289946
mth	14	1.67786	8.47e-06	1.65853	9.1e-06	0.019328
CG8369	7	2.61888	8.47e-06	0.352843	0.305042	2.26604
CG31975	14	1.67769	8.48e-06	0.424733	0.154322	1.25296
CG31976	14	1.67769	8.48e-06	0.424733	0.154322	1.25296
CG30409	6	2.87421	8.56e-06	2.24886	9.58e-05	0.62535
Sec61alpha	20	1.3307	8.67e-06	2.28163	3.16e-10	-0.950931
CG8353	9	2.23056	8.71e-06	0.664909	0.0510456	1.56565
klar	365	0.430357	8.74e-06	0.672437	5.62e-27	-0.242081
CG6040	80	0.634287	8.81e-06	1.05376	2.81e-13	-0.419469
CG2918	23	1.21722	8.85e-06	1.4298	5.88e-07	-0.212581
CG15482	5	3.18881	8.88e-06	1.78431	0.00135018	1.4045
CG4670	21	1.28672	9.04e-06	2.22235	2.5e-10	-0.935633
CG17027	11	1.95357	9.07e-06	-0.0793315	4.80914	2.0329
elm	14	1.66886	9.13e-06	1.80697	2.82e-06	-0.138104
CG7979	18	1.41819	9.15e-06	0.379695	0.196505	1.03849
CG18067	11	1.95234	9.15e-06	-0.0716711	4.57443	2.02401
VhaM9,7-b	7	2.601	9.24e-06	2.3648	2.31e-05	0.236196
CG15717	26	1.12528	9.31e-06	0.831412	0.000378177	0.293871
CG1628	30	1.03204	9.47e-06	1.28026	1.65e-07	-0.248221
CG42593	88	0.60923	9.58e-06	1.16234	2.14e-16	-0.553107
CG32428	11	1.94543	9.59e-06	1.92317	1e-05	0.0222573
CG33969	12	1.83851	9.59e-06	1.40327	0.000182879	0.435247
Ugt86Da	13	1.74456	9.63e-06	0.297847	0.416513	1.44671
CG5379	17	1.4659	9.64e-06	0.0103936	6.16671	1.45551
Galt	11	1.94159	9.85e-06	0.990829	0.00442841	0.950764
AP-2alpha	29	1.05033	9.86e-06	0.718121	0.000992697	0.332213
Snp	39	0.887252	9.92e-06	0.742423	0.000100737	0.144829
Tim17a2	16	1.52099	9.95e-06	1.31597	5.49e-05	0.205017
Cct1	26	1.12023	1e-05	1.71383	2.92e-09	-0.593609
Neos	10	2.05917	1.02e-05	2.03714	1.04e-05	0.0220319
CG11400	4	3.5653	1.02e-05	0.799356	0.0715965	2.76595
CG5792	44	0.83046	1.03e-05	1.21652	1.43e-09	-0.38606
rho-4	24	1.17433	1.03e-05	1.67009	1.79e-08	-0.49576
Uhg5	7	2.57891	1.03e-05	3.39733	1.77e-07	-0.818415
Ack	25	1.14552	1.03e-05	1.15613	7.28e-06	-0.0106175
CG6294	20	1.31583	1.03e-05	1.06533	0.000128095	0.250504
CG6299	20	1.31569	1.03e-05	1.06507	0.000128447	0.250616
CG12107	7	2.57606	1.04e-05	2.21236	4.73e-05	0.3637
CG7408	32	0.987819	1.05e-05	-0.0502082	131.544	1.03803
fog	73	0.653788	1.06e-05	1.15207	9.66e-14	-0.498277
CG17600	78	0.636295	1.06e-05	0.31259	0.424721	0.323705
CR43459	15	1.57783	1.07e-05	1.65062	5.29e-06	-0.0727843
CG1518	23	1.20269	1.07e-05	1.09395	3.28e-05	0.108736
Send1	8	2.36393	1.08e-05	-0.114327	3.36004	2.47825
Src64B	49	0.784017	1.08e-05	0.153616	17.563	0.630401
Cyp1	8	2.35859	1.11e-05	3.00359	3.35e-07	-0.644996
CG10737	41	0.858387	1.11e-05	0.354327	0.170216	0.50406
Mapmodulin	16	1.50757	1.13e-05	1.70827	1.74e-06	-0.200703
CG6028	10	2.04307	1.13e-05	2.27102	2.51e-06	-0.227944
Hers	102	0.574163	1.13e-05	0.403999	0.00562552	0.170164
RpL28	9	2.18424	1.14e-05	2.7825	3.43e-07	-0.598267
sas	74	0.647948	1.15e-05	-0.118206	1.56844e+06	0.766155
CG42671	57	0.726338	1.16e-05	0.86231	1.17e-07	-0.135973
Mkp3	35	0.933482	1.16e-05	0.85348	3.15e-05	0.0800019
lilli	89	0.602254	1.17e-05	1.18095	6.7e-17	-0.578692
CG34172	13	1.71841	1.18e-05	1.91237	2.53e-06	-0.193951
CG1774	15	1.56649	1.18e-05	0.762942	0.00873269	0.803552
Spn42Dc	17	1.44544	1.18e-05	0.294858	0.443321	1.15059
CG3011	27	1.08361	1.19e-05	0.962476	4.91e-05	0.121133
jigr1	48	0.78839	1.19e-05	0.360384	0.131254	0.428006
CkIIbeta	35	0.931834	1.2e-05	1.23533	4.06e-08	-0.303497
CG18659	32	0.979773	1.21e-05	1.2385	1.35e-07	-0.258729
prtp	13	1.7153	1.21e-05	2.23261	2.34e-07	-0.517313
Cp18	6	2.79379	1.21e-05	3.42684	6.31e-07	-0.633047
CG42708	41	0.854171	1.22e-05	1.0627	1.08e-07	-0.208528
inaE	86	0.60898	1.23e-05	0.691289	9.19e-08	-0.0823092
sec6	17	1.4413	1.23e-05	0.745714	0.00683298	0.695583
tacc	47	0.795058	1.24e-05	0.756731	1.55e-05	0.0383271
Synd	19	1.34142	1.25e-05	1.91493	3.2e-08	-0.573509
skpB	10	2.02723	1.25e-05	1.06782	0.00376545	0.959412
rut	118	0.545695	1.25e-05	0.129116	11274.2	0.416579
CG10433	5	3.09509	1.27e-05	1.37103	0.00651774	1.72406
CG2865	30	1.0133	1.29e-05	1.65813	5.39e-10	-0.644834
Tsf2	23	1.18577	1.32e-05	0.993349	0.000109522	0.192417
msi	142	0.51576	1.34e-05	0.292188	1.85327	0.223572
Aats-ser	11	1.89438	1.36e-05	2.23769	1.29e-06	-0.343314
swi2	26	1.0989	1.36e-05	-0.233533	558.33	1.33243
CG9990	67	0.670583	1.37e-05	1.34304	2.1e-15	-0.672456
Gapdh1	7	2.51794	1.38e-05	1.91308	0.000194199	0.604855
Sam-S	20	1.2891	1.39e-05	2.78897	1.45e-12	-1.49987
PyK	24	1.15166	1.39e-05	1.80613	3.3e-09	-0.654477
CG5235	16	1.48447	1.4e-05	2.01277	1.19e-07	-0.528296
Gp93	22	1.21412	1.4e-05	0.993496	0.000148617	0.220627
CG15096	37	0.89545	1.41e-05	0.681731	0.000450863	0.21372
Tsp42Ef	13	1.69556	1.41e-05	0.698775	0.0210986	0.996789
Ate1	10	2.00801	1.41e-05	0.509747	0.111936	1.49826
Ten-m	220	0.464589	1.42e-05	-0.183208	3.79e+21	0.647796
CG1632	66	0.673734	1.43e-05	1.60429	8.96e-19	-0.930554
CG4825	20	1.28643	1.43e-05	1.73456	1.05e-07	-0.448131
CG1667	13	1.69203	1.45e-05	1.67466	1.48e-05	0.0173735
Arc42	14	1.61337	1.45e-05	1.28215	0.000177487	0.331213
Cyp6a23	16	1.47979	1.46e-05	0.296991	0.43073	1.1828
CG6084	17	1.42336	1.47e-05	1.52623	4.98e-06	-0.102867
RpL39	5	3.05722	1.47e-05	3.0017	1.31e-05	0.0555145
CG15098	11	1.88062	1.49e-05	1.54027	0.000122347	0.340347
CG13510	7	2.50278	1.49e-05	0.366523	0.285981	2.13626
dl	53	0.742679	1.5e-05	0.300123	0.556007	0.442556
GstS1	22	1.20792	1.51e-05	1.58512	1.63e-07	-0.377195
CG31102	13	1.68736	1.51e-05	0.318897	0.356136	1.36846
CG10157	10	1.99535	1.53e-05	0.828688	0.0161086	1.16666
Vamp7	8	2.29723	1.54e-05	1.47336	0.000914321	0.823863
CG1572	13	1.68446	1.54e-05	0.74798	0.014631	0.936479
Oatp58Dc	26	1.08999	1.54e-05	-0.110484	108.161	1.20048
CG33155	9	2.13132	1.56e-05	1.53466	0.000383238	0.59666
mRpL53	9	2.13132	1.56e-05	1.53466	0.000383238	0.59666
alpha-Est9	39	0.86531	1.57e-05	1.72927	5.73e-13	-0.863959
Mmp1	59	0.704642	1.59e-05	0.12292	87.8993	0.581722
Oamb	49	0.768269	1.63e-05	0.408937	0.0405702	0.359331
lea	104	0.563271	1.65e-05	-0.238832	209624000000	0.802103
Gfat2	19	1.31503	1.66e-05	1.30942	1.51e-05	0.00561021
CG32795	11	1.86504	1.66e-05	1.20067	0.00112455	0.664367
Surf4	10	1.98045	1.68e-05	2.11843	6.35e-06	-0.137978
CR44512	5	3.02106	1.69e-05	1.37401	0.00644404	1.64704
CG14777	7	2.47345	1.71e-05	1.58145	0.000928106	0.892004
CG15601	8	2.2754	1.73e-05	1.66784	0.000334501	0.607564
scramb2	11	1.85832	1.74e-05	2.04563	4.51e-06	-0.187306
Fer2LCH	7	2.46913	1.75e-05	2.5727	8.65e-06	-0.103565
l(3)L1231	31	0.974793	1.78e-05	1.47625	5.01e-09	-0.501457
CG6568	9	2.10792	1.78e-05	1.77386	9.98e-05	0.334062
GstE11	8	2.27001	1.78e-05	1.65686	0.000354036	0.613149
qsm	59	0.701074	1.78e-05	-0.123161	93312.8	0.824235
Tsp74F	16	1.45684	1.81e-05	1.97211	1.7e-07	-0.51527
CG12004	19	1.30613	1.83e-05	1.91312	3.26e-08	-0.606984
Dcp-1	8	2.26374	1.84e-05	2.41908	6.88e-06	-0.15534
CR44478	4	3.39057	1.84e-05	1.28443	0.0140614	2.10614
sesB	10	1.96464	1.86e-05	2.36611	1.41e-06	-0.401469
Prp38	6	2.69165	1.89e-05	2.614	2.02e-05	0.0776424
CG5168	11	1.84537	1.9e-05	2.25208	1.17e-06	-0.406709
CG15365	34	0.922125	1.9e-05	0.880443	2.54e-05	0.041682
l(1)G0320	12	1.74418	1.92e-05	1.7846	1.27e-05	-0.0404207
wun2	12	1.74422	1.92e-05	1.68105	2.63e-05	0.0631709
Fer1HCH	10	1.95836	1.94e-05	1.98677	1.41e-05	-0.0284022
Ef1beta	8	2.25373	1.95e-05	2.4565	5.67e-06	-0.202767
CG6707	13	1.65478	1.95e-05	1.30863	0.000225857	0.346143
CR43615	6	2.68454	1.95e-05	1.99725	0.000279881	0.687285
CG33159	6	2.68497	1.95e-05	-0.109122	2.22182	2.7941
SLC5A11	16	1.44827	1.96e-05	1.43177	1.98e-05	0.0165056
Npc2f	21	1.22138	1.96e-05	0.938708	0.000370504	0.282673
Phax	10	1.95542	1.97e-05	1.04285	0.0043825	0.91257
CG11658	32	0.951394	1.98e-05	1.75673	3.27e-11	-0.805338
Jafrac2	12	1.73964	1.98e-05	2.36333	2.24e-07	-0.623698
vkg	60	0.692245	1.99e-05	0.521645	0.00100164	0.1706
CG11825	8	2.24868	2e-05	1.17287	0.00432395	1.07581
Trim9	136	0.516015	2.03e-05	-0.118346	328593000000	0.63436
Hsromega	29	1.00434	2.04e-05	1.05396	7.12e-06	-0.0496179
CG3894	26	1.06993	2.06e-05	0.348861	0.236102	0.721067
AnxB9	22	1.18269	2.07e-05	1.43745	8.92e-07	-0.254758
CG7530	24	1.12058	2.1e-05	1.91988	8.02e-10	-0.7993
CG17829	16	1.44128	2.1e-05	1.69014	2.04e-06	-0.248866
CG10623	13	1.64254	2.14e-05	2.72633	5.93e-09	-1.08378
Not1	65	0.666357	2.14e-05	0.551268	0.000251032	0.115089
GstE1	8	2.23615	2.14e-05	0.929006	0.0152576	1.30715
Dmn	9	2.07665	2.14e-05	0.672836	0.0488196	1.40381
CG32174	22	1.17952	2.15e-05	1.68266	5.28e-08	-0.503139
CG8134	14	1.56623	2.15e-05	1.38437	7.92e-05	0.181856
CG5958	9	2.07493	2.16e-05	2.52248	1.48e-06	-0.447545
Csat	12	1.72731	2.17e-05	1.77026	1.41e-05	-0.0429505
CkIalpha	16	1.43666	2.19e-05	1.88336	3.72e-07	-0.446699
MFS10	26	1.06552	2.19e-05	0.770064	0.000857205	0.295457
His4r	3	3.85203	2.23e-05	4.41592	2.47e-06	-0.563898
CG9099	8	2.22675	2.25e-05	1.90335	9.9e-05	0.323395
pyx	25	1.08824	2.26e-05	0.512354	0.0291405	0.57589
brk	17	1.37879	2.27e-05	1.47208	8.23e-06	-0.0932856
CG11880	20	1.24583	2.27e-05	1.08573	0.000103151	0.160098
Hr39	51	0.740733	2.29e-05	1.36362	2.18e-12	-0.622887
fs(1)K10	11	1.81742	2.3e-05	1.35899	0.00039981	0.458429
CG15822	35	0.897398	2.3e-05	0.575692	0.00398273	0.321707
mod(r)	10	1.93025	2.32e-05	1.3528	0.000666111	0.577449
lawc	6	2.64193	2.35e-05	3.16067	1.96e-06	-0.518733
CG31694	16	1.42819	2.37e-05	2.04298	9.14e-08	-0.614792
CG9948	9	2.05901	2.37e-05	1.50168	0.000461344	0.557329
CG7668	6	2.63992	2.37e-05	1.65571	0.00120037	0.98421
hoip	4	3.31465	2.38e-05	3.22465	2.09e-05	0.0900023
CR44986	4	3.31418	2.38e-05	1.02573	0.0334974	2.28845
Vha26	13	1.62863	2.39e-05	1.15774	0.000693984	0.470891
C3G	73	0.632141	2.4e-05	0.915143	3.56e-10	-0.283002
mib2	26	1.05932	2.4e-05	1.02757	2.76e-05	0.0317539
Adam	10	1.92311	2.42e-05	1.71039	7.58e-05	0.212717
pUf68	36	0.880805	2.43e-05	0.84469	2.89e-05	0.0361146
Psa	78	0.61554	2.44e-05	0.947404	2.79e-11	-0.331864
Tsp66E	24	1.10955	2.44e-05	1.71769	9.9e-09	-0.608139
Tal	11	1.80927	2.44e-05	2.10413	3.08e-06	-0.294863
CG43143	94	0.57486	2.47e-05	0.620661	5.35e-07	-0.045801
tra	10	1.91835	2.5e-05	1.71532	7.36e-05	0.203031
HDAC6	30	0.972514	2.5e-05	0.602388	0.00477998	0.370126
CG6983	13	1.6222	2.52e-05	2.5572	2.09e-08	-0.935005
CG9436	6	2.62323	2.55e-05	0.743804	0.0585604	1.87943
CR44298	3	3.80249	2.56e-05	1.79801	0.00491469	2.00448
CG12868	6	2.6213	2.57e-05	2.93492	5.14e-06	-0.31362
CG7834	12	1.70405	2.57e-05	1.44634	0.00013536	0.257714
Gclm	6	2.62042	2.58e-05	1.76509	0.000753012	0.855328
CG1275	21	1.1972	2.61e-05	1.54232	4.64e-07	-0.345116
CG8481	11	1.79861	2.62e-05	1.30676	0.000562365	0.49185
CG8080	14	1.54258	2.62e-05	1.02027	0.00140248	0.522301
CG43965	4	3.2841	2.63e-05	3.20859	2.21e-05	0.0755149
His3,3B	12	1.70053	2.64e-05	2.72218	1.82e-08	-1.02164
Nha1	31	0.951446	2.64e-05	0.812662	0.000157712	0.138784
Fadd	7	2.38355	2.65e-05	1.54606	0.0010967	0.837496
CG33080	37	0.863401	2.66e-05	0.10945	16.2134	0.753951
CG11284	33	0.917365	2.72e-05	1.90499	1.47e-12	-0.987622
GstT3	11	1.79334	2.72e-05	1.16934	0.00137994	0.624007
Lrch	48	0.755227	2.76e-05	0.773267	8.63e-06	-0.01804
CG33474	6	2.60547	2.76e-05	1.71318	0.000939509	0.892289
CG13950	11	1.79111	2.76e-05	-0.209778	11.275	2.00088
Pvf3	87	0.588229	2.76e-05	-0.104323	1.15629e+07	0.692552
CG2765	16	1.41143	2.77e-05	2.16148	3.22e-08	-0.750055
Fdh	14	1.53576	2.77e-05	0.800137	0.00797139	0.735627
Dot	17	1.35828	2.78e-05	0.64015	0.018151	0.718131
cer	3	3.7731	2.79e-05	2.92165	0.000188596	0.851456
CR44375	6	2.60168	2.8e-05	2.91379	5.62e-06	-0.312108
CG17985	21	1.19135	2.8e-05	1.27158	9.3e-06	-0.0802274
Eip71CD	9	2.02983	2.82e-05	3.64557	2.67e-09	-1.61575
abs	10	1.89883	2.83e-05	1.15355	0.00223626	0.745287
emc	14	1.5322	2.86e-05	2.69763	2.49e-09	-1.16543
ScpX	19	1.26411	2.88e-05	0.917028	0.000811964	0.347079
GATAe	23	1.12512	2.88e-05	-0.0458968	27.8855	1.17102
CG17337	10	1.89534	2.89e-05	2.05721	9.21e-06	-0.16187
Tsp42Ea	60	0.680266	2.89e-05	0.548161	0.000467119	0.132105
CG10344	12	1.68801	2.9e-05	1.13593	0.00118367	0.552082
nero	8	2.17731	2.93e-05	2.05067	4.62e-05	0.126642
CG3262	34	0.898104	2.95e-05	1.01898	2.42e-06	-0.120877
CG7484	6	2.58931	2.96e-05	0.710843	0.0673952	1.87847
CR44289	5	2.87417	2.98e-05	2.64613	5.07e-05	0.228037
CG14073	46	0.767088	3.03e-05	1.17858	1.48e-09	-0.411494
CR41601	7	2.35529	3.04e-05	-0.21935	4.534	2.57463
CG6770	2	4.45564	3.05e-05	3.35084	0.000215077	1.10481
nahoda	79	0.606877	3.07e-05	1.02664	1.08e-12	-0.41976
atilla	13	1.59667	3.07e-05	0.431388	0.154228	1.16528
CG8086	64	0.659924	3.07e-05	0.120224	148.256	0.5397
Gapdh2	7	2.35182	3.09e-05	2.53431	1.04e-05	-0.182492
Ald	20	1.21856	3.09e-05	1.06272	0.000131697	0.155846
DAAM	118	0.530626	3.09e-05	0.298736	0.98643	0.23189
Dp	13	1.59574	3.1e-05	2.1424	4.57e-07	-0.546659
CG3625	32	0.925452	3.1e-05	0.872832	4.79e-05	0.0526207
slmo	8	2.16517	3.12e-05	2.46187	5.51e-06	-0.296696
mdy	49	0.742888	3.13e-05	0.886547	4.75e-07	-0.143659
KdelR	12	1.67393	3.21e-05	2.00328	2.77e-06	-0.329354
CG4325	8	2.15974	3.22e-05	2.32221	1.13e-05	-0.162462
CG1620	15	1.45283	3.23e-05	1.35586	6.19e-05	0.0969756
sec31	25	1.0626	3.23e-05	0.396312	0.129973	0.666285
CG42353	38	0.841717	3.24e-05	1.40004	5.28e-10	-0.558324
CG42354	38	0.841717	3.24e-05	1.40004	5.28e-10	-0.558324
CG5854	8	2.15786	3.25e-05	1.87588	0.000114083	0.281973
CG11892	15	1.45208	3.25e-05	-0.0590657	8.33703	1.51114
CG32512	28	0.993642	3.3e-05	1.95838	2.52e-11	-0.964735
CG12054	25	1.06093	3.3e-05	0.841446	0.000419695	0.219482
Sug	18	1.29344	3.32e-05	1.85167	1.22e-07	-0.558236
GLaz	15	1.44976	3.32e-05	1.06297	0.000713718	0.386789
CG42269	24	1.08618	3.33e-05	0.119124	4.22643	0.967055
E(spl)m7-HLH	9	2.00034	3.35e-05	0.33384	0.328578	1.6665
Vha55	18	1.29231	3.36e-05	1.10818	0.000166656	0.184122
CG15347	13	1.58498	3.37e-05	0.891655	0.0050242	0.693321
Ntf-2	25	1.05888	3.4e-05	0.739556	0.0015599	0.319319
Cyp6a13	16	1.38937	3.4e-05	0.0816755	2.86538	1.3077
l(1)G0469	17	1.33734	3.42e-05	1.60265	2.46e-06	-0.265308
CG13005	16	1.38877	3.42e-05	0.610448	0.0272972	0.778317
mid	20	1.20918	3.44e-05	2.03043	4.55e-09	-0.821251
CG3907	12	1.6635	3.47e-05	1.36505	0.000238842	0.298449
Rbp1-like	21	1.17278	3.48e-05	1.37958	2.81e-06	-0.206799
CG12112	9	1.99369	3.48e-05	1.84627	6.64e-05	0.147417
CG31815	15	1.44386	3.49e-05	0.487515	0.0870165	0.956341
CG8389	21	1.17232	3.5e-05	1.35224	3.81e-06	-0.17992
CG42542	18	1.28696	3.55e-05	1.34011	1.75e-05	-0.0531421
Men-b	29	0.969275	3.56e-05	1.41341	3.61e-08	-0.444134
alpha-Man-I	82	0.594829	3.59e-05	0.574287	1.69e-05	0.0205421
CG5830	30	0.949516	3.64e-05	1.04617	5.74e-06	-0.0966505
Coop	11	1.7502	3.65e-05	1.55396	0.000111885	0.196246
MYPT-75D	54	0.704675	3.65e-05	0.545868	0.000930551	0.158807
CG30371	5	2.82098	3.66e-05	-0.198906	2.5779	3.01989
CG15863	6	2.53949	3.67e-05	2.31313	7.28e-05	0.226358
shep	154	0.491551	3.73e-05	0.28401	3.80376	0.207541
CG11396	11	1.74679	3.74e-05	1.66492	5.42e-05	0.0818704
mRpL13	8	2.1312	3.75e-05	1.51354	0.000742829	0.617664
CG9572	27	1.00574	3.76e-05	0.158866	3.19812	0.846876
sdt	147	0.497061	3.77e-05	0.66228	2.1e-11	-0.165219
Trax	7	2.31027	3.78e-05	1.89488	0.000211607	0.415386
qtc	27	1.00517	3.79e-05	1.74802	9.68e-10	-0.742844
Arf79F	11	1.74465	3.79e-05	2.79372	3.4e-08	-1.04906
Csp	23	1.10378	3.79e-05	0.484153	0.0487758	0.619624
CG32147	3	3.66198	3.83e-05	3.31884	5.96e-05	0.343139
CG2909	10	1.85024	3.85e-05	1.60865	0.000140664	0.241588
CG4674	37	0.844524	3.87e-05	1.22106	2.29e-08	-0.376537
frc	21	1.16364	3.88e-05	1.67947	1.02e-07	-0.515833
Bka	5	2.80501	3.89e-05	2.86726	2.18e-05	-0.062249
CR44082	3	3.65648	3.89e-05	1.87312	0.00395226	1.78336
Catsup	16	1.37487	3.9e-05	1.43565	1.91e-05	-0.060785
CG11334	20	1.19762	3.92e-05	0.0260032	7.9313	1.17162
zuc	12	1.64614	3.94e-05	1.81614	1.02e-05	-0.17
SH3PX1	13	1.56462	3.95e-05	1.39361	0.000120027	0.171013
babos	39	0.820779	3.96e-05	1.88524	2.85e-14	-1.06446
CG14618	7	2.30107	3.96e-05	1.80865	0.000317814	0.492416
CG6330	19	1.23423	3.98e-05	1.22308	3.62e-05	0.0111517
CG31075	15	1.42703	4.05e-05	0.580184	0.0401482	0.846847
CG31886	27	0.999884	4.1e-05	0.191367	2.04273	0.808517
ial	9	1.96273	4.17e-05	1.80725	8.27e-05	0.155483
Snx1	15	1.42395	4.17e-05	0.929198	0.00217999	0.494753
Xbp1	10	1.83706	4.18e-05	2.29725	2.14e-06	-0.460191
snRNA:U1:95Ca	2	4.31752	4.22e-05	3.71877	8.74e-05	0.598744
RfC4	7	2.2872	4.23e-05	1.92323	0.000185122	0.363972
CG32549	55	0.693713	4.24e-05	0.543306	0.000897657	0.150407
Spat	11	1.72722	4.27e-05	0.958492	0.00546993	0.768732
chrb	24	1.06727	4.28e-05	1.35145	9.39e-07	-0.28418
GstE6	6	2.50432	4.28e-05	1.50792	0.00225382	0.996397
TRAM	15	1.42071	4.29e-05	1.46329	2.53e-05	-0.0425848
ifc	12	1.63432	4.3e-05	1.79923	1.15e-05	-0.164906
Cralbp	29	0.956772	4.33e-05	0.807773	0.00026574	0.148999
CG14646	9	1.95582	4.34e-05	2.04431	2.18e-05	-0.0884836
Cat	23	1.09275	4.37e-05	1.58726	8.92e-08	-0.494512
Hmu	8	2.1022	4.38e-05	1.59315	0.00049216	0.509049
Gli	32	0.905245	4.4e-05	0.951133	1.36e-05	-0.0458882
Elf	26	1.01634	4.44e-05	1.45664	9.03e-08	-0.440304
rogdi	14	1.47863	4.46e-05	1.6916	7.01e-06	-0.212974
CR44093	4	3.12706	4.46e-05	2.97424	4.85e-05	0.152815
CG10178	24	1.06423	4.46e-05	0.739953	0.00188036	0.324281
sqh	10	1.82682	4.47e-05	1.70784	7.7e-05	0.118982
CG3394	32	0.904364	4.47e-05	0.377664	0.136293	0.5267
Syx1A	14	1.47813	4.48e-05	2.1727	1.57e-07	-0.69457
CG10176	12	1.62863	4.48e-05	0.64697	0.0360303	0.981663
Fem-1	31	0.91999	4.49e-05	0.673271	0.00138902	0.246719
CG14131	17	1.3093	4.5e-05	1.78958	4.36e-07	-0.480276
Ntf-2r	7	2.27468	4.5e-05	1.67714	0.000590989	0.597546
CG3800	9	1.94855	4.53e-05	2.21673	8.27e-06	-0.268181
bab1	125	0.515714	4.57e-05	0.0780271	401775	0.437687
CG31678	66	0.639735	4.6e-05	0.703822	1.85e-06	-0.0640877
l(1)dd4	33	0.886537	4.71e-05	1.36112	1.17e-08	-0.474585
CR30055	5	2.75504	4.72e-05	3.19477	6.27e-06	-0.439727
Cp38	8	2.0874	4.74e-05	3.20895	1.16e-07	-1.12154
MED7	9	1.94037	4.75e-05	1.62046	0.000236538	0.319908
CG8180	37	0.834046	4.76e-05	1.63894	1.08e-11	-0.804896
CG2211	8	2.08656	4.76e-05	2.17403	2.44e-05	-0.0874768
Cbs	22	1.115	4.76e-05	0.709415	0.00392457	0.405588
CG33523	14	1.47056	4.77e-05	0.993803	0.0017284	0.476754
CtsB1	10	1.81615	4.78e-05	1.37039	0.000598567	0.445755
CG34179	8	2.08418	4.82e-05	2.41703	6.95e-06	-0.332849
CG14968	14	1.46883	4.84e-05	0.592687	0.0409903	0.876148
CG17292	12	1.61672	4.89e-05	1.81618	1.02e-05	-0.199466
CG30022	16	1.35057	4.89e-05	1.19964	0.000152794	0.150924
Mgstl	8	2.07994	4.93e-05	2.3604	9.32e-06	-0.28046
papi	17	1.29771	5.04e-05	1.61394	2.21e-06	-0.31623
wnd	35	0.855251	5.07e-05	1.059	8.77e-07	-0.203745
BM-40-SPARC	13	1.53101	5.14e-05	1.13188	0.000841222	0.399127
Syx4	16	1.34338	5.23e-05	1.31768	5.41e-05	0.0256942
Zasp66	65	0.639629	5.27e-05	0.0302301	2647.37	0.609399
Hrb98DE	20	1.16947	5.39e-05	1.70883	1.38e-07	-0.539362
CG10353	55	0.68512	5.43e-05	-0.122383	41117	0.807503
awd	5	2.71726	5.46e-05	2.54297	7.5e-05	0.174282
h	9	1.91642	5.47e-05	2.22246	8.01e-06	-0.306037
2001-08-01	54	0.690254	5.49e-05	1.07232	1.03e-09	-0.382064
CR45048	6	2.44722	5.49e-05	2.46683	3.78e-05	-0.0196122
Pep	24	1.04835	5.51e-05	1.36525	7.91e-07	-0.316902
CG33056	16	1.33761	5.52e-05	1.68723	2.09e-06	-0.349621
Rab11	11	1.68939	5.53e-05	2.18436	1.82e-06	-0.494971
aay	5	2.71331	5.55e-05	2.23399	0.000243488	0.47932
Grasp65	8	2.05593	5.6e-05	1.57687	0.000535396	0.479063
CG8331	11	1.68689	5.63e-05	2.04817	4.43e-06	-0.361277
Ppat-Dpck	14	1.45022	5.66e-05	1.06767	0.000964774	0.382553
GlcT-1	15	1.38901	5.67e-05	1.37643	5.21e-05	0.0125806
dgrn	13	1.51799	5.7e-05	0.843467	0.00719053	0.674519
Kaz1-ORFB	7	2.22432	5.74e-05	1.85518	0.000255193	0.369141
CG7497	16	1.33338	5.74e-05	0.869831	0.00278426	0.463553
CG15735	14	1.44855	5.74e-05	0.900473	0.00361063	0.548076
Orct2	15	1.38754	5.75e-05	1.2576	0.000140593	0.129944
Pmp70	40	0.792373	5.79e-05	1.15502	2.46e-08	-0.362646
Cerk	22	1.09849	5.84e-05	1.32611	3.22e-06	-0.227627
CG14614	27	0.976123	5.84e-05	0.322817	0.333287	0.653306
CG7580	8	2.04662	5.89e-05	1.31469	0.00207687	0.731932
YT521-B	16	1.33025	5.91e-05	0.118253	2.07672	1.21199
CG5397	17	1.28143	5.92e-05	-0.0799269	14.2258	1.36136
CG13741	10	1.78089	5.98e-05	1.47423	0.000318422	0.306655
MSBP	9	1.90102	5.98e-05	1.56748	0.000318646	0.333537
CG34250	3	3.50342	6.02e-05	2.76051	0.00030102	0.742914
CG42446	8	2.04204	6.04e-05	1.14009	0.00512245	0.901947
CG2812	16	1.3276	6.06e-05	0.787392	0.00575182	0.54021
Nmda1	10	1.77767	6.1e-05	1.58279	0.000164602	0.194879
CG7367	51	0.704146	6.1e-05	0.501277	0.00382017	0.202869
CG11839	8	2.03952	6.12e-05	2.67738	1.81e-06	-0.63786
CG4511	11	1.6737	6.16e-05	1.31452	0.000534559	0.359176
Rab7	9	1.89438	6.22e-05	2.20983	8.6e-06	-0.31545
GlyP	38	0.809359	6.24e-05	1.10881	1.25e-07	-0.299447
CG8839	15	1.37819	6.24e-05	1.69494	3.65e-06	-0.31675
CG17982	7	2.20678	6.25e-05	1.52257	0.0012252	0.684216
CG13659	11	1.67165	6.25e-05	0.951044	0.00574261	0.720605
CG1129	9	1.8889	6.42e-05	0.796947	0.0242906	1.09195
Rap2l	7	2.20041	6.45e-05	2.50078	1.21e-05	-0.300367
CG34300	9	1.88775	6.46e-05	0.903624	0.0133311	0.984125
CG6950	10	1.76779	6.49e-05	1.92865	2.01e-05	-0.160862
Faf	16	1.32023	6.49e-05	0.665629	0.016796	0.654602
CG7372	23	1.06148	6.53e-05	0.659921	0.00594164	0.401555
CG30491	14	1.43293	6.54e-05	0.529062	0.0677307	0.903866
CG5567	14	1.43236	6.57e-05	0.582811	0.0443133	0.849545
bou	3	3.47222	6.58e-05	2.622	0.000449926	0.850228
Fic	12	1.57573	6.61e-05	0.734399	0.0195623	0.841327
T3dh	16	1.31753	6.66e-05	0.436828	0.125813	0.880707
CG3308	16	1.31733	6.67e-05	1.00772	0.000827351	0.309615
tim	44	0.750239	6.67e-05	0.341436	0.213463	0.408804
CG6678	45	0.742014	6.72e-05	0.435619	0.0266828	0.306395
janA	8	2.02116	6.75e-05	0.775471	0.0337486	1.24569
Dd	14	1.42896	6.76e-05	1.41173	6.38e-05	0.0172249
CG10527	8	2.02083	6.76e-05	1.22674	0.00327264	0.794088
Dat	58	0.661931	6.85e-05	0.342687	0.176473	0.319244
CG10621	10	1.75912	6.86e-05	2.31385	1.93e-06	-0.554721
RpS15Aa	10	1.75726	6.94e-05	2.39697	1.17e-06	-0.639706
CG15922	5	2.65422	6.96e-05	1.98032	0.000639938	0.6739
CG9547	14	1.42543	6.96e-05	0.2841	0.4683	1.14133
CG32068	10	1.75636	6.98e-05	1.78823	4.72e-05	-0.0318712
Su(z)2	35	0.837914	7.03e-05	0.821655	5.48e-05	0.0162597
CG12863	9	1.87218	7.08e-05	2.49075	1.77e-06	-0.618563
CG13896	11	1.65277	7.11e-05	1.18832	0.00121901	0.464449
loj	11	1.6525	7.12e-05	0.68264	0.0331525	0.969857
ash2	18	1.21885	7.18e-05	0.863699	0.00178916	0.355146
Cyp4aa1	32	0.876968	7.19e-05	0.0157426	45.6074	0.861225
Tctp	6	2.38381	7.23e-05	2.29783	7.77e-05	0.0859759
CG14561	11	1.6475	7.37e-05	1.20029	0.00112733	0.447212
l(2)05714	18	1.21522	7.45e-05	1.35591	1.5e-05	-0.140687
par-6	20	1.14038	7.5e-05	0.317868	0.357852	0.822516
GATAd	16	1.30453	7.52e-05	1.91	2.94e-07	-0.605464
CG33099	10	1.74407	7.55e-05	1.38047	0.000563008	0.363599
colt	10	1.74274	7.61e-05	1.54639	0.000205362	0.196346
CG8066	6	2.37119	7.64e-05	1.50132	0.00231817	0.869873
Aph-4	21	1.10624	7.65e-05	0.488269	0.054239	0.617974
CG13012	27	0.957667	7.67e-05	0.0638315	11.8619	0.893836
CG33054	19	1.1725	7.77e-05	1.50048	2.16e-06	-0.327979
CG30345	10	1.73882	7.81e-05	1.20494	0.0016363	0.533879
m	83	0.574064	7.81e-05	0.254003	4.2653	0.320062
CG10560	10	1.73748	7.87e-05	-0.0534698	3.43319	1.79095
cin	12	1.55136	7.9e-05	1.54297	6.89e-05	0.00838855
gol	28	0.936585	7.91e-05	0.341535	0.254598	0.59505
CG5953	61	0.643689	7.92e-05	1.03731	2.61e-10	-0.39362
Alh	90	0.558352	7.95e-05	0.564429	1.01e-05	-0.00607678
Rbf	21	1.10288	7.96e-05	0.876458	0.000738013	0.226418
CG17931	5	2.61912	7.97e-05	1.34847	0.00710246	1.27064
Rcd4	5	2.61874	7.98e-05	2.6963	4.18e-05	-0.0775635
CG32803	8	1.98965	7.99e-05	2.05966	4.41e-05	-0.0700082
CG1665	9	1.85132	8e-05	1.15601	0.00322389	0.695311
CG8602	16	1.29756	8.02e-05	1.89031	3.5e-07	-0.592749
cdc2c	15	1.34921	8.07e-05	0.396606	0.185846	0.952601
CG42376	12	1.54819	8.09e-05	1.54488	6.8e-05	0.00330321
CG30033	8	1.98712	8.1e-05	2.30873	1.22e-05	-0.321611
up	35	0.830302	8.11e-05	-0.0574253	245.906	0.887727
CG9536	11	1.63198	8.2e-05	1.5301	0.000130753	0.101877
AP-2sigma	6	2.35384	8.24e-05	2.78127	9.9e-06	-0.427432
CG1941	14	1.40502	8.25e-05	0.434016	0.143419	0.971005
Idh	16	1.29442	8.26e-05	1.8068	7.3e-07	-0.512377
CG31650	16	1.29369	8.32e-05	2.31478	8.35e-09	-1.02109
TSG101	12	1.54316	8.39e-05	2.04239	2.1e-06	-0.499228
Clc	9	1.84216	8.44e-05	1.55402	0.000343703	0.288141
by	15	1.34284	8.53e-05	0.860018	0.00388363	0.482817
Rhp	22	1.06746	8.56e-05	0.97689	0.00017996	0.090571
Rga	19	1.16338	8.58e-05	0.946407	0.000602388	0.216972
CG2201	27	0.950075	8.59e-05	0.0874718	8.56145	0.862603
eIF-4E	12	1.53972	8.61e-05	1.71439	2.08e-05	-0.174676
CG15083	6	2.34302	8.63e-05	2.80744	8.85e-06	-0.46442
bip1	16	1.28901	8.69e-05	1.91252	2.88e-07	-0.623501
CG12081	11	1.62339	8.69e-05	0.674283	0.0350123	0.949103
toc	177	0.466668	8.73e-05	0.486554	3.38e-07	-0.0198861
Pcd	4	2.92651	8.73e-05	2.26938	0.000516083	0.657131
bgcn	28	0.930007	8.75e-05	0.421795	0.0811481	0.508212
mRpS30	11	1.6223	8.76e-05	1.7798	2.56e-05	-0.1575
CG6175	24	1.01338	8.78e-05	1.36316	8.12e-07	-0.34978
mts	15	1.33842	8.87e-05	1.63823	5.86e-06	-0.299807
CG5508	32	0.864757	8.88e-05	1.7052	7.49e-11	-0.840445
parvin	18	1.19621	9.07e-05	1.007	0.000445103	0.189212
l(3)02640	16	1.28402	9.1e-05	1.50658	1.03e-05	-0.222558
beat-Ib	119	0.511484	9.12e-05	0.284661	2.17356	0.226823
CG31313	5	2.58395	9.13e-05	0.528761	0.16124	2.05519
Cp15	4	2.91123	9.19e-05	4.70481	1.46e-07	-1.79358
Dip-B	13	1.45682	9.2e-05	1.54775	3.81e-05	-0.0909276
ade5	20	1.12204	9.23e-05	0.744909	0.00384444	0.377133
RpL18A	7	2.12617	9.24e-05	2.46081	1.47e-05	-0.334638
CG12769	44	0.7353	9.45e-05	1.17314	3.64e-09	-0.437845
snoRNA:Or-CD1	3	3.3436	9.5e-05	2.60473	0.000473036	0.738868
CG14962	7	2.1197	9.53e-05	1.95042	0.000162842	0.169285
Spn42Dd	10	1.70717	9.54e-05	0.23742	0.585912	1.46975
RhoL	18	1.19116	9.56e-05	1.58668	1.6e-06	-0.395513
GstE10	10	1.70606	9.61e-05	0.697574	0.0357405	1.00848
CG31104	11	1.60805	9.66e-05	0.0257064	2.42157	1.58235
CG34112	13	1.44842	9.83e-05	1.58333	2.93e-05	-0.134919
BEAF-32	10	1.70209	9.85e-05	1.95872	1.68e-05	-0.25663
Prosbeta5	9	1.81372	9.97e-05	2.07813	1.8e-05	-0.264411
cni	7	2.1105	9.97e-05	2.21436	4.69e-05	-0.103867
Paip2	7	2.11019	9.98e-05	2.65398	5.9e-06	-0.54379
CG14661	17	1.22762	0.000100546	0.584579	0.0303567	0.643037
smp-30	13	1.44481	0.00010113	1.95222	1.88e-06	-0.507415
TrissinR	44	0.731736	0.000102687	0.105115	34.4071	0.626621
Spec2	24	1.00141	0.000103031	1.79469	3.8e-09	-0.793284
CG17169	6	2.29773	0.00010512	2.64115	1.8e-05	-0.343421
UK114	8	1.93598	0.000106442	1.26214	0.00272536	0.673847
Krn	11	1.59309	0.000106983	0.428616	0.174232	1.16448
RpLP2	4	2.86397	0.000107648	2.99725	4.49e-05	-0.133282
CG10809	11	1.59011	0.000109189	0.703933	0.0288477	0.886177
CG42557	7	2.09127	0.000109425	1.25554	0.00431717	0.835721
CG42558	7	2.09127	0.000109425	1.25554	0.00431717	0.835721
CG8636	9	1.79701	0.000109895	1.01653	0.00706446	0.780484
yellow-d	16	1.26377	0.000109976	0.137285	1.75644	1.12648
CG6272	8	1.92923	0.000110357	2.10612	3.47e-05	-0.176892
cln3	30	0.881574	0.000110443	1.10826	2.24e-06	-0.226681
CR44651	4	2.8548	0.00011101	0.666233	0.111914	2.18856
CG2915	10	1.68285	0.000111352	0.858248	0.0134594	0.824599
CG8258	15	1.31263	0.000111455	0.84775	0.00430242	0.464882
CG12034	11	1.58619	0.00011216	1.88372	1.3e-05	-0.297532
CG1271	12	1.50349	0.00011229	0.978206	0.00356239	0.525284
CG14142	13	1.43112	0.000112587	0.616553	0.0388961	0.81457
CG12400	4	2.84855	0.000113361	2.53973	0.000208326	0.308812
CG32708	5	2.52738	0.000113488	2.04112	0.000507628	0.486259
CG8436	7	2.08346	0.000113644	2.47769	1.35e-05	-0.394228
spz	25	0.971574	0.000113654	0.12834	4.1058	0.843235
Traf6	14	1.36635	0.000113886	1.12208	0.000627916	0.244272
mthl3	20	1.10323	0.000114281	1.07726	0.000112853	0.0259659
Ero1L	14	1.36565	0.000114552	0.550021	0.0574037	0.815634
CG1136	34	0.823814	0.00011489	0.198514	2.6966	0.6253
Meltrin	70	0.599643	0.000115146	0.738977	2.84e-07	-0.139334
su(s)	36	0.800257	0.000115277	1.0385	9.04e-07	-0.238245
BicD	28	0.91176	0.000115722	0.285037	0.569397	0.626723
Tpr2	27	0.929252	0.000116928	1.86319	1.98e-10	-0.93394
crq	20	1.10119	0.000116953	1.22119	2.45e-05	-0.120004
CG7675	17	1.21183	0.000117438	2.0108	5.62e-08	-0.798973
CG9360	9	1.78554	0.000117522	0.196701	0.710585	1.58884
CG13506	38	0.77768	0.000118842	1.33583	1.76e-09	-0.558147
Rab4	8	1.91524	0.000118934	1.43067	0.00114016	0.484564
EndoG	10	1.67239	0.000118991	1.75941	5.63e-05	-0.0870217
CG42709	15	1.30489	0.000119351	2.05674	1.78e-07	-0.751846
CG32039	3	3.26274	0.000119628	2.96385	0.00016686	0.298894
att-ORFA	17	1.20961	0.000120036	1.83345	2.9e-07	-0.623838
CG13957	28	0.909098	0.000120541	0.35895	0.198659	0.550149
Fmo-2	13	1.42169	0.000121236	-0.126232	9.76797	1.54792
Rrp45	11	1.57386	0.00012204	1.38373	0.000340151	0.190126
CG32444	14	1.35745	0.00012267	0.165482	1.1944	1.19197
shrb	9	1.77678	0.000123696	1.31271	0.00133545	0.464076
aph-1	7	2.0656	0.000123926	2.81723	2.73e-06	-0.751625
CG17029	9	1.77638	0.000123984	0.201311	0.6924	1.57507
Hex-C	9	1.77535	0.00012474	0.64767	0.0562426	1.12767
CG31673	8	1.90578	0.000125106	2.12341	3.17e-05	-0.217631
wal	14	1.35496	0.000125241	0.734062	0.013429	0.620899
CR44662	14	1.3545	0.000125725	1.80828	2.79e-06	-0.45378
betaTub60D	35	0.806972	0.000125847	1.33043	7.75e-09	-0.523462
CG14220	10	1.66348	0.000125916	1.85688	3.11e-05	-0.193399
pont	14	1.35335	0.000126937	0.656827	0.0247061	0.69652
CG2911	8	1.90294	0.000127023	2.79251	9.97e-07	-0.889571
Mo25	12	1.48624	0.000127453	1.66129	3.02e-05	-0.175044
Atg8a	7	2.05967	0.000127548	2.51056	1.16e-05	-0.45089
CG18446	17	1.20289	0.000128242	1.81104	3.57e-07	-0.608155
CG6511	21	1.06251	0.000128418	1.2429	1.28e-05	-0.180391
CG2022	51	0.676274	0.000128858	1.21833	7.86e-11	-0.542061
Socs44A	13	1.41384	0.000128928	0.994667	0.00233475	0.419176
PNUTS	21	1.06209	0.000129063	1.31212	5.94e-06	-0.250038
RpL7	8	1.89834	0.000130185	2.51084	4.28e-06	-0.6125
CG10424	7	2.05538	0.000130226	1.77758	0.000367978	0.277801
px	147	0.480444	0.000130389	0.451002	3.85e-05	0.0294421
LpR2	70	0.596153	0.000130688	0.546785	0.00017128	0.0493685
pico	54	0.659616	0.000130759	1.21674	2.4e-11	-0.557122
CR32385	12	1.48096	0.000132492	2.50155	8.51e-08	-1.02059
eIF2B-alpha	7	2.05143	0.000132743	0.66999	0.0683427	1.38144
mthl9	13	1.40997	0.000132906	1.23205	0.000399286	0.177923
CG11309	13	1.40974	0.000133144	0.900396	0.00470788	0.509344
Tsp29Fa	11	1.56081	0.000133445	-0.230876	12.941	1.79168
Octbeta2R	66	0.60859	0.000133688	0.222756	7.01966	0.385834
CG34445	8	1.8923	0.000134461	0.116979	1.0161	1.77532
CR42549	8	1.89138	0.000135118	2.16373	2.58e-05	-0.272343
CG11200	22	1.03024	0.000135423	1.60845	1.24e-07	-0.578215
CG9437	8	1.89078	0.000135556	1.29989	0.00224209	0.590893
CG13907	22	1.03002	0.000135789	1.3906	1.53e-06	-0.360588
jim	108	0.518073	0.000136914	1.05783	1.97e-17	-0.539759
laza	12	1.47487	0.000138559	1.40167	0.000184925	0.0731939
Nup44A	13	1.40441	0.000138828	1.79353	6.13e-06	-0.389117
CG4829	50	0.678519	0.000141446	0.961221	6e-08	-0.282702
CG30197	4	2.78173	0.000141828	1.32309	0.0123504	1.45864
CG31324	55	0.651741	0.000142052	1.51914	5.28e-15	-0.867402
endos	7	2.03712	0.000142288	2.0017	0.000127855	0.0354155
CG14767	17	1.19225	0.000142393	1.11849	0.000216942	0.073763
Pmm45A	16	1.23606	0.000142466	0.91633	0.00184919	0.319726
CG42697	6	2.22731	0.000142809	2.15729	0.000141475	0.07002
CG4230	14	1.33884	0.000143267	1.04269	0.00117504	0.296149
CG42663	95	0.536631	0.00014371	0.717399	6.21e-09	-0.180768
NLaz	8	1.87829	0.00014492	1.3002	0.00223848	0.578093
LRP1	135	0.488301	0.000146242	0.0700279	1.96364e+06	0.418273
CG45058	81	0.563761	0.000147043	0.481207	0.000670191	0.0825541
Sar1	9	1.74511	0.000148862	2.37848	3.33e-06	-0.633367
CG15803	55	0.650059	0.000149103	-0.149205	83693.2	0.799263
CG7702	26	0.931386	0.000149821	1.37659	2.63e-07	-0.445208
CG12050	24	0.973302	0.000149862	0.957002	0.000126599	0.0162992
Mpc1	7	2.02566	0.00015042	1.60206	0.000842094	0.423593
CG6796	10	1.63464	0.000151204	0.740357	0.0275566	0.894285
CG11076	11	1.54113	0.000152689	2.34524	6.37e-07	-0.80411
nemy	41	0.738167	0.000153109	0.603736	0.00111913	0.134431
Shawl	82	0.560524	0.000153156	0.0621665	7014.85	0.498357
mthl10	40	0.746412	0.000154247	1.48459	3.73e-11	-0.738183
CG15611	21	1.04665	0.000154926	1.36392	3.35e-06	-0.317268
ppa	15	1.27486	0.000155638	1.07359	0.000653173	0.201276
CG14671	5	2.44512	0.000155802	2.55045	7.29e-05	-0.105336
Cyp6g1	21	1.04559	0.000156887	0.0414137	7.63133	1.00418
yki	13	1.38859	0.000157168	1.38721	0.000125882	0.00138349
CG31097	9	1.73524	0.000157713	0.0584814	1.5461	1.67675
vlc	12	1.45669	0.000158345	0.956235	0.00415334	0.500458
Mctp	34	0.806292	0.000158378	0.212506	2.12668	0.593787
Mvl	16	1.22298	0.000160965	0.704114	0.0119705	0.518871
CG13392	4	2.74275	0.00016163	2.69296	0.000124585	0.0497992
Wsck	13	1.38497	0.000161693	1.46486	7.06e-05	-0.0798928
CR13656	12	1.45349	0.000162119	-0.0290877	4.05263	1.48257
pum	214	0.44462	0.000162249	0.263855	68.1505	0.180765
CG5687	35	0.793139	0.00016327	-0.10956	609.892	0.902699
flfl	33	0.816508	0.000164029	0.973601	7.05e-06	-0.157093
Hop	12	1.45112	0.000164956	1.97722	3.32e-06	-0.5261
mRpS10	4	2.73663	0.000164986	2.24416	0.000561643	0.492462
CG17026	11	1.52903	0.000165874	-0.100516	5.52286	1.62954
CR44327	28	0.888195	0.000166065	1.34907	1.49e-07	-0.460874
CG10747	10	1.61947	0.000166492	0.693984	0.0365289	0.925482
sqd	34	0.803477	0.000166762	1.57142	2.06e-10	-0.767943
CG42362	7	2.00344	0.00016753	1.54291	0.00111313	0.460537
CG42363	7	2.00344	0.00016753	1.54291	0.00111313	0.460537
Srp54	18	1.13662	0.000168008	1.5068	3.48e-06	-0.37018
Rgk1	95	0.533222	0.000169693	-0.173437	1168146907	0.706659
Ctf4	14	1.31849	0.000169779	0.846444	0.00553088	0.472044
GXIVsPLA2	10	1.61611	0.000170073	1.72589	6.9e-05	-0.109775
Sod2	8	1.84716	0.00017118	0.8566	0.0221858	0.990556
Cp7Fb	17	1.17283	0.000172371	3.38268	1.72e-13	-2.20985
tos	10	1.61383	0.000172552	0.427878	0.184111	1.18595
CG14903	4	2.72246	0.000173012	0.670868	0.110187	2.05159
CG3638	61	0.618548	0.000176156	0.805974	2.25e-07	-0.187427
CG11975	9	1.71543	0.000177081	0.40717	0.21753	1.30826
Whamy	16	1.21243	0.000177641	0.222135	0.832377	0.990296
CG13319	5	2.41096	0.000177709	2.18815	0.000289947	0.222815
CR43963	20	1.06369	0.000178904	2.16688	1.07e-09	-1.10319
CR44961	23	0.982806	0.000179145	0.468436	0.0588783	0.514369
polo	27	0.900456	0.000179209	0.86806	0.000180629	0.0323952
Ssdp	19	1.0953	0.000179435	1.2511	2.72e-05	-0.155795
CG9596	15	1.25837	0.000180066	0.495329	0.0815219	0.763044
CG13124	16	1.21094	0.000180134	0.768924	0.00676693	0.442014
drk	13	1.37047	0.000181178	1.70329	1.2e-05	-0.332826
CG8206	5	2.40418	0.000182414	1.95831	0.000695901	0.445872
CG34317	9	1.71017	0.000182609	1.80014	8.61e-05	-0.0899658
CG7950	9	1.71017	0.000182609	1.80014	8.61e-05	-0.0899658
CG43736	28	0.881911	0.000182855	0.830017	0.000241858	0.0518941
PI31	15	1.25635	0.000183321	0.998835	0.00121902	0.257511
edl	14	1.30917	0.000183503	2.52665	9.62e-09	-1.21748
mir-3645	2	3.69168	0.000184338	1.53748	0.0182115	2.1542
CG31111	9	1.70779	0.000185171	1.11292	0.00410798	0.594867
CG8038	7	1.98203	0.00018586	1.55852	0.00103407	0.423509
fzy	11	1.51211	0.000186233	1.21629	0.00101545	0.295824
CG11414	15	1.25444	0.000186434	0.973121	0.00151087	0.281321
CG2608	7	1.98	0.000187701	1.99547	0.00013167	-0.0154648
CG11679	12	1.43073	0.000191604	0.676123	0.0293915	0.754612
CG31955	4	2.69199	0.000191621	1.64385	0.00420977	1.04814
CG3348	5	2.39128	0.000191704	1.34339	0.00724125	1.04789
caps	100	0.522881	0.000192394	0.936987	8.39e-14	-0.414106
CG12948	9	1.70092	0.000192762	1.42463	0.000711593	0.276285
mRpL2	5	2.38911	0.000193314	2.12555	0.000368023	0.263562
Edem2	26	0.913307	0.000194125	0.506182	0.0289564	0.407125
scny	17	1.1607	0.000194215	1.64841	1.61e-06	-0.48771
Clk	40	0.735086	0.000196361	0.531548	0.00528145	0.203537
CG9853	12	1.42617	0.000198141	2.1393	1.07e-06	-0.713138
spict	12	1.42603	0.00019834	1.30148	0.000372376	0.124553
TppII	35	0.782456	0.000199625	0.485938	0.0190247	0.296519
CG33052	13	1.35711	0.000201183	1.68818	1.34e-05	-0.331064
Cog7	13	1.35598	0.00020297	0.0181648	3.33632	1.33782
CR44868	3	3.0749	0.000204492	2.97434	0.000161855	0.100556
CG17746	13	1.35494	0.000204638	1.20415	0.000491359	0.150787
CG2611	5	2.37121	0.000207118	1.53483	0.00349229	0.836374
adp	17	1.15367	0.000208137	0.75555	0.00623844	0.398117
Acon	21	1.02129	0.00020917	0.709419	0.00468938	0.311868
Rm62	37	0.759188	0.000209997	1.49968	1.39e-10	-0.740489
l(2)06225	3	3.06558	0.000210003	3.18185	8.86e-05	-0.116265
CG10026	9	1.68593	0.000210417	0.869967	0.0161092	0.815965
CG9784	11	1.49321	0.00021196	1.95452	8.17e-06	-0.461309
CG8944	19	1.07982	0.000212214	0.385804	0.179495	0.694017
Pkc53E	37	0.758539	0.000212716	0.363936	0.152742	0.394604
Prosbeta3	9	1.68386	0.000212984	1.30685	0.00138015	0.377007
CrebB	33	0.801796	0.0002132	1.21107	1.4e-07	-0.409277
ASPP	49	0.668406	0.000214054	0.720361	2.47e-05	-0.0519552
CG1792	9	1.68162	0.000215788	0.879291	0.0152862	0.80233
Oatp74D	56	0.632674	0.00021589	0.959112	1.1e-08	-0.326438
crl	11	1.48984	0.000216904	1.57205	9.94e-05	-0.082207
Rab14	12	1.41341	0.000217609	2.42689	1.43e-07	-1.01348
EndoGI	10	1.57713	0.000217818	1.43769	0.00039763	0.13944
CG8507	7	1.94922	0.000217918	2.47257	1.39e-05	-0.523347
CG4901	11	1.48886	0.00021837	1.60979	7.77e-05	-0.120925
Aats-asn	17	1.14866	0.000218644	0.757945	0.0061017	0.390716
CR44923	3	3.05076	0.000219082	1.73135	0.00596351	1.31941
CG1882	14	1.28763	0.000219617	1.40617	6.67e-05	-0.11854
MED9	6	2.12761	0.000220373	1.60526	0.00148839	0.52235
CG12123	6	2.12356	0.000224289	1.87737	0.000466571	0.246184
CG7341	25	0.922173	0.000225066	0.438362	0.0756046	0.483811
CG34325	15	1.23233	0.000226696	1.50576	1.77e-05	-0.273434
mir-279	2	3.60331	0.000226989	3.08667	0.00041061	0.516646
CG8321	6	2.12056	0.000227238	2.24148	9.88e-05	-0.120923
RpL5	14	1.28245	0.000229318	2.45214	1.73e-08	-1.16969
CG42808	6	2.1174	0.000230378	0.147449	0.744209	1.96995
CG17078	22	0.986982	0.000230873	0.973762	0.000186563	0.0132195
GstO1	9	1.66998	0.000230987	2.17339	1.06e-05	-0.503409
DNApol-alpha50	20	1.04104	0.000231267	0.79803	0.00218735	0.243014
Tsp42Ee	12	1.40471	0.000231957	1.60425	4.49e-05	-0.199541
CG44206	42	0.711341	0.000231961	0.315004	0.37621	0.396337
CG18178	8	1.78893	0.000233728	1.91143	9.49e-05	-0.122498
l(1)G0136	7	1.93329	0.000235421	1.55417	0.00105554	0.379126
CR34046	5	2.33669	0.000236574	2.00127	0.000590855	0.33542
sel	8	1.78534	0.000238255	2.21032	2.02e-05	-0.424977
CR32218	4	2.62647	0.000238706	2.84282	7.53e-05	-0.216352
baf	7	1.92969	0.00023957	1.03803	0.0120442	0.891666
CG5245	6	2.10834	0.000239646	2.40403	4.94e-05	-0.29569
CG4968	10	1.56144	0.000240618	1.51388	0.000250238	0.0475626
CG33713	7	1.92864	0.000240792	1.16043	0.0067614	0.768212
CG33714	7	1.92864	0.000240792	1.16043	0.0067614	0.768212
CG13077	8	1.78331	0.000240861	0.0290338	1.60111	1.75428
skpA	6	2.10494	0.000243214	2.40544	4.91e-05	-0.300499
Rab2	11	1.47299	0.000243429	1.20785	0.00107299	0.265137
igl	49	0.663125	0.000245303	-0.316548	1.25721e+06	0.979674
CG42518	6	2.10255	0.000245754	1.60991	0.00145917	0.492645
CG16838	28	0.862363	0.000246732	0.562439	0.010942	0.299924
yrt	19	1.06584	0.000246919	0.813132	0.00233386	0.252712
Top1	28	0.861761	0.000249017	1.42287	5.19e-08	-0.561106
Pp2C1	28	0.86154	0.000249864	1.35593	1.35e-07	-0.494391
Tapdelta	4	2.61116	0.000251279	2.06582	0.00102178	0.545346
CG9850	125	0.488969	0.000251487	1.44327	1.14e-29	-0.954297
CG31076	10	1.55413	0.00025204	0.361024	0.276411	1.19311
CG5059	8	1.77476	0.000252126	2.25421	1.61e-05	-0.479443
CG6420	19	1.06382	0.000252386	0.275147	0.552618	0.788676
CG13949	9	1.65418	0.000253353	0.0419053	1.69717	1.61227
Dpy-30L2	4	2.60792	0.000254026	0.681765	0.106231	1.92615
Arc2	6	2.09429	0.000254749	2.88229	6.43e-06	-0.788003
CG12393	8	1.77193	0.000255973	1.85075	0.000129913	-0.0788197
Rab5	13	1.32588	0.000257023	2.02955	1.06e-06	-0.703672
CR44873	3	2.99457	0.000257189	2.18823	0.00158401	0.806341
CG2862	6	2.08982	0.000259748	2.26603	8.9e-05	-0.176206
CG5045	6	2.08908	0.000260586	1.73709	0.000848459	0.351988
CG9663	21	1.00165	0.000263881	0.76882	0.00242964	0.232834
CR43257	12	1.38678	0.000264602	0.896842	0.00628909	0.489941
Cyt-b5	9	1.64667	0.000264722	1.61075	0.000249818	0.0359237
CG9825	10	1.54613	0.000265176	-0.0955618	4.43413	1.64169
CG9391	7	1.90866	0.000265298	0.686343	0.0632694	1.22232
CG1319	8	1.76506	0.000265562	1.00906	0.0100858	0.755992
Vml	6	2.08472	0.000265576	2.86669	6.88e-06	-0.781969
CG10639	21	1.00091	0.00026622	0.669599	0.00728707	0.331309
Tsp3A	10	1.54519	0.000266764	1.55385	0.000196263	-0.0086635
CG5484	12	1.38553	0.000267043	0.323317	0.345611	1.06222
Pgant35A	19	1.05856	0.000267192	1.13393	8.96e-05	-0.0753636
CR43964	13	1.32036	0.000268396	1.03696	0.00170451	0.283403
Tom7	3	2.97842	0.000269323	2.26302	0.001275	0.7154
flw	54	0.633966	0.000270209	0.0504347	373.822	0.583532
lqfR	36	0.755987	0.000271119	1.12388	1.96e-07	-0.367892
CG42678	24	0.927459	0.000276127	0.706036	0.00286647	0.221422
glo	15	1.20985	0.000276529	0.79965	0.00642804	0.410201
CG32195	16	1.16497	0.000276735	0.613943	0.0264704	0.551026
CG31373	10	1.53922	0.000277058	1.42025	0.00044207	0.118966
CG7215	9	1.63616	0.000281507	1.58767	0.000284438	0.0484857
Prx5	9	1.63616	0.000281507	1.58767	0.000284438	0.0484857
Ho	6	2.06961	0.000283623	2.18306	0.000126759	-0.113443
RpL22	7	1.89413	0.000284671	1.9692	0.000149033	-0.0750785
CG11889	28	0.85233	0.000287747	-0.213051	687.305	1.06538
CG11891	28	0.85233	0.000287747	-0.213051	687.305	1.06538
CG34256	9	1.63164	0.000289041	0.307656	0.38071	1.32398
rin	20	1.02127	0.000289375	1.59674	4.54e-07	-0.57547
Ubpy	22	0.968629	0.000289519	1.28966	4.9e-06	-0.321035
pgc	15	1.20464	0.000289558	0.665355	0.0197202	0.539288
mRpL55	4	2.56702	0.00029136	3.00974	4.3e-05	-0.442714
tou	78	0.55394	0.000291377	0.350584	0.104384	0.203356
CG4004	18	1.08254	0.000293846	1.37849	1.21e-05	-0.295951
CG9220	43	0.693396	0.000294758	0.959183	4.85e-07	-0.265788
blw	20	1.01944	0.000295426	0.261643	0.65002	0.757801
cry	12	1.37162	0.000295772	1.29882	0.000379343	0.0727972
CG9836	7	1.88534	0.000297062	1.16978	0.00646965	0.715559
CG42346	140	0.474189	0.00029821	0.519137	6.99e-07	-0.0449484
CoVb	6	2.05775	0.000298647	1.39378	0.00366635	0.663965
CG30016	3	2.94117	0.000299533	1.77494	0.00525497	1.16623
CG17597	16	1.15616	0.000300476	0.76117	0.00724485	0.394986
CR43916	5	2.27395	0.000301247	0.964569	0.0306556	1.30938
boi	101	0.512746	0.00030136	0.583421	1.19e-06	-0.0706758
CG31809	20	1.01729	0.000302717	0.868885	0.00103096	0.148408
CG18343	4	2.55465	0.000303703	0.786465	0.0747614	1.76819
CG42615	5	2.27181	0.000303738	0.0541651	0.983122	2.21765
SmG	3	2.93543	0.000304483	2.53605	0.000577364	0.399381
CG7115	19	1.04599	0.00030619	1.35124	9.84e-06	-0.305245
CG10283	38	0.731001	0.00030678	2.07624	1.61e-15	-1.34523
Rpn12	8	1.73646	0.000309454	1.98767	6.4e-05	-0.251211
CG4972	11	1.43767	0.000310004	1.81433	2.04e-05	-0.376657
Wwox	9	1.6196	0.000310125	2.47663	1.92e-06	-0.857028
Ggamma1	9	1.61891	0.000311386	1.3961	0.000835462	0.222807
zetaCOP	9	1.61861	0.000311918	1.29415	0.00148237	0.324466
sec63	20	1.01464	0.000311957	1.60509	4.16e-07	-0.590448
CG17323	12	1.36437	0.000311957	1.39835	0.000189274	-0.0339804
CR44119	13	1.301	0.000312419	1.48533	6.07e-05	-0.184333
CR44147	5	2.26103	0.000316623	1.50019	0.00398499	0.760841
CG3409	47	0.6644	0.000318065	1.02788	3.14e-08	-0.363484
CG12379	5	2.25963	0.000318337	2.38827	0.000135288	-0.128643
CG8419	19	1.04235	0.000318516	0.541076	0.0370485	0.501273
CG18324	8	1.7305	0.000319479	2.12389	3.16e-05	-0.393394
stck	8	1.72982	0.000320641	2.29981	1.27e-05	-0.569991
CG17486	7	1.86916	0.000321315	2.25269	3.91e-05	-0.383532
sfl	76	0.556091	0.000321363	0.00687278	25697.8	0.549218
vanin-like	15	1.19276	0.000321636	-0.27181	49.2303	1.46457
mbo	12	1.3594	0.000323551	0.587824	0.0544641	0.771574
CR44982	3	2.91392	0.000323758	3.40905	4.58e-05	-0.495128
CG9855	6	2.03863	0.00032456	2.22502	0.000105997	-0.186392
ctp	19	1.04014	0.000326237	1.41054	5.39e-06	-0.370405
mute	38	0.727937	0.000326483	0.62797	0.00104889	0.0999669
Cyp6v1	25	0.895263	0.000326544	0.467512	0.0519308	0.427751
CG17904	9	1.61074	0.00032662	0.776821	0.0272017	0.833917
CG5261	15	1.19089	0.000327011	1.67591	4.28e-06	-0.485028
CG13807	6	2.03645	0.000327645	2.08774	0.000190307	-0.0512838
fkh	24	0.913888	0.000330884	-0.0551195	36.8708	0.969008
CG6490	106	0.504447	0.000332	0.185452	247.32	0.318994
CG18765	7	1.86179	0.000333002	-0.140953	3.13248	2.00275
CREG	7	1.86064	0.000334866	1.49656	0.00138512	0.364083
Tsp42Eg	12	1.35447	0.000335464	0.452085	0.140579	0.902389
Hmgs	14	1.23683	0.000335523	2.25993	7.89e-08	-1.0231
Sgf29	7	1.86011	0.000335724	1.58023	0.000933447	0.279885
CG6428	24	0.912701	0.000336162	0.84417	0.000514744	0.0685315
MED19	11	1.42363	0.000341278	1.63607	6.54e-05	-0.212438
CR44867	4	2.5197	0.000341462	2.93598	5.51e-05	-0.416283
CG5919	6	2.02579	0.000343206	1.91984	0.000389315	0.10595
PHGPx	11	1.42235	0.000344292	1.50117	0.000157952	-0.0788186
CG11686	8	1.71581	0.000345588	1.59567	0.000485798	0.120143
CG4957	4	2.51385	0.000348225	1.89077	0.00183842	0.623086
CG31717	6	2.02242	0.000348267	2.11633	0.000168471	-0.0939029
CG8230	18	1.06583	0.000349247	0.691813	0.00949244	0.37402
cad	32	0.78565	0.000349602	-0.0618565	158.607	0.847507
Cad99C	79	0.54721	0.000349951	1.40795	6.96e-19	-0.860739
Hsp27	5	2.23487	0.000350194	1.66145	0.002156	0.573417
CG7564	16	1.13945	0.000351213	1.01279	0.000791187	0.126658
Zpr1	17	1.09989	0.000353294	1.26826	5.42e-05	-0.168367
CG3770	6	2.0188	0.000353796	2.09942	0.000181056	-0.0806219
CG4164	9	1.59699	0.000353955	1.59579	0.000271742	0.00120376
CG5644	15	1.18192	0.000353984	1.01921	0.00102836	0.162709
GstE5	8	1.71101	0.000354571	1.44035	0.00108453	0.270669
Prosalpha4	9	1.59553	0.00035699	1.35211	0.00106996	0.24342
CG5065	30	0.809637	0.000357397	1.08586	3.14e-06	-0.27622
CG5355	14	1.22924	0.000357457	2.11081	2.56e-07	-0.881572
CG43341	8	1.70929	0.000357861	0.54866	0.109037	1.16063
CG14971	9	1.59477	0.000358597	0.320448	0.354282	1.27432
CG10513	12	1.3453	0.000358839	-0.0962088	6.47699	1.44151
kra	12	1.34454	0.000360842	2.65443	2.93e-08	-1.30989
CG14966	3	2.87378	0.000363059	3.09864	0.000112846	-0.224862
Ras85D	9	1.59255	0.000363277	1.39542	0.00083865	0.197126
Mad	33	0.771877	0.000363373	0.920058	1.71e-05	-0.148181
IntS6	39	0.714216	0.000363564	1.25139	5.63e-09	-0.537169
Psf2	10	1.4962	0.000364036	1.81185	4.09e-05	-0.315647
CG9593	7	1.84341	0.00036405	1.4356	0.0018465	0.407807
CG10550	16	1.13559	0.000364128	-0.107979	15.2082	1.24356
Ravus	11	1.41338	0.000366103	1.37219	0.000366775	0.041183
CR43496	7	1.84187	0.000366777	0.99549	0.0147201	0.846382
CG5885	4	2.49815	0.000367053	2.62708	0.000155403	-0.128932
bbc	25	0.886588	0.000368171	1.52568	6.22e-08	-0.639093
CR44368	8	1.70369	0.000368733	2.14001	2.91e-05	-0.436323
CG3719	8	1.70321	0.000369688	1.36248	0.00162218	0.34073
koi	26	0.868352	0.000369689	0.627497	0.00574076	0.240855
CG3939	8	1.70196	0.000372172	2.52384	4e-06	-0.821887
CG5731	14	1.22434	0.000372389	1.01095	0.00150957	0.213383
CG9743	26	0.867779	0.00037274	0.645709	0.00450267	0.22207
Lam	25	0.885583	0.000373319	0.760455	0.00119166	0.125129
CG8281	8	1.70068	0.000374715	1.11499	0.00583231	0.58569
CG10576	18	1.05887	0.000375297	1.04408	0.000310524	0.0147929
CG32984	10	1.49066	0.000377059	-0.025326	2.89339	1.51599
Set1	34	0.758884	0.00037748	0.859534	3.63e-05	-0.10065
4EHP	67	0.57526	0.000378569	0.479662	0.00199884	0.0955976
ens	47	0.657277	0.000379538	0.328574	0.277076	0.328703
Ice	10	1.48781	0.000383941	1.45041	0.000368041	0.0374057
CG31249	10	1.48737	0.00038502	0.621947	0.056597	0.865424
Cyp9f2	18	1.05617	0.000385934	0.55223	0.036805	0.503941
CG9914	8	1.69453	0.000387254	1.06376	0.00760142	0.630773
Sc2	7	1.82905	0.000390311	2.47097	1.4e-05	-0.641923
CG10924	28	0.832417	0.000390444	0.613333	0.00529915	0.219083
CG30108	5	2.20648	0.000390654	3.0314	1.17e-05	-0.824915
Ubc-E2H	21	0.968361	0.000391312	1.50921	6.7e-07	-0.540851
CR43644	3	2.84723	0.000391641	2.14607	0.00179015	0.701166
CG2100	10	1.48444	0.000392238	0.860679	0.013262	0.623765
Spn55B	7	1.82763	0.000393016	1.92267	0.000185613	-0.0950436
Edc3	21	0.967469	0.000395466	0.657035	0.00837445	0.310434
2001-09-01	15	1.16932	0.000395704	1.52998	1.45e-05	-0.360661
CG9801	25	0.881038	0.000397542	0.612784	0.00798912	0.268253
eEF1delta	11	1.40117	0.000398014	1.27389	0.000697069	0.127282
CG43345	11	1.40093	0.000398671	1.17458	0.00133351	0.22635
CG43346	11	1.40093	0.000398671	1.17458	0.00133351	0.22635
CG13893	21	0.966499	0.00040003	2.09989	9.69e-10	-1.13339
maf-S	3	2.83973	0.00040012	2.13537	0.00184657	0.704356
CG42658	5	2.19994	0.00040063	-0.0846423	1.66816	2.28458
Pis	14	1.21528	0.000401601	1.39763	7.13e-05	-0.182347
Uhg2	5	2.19777	0.000403993	3.65045	1.1e-06	-1.45268
CG1673	26	0.862139	0.000404115	2.80116	1.47e-15	-1.93902
CG10660	22	0.941495	0.000404593	0.680797	0.00545775	0.260698
Rpt3	15	1.16647	0.000405795	0.513411	0.0701008	0.653059
CG14810	4	2.46767	0.00040655	0.635688	0.123993	1.83198
CG14408	19	1.01901	0.000410181	0.701769	0.00723708	0.31724
eIF5	11	1.39609	0.000412081	2.79025	3.48e-08	-1.39416
ry	35	0.743534	0.000415275	-0.0270385	144.824	0.770572
RhoBTB	29	0.813797	0.000416467	0.772127	0.000448772	0.0416695
rnh1	8	1.68001	0.000418539	1.88922	0.000106481	-0.209216
CG8569	12	1.32415	0.000419149	1.24588	0.000549105	0.0782707
Arp2	18	1.0478	0.000420826	1.14353	0.000118241	-0.0957358
Hsp67Bc	4	2.45497	0.000424235	2.78942	9.01e-05	-0.334448
alc	6	1.97582	0.00042655	2.89498	6.09e-06	-0.919162
CR43463	18	1.04647	0.000426632	1.04445	0.000309428	0.00202739
E2f2	10	1.47093	0.000427363	1.70215	7.97e-05	-0.231218
CG13901	9	1.56415	0.000428899	0.843131	0.0187338	0.72102
l(3)neo18	6	1.97306	0.00043171	1.06184	0.0150937	0.911219
CG17977	5	2.18018	0.000432307	2.20078	0.000276329	-0.020598
CG14502	23	0.914021	0.000433058	1.70575	2.16e-08	-0.79173
Cypl	11	1.38809	0.000435299	0.721523	0.0257165	0.666563
CG5569	8	1.67265	0.000435333	1.81967	0.000152561	-0.147024
CR44806	5	2.17668	0.000438178	2.62879	5.41e-05	-0.45211
CG31548	5	2.176	0.000439322	2.29013	0.000196612	-0.114129
CG1407	20	0.983719	0.000442918	0.867237	0.00104916	0.116483
CG9510	11	1.3855	0.000443075	-0.239877	13.7247	1.62538
CG18622	16	1.11452	0.000443301	2.17255	2.92e-08	-1.05803
CG4623	18	1.04237	0.000445115	0.401084	0.159658	0.641287
CG42240	3	2.8014	0.000446375	2.35769	0.000968749	0.443713
Mekk1	38	0.712496	0.000446783	1.2029	2.14e-08	-0.490401
CR44589	1	4.10666	0.000447223	3.39871	0.000774548	0.707952
Ahcy13	13	1.25512	0.000447734	1.18149	0.000581605	0.0736269
CG33229	2	3.31428	0.000448387	3.07782	0.0004196	0.236464
CG11878	12	1.3149	0.000448611	-0.218426	15.2113	1.53333
Galphas	17	1.07553	0.000448989	0.747521	0.00671969	0.328007
CG15526	6	1.96337	0.000450299	0.931077	0.0263566	1.03229
CG11147	27	0.838256	0.000450721	1.92586	8.33e-11	-1.08761
CG9117	4	2.43637	0.000451537	2.56324	0.000192525	-0.126872
CG10431	15	1.15435	0.000451688	0.741657	0.0104306	0.412695
Cyp6a18	20	0.981741	0.000452961	-0.083629	25.3982	1.06537
CG4753	14	1.20079	0.000453216	1.20302	0.000331472	-0.00222993
LM408	23	0.910295	0.000454262	0.686936	0.00429914	0.22336
CR44655	4	2.43439	0.00045455	2.57773	0.000183388	-0.143345
Tsf1	29	0.80781	0.000457855	0.0128488	31.5801	0.794961
CG7427	12	1.31131	0.000460598	1.95826	3.79e-06	-0.646953
ms(3)K81	3	2.78599	0.000466453	2.96211	0.000167704	-0.176122
wtrw	47	0.64878	0.000468589	0.990443	7.4e-08	-0.341663
CG6805	13	1.24876	0.000470603	0.702551	0.0205141	0.546214
CG9667	6	1.95205	0.000473036	2.02953	0.000243906	-0.0774796
Cht7	45	0.659671	0.000476986	0.61804	0.000485736	0.0416316
CG1146	8	1.65541	0.000477376	2.16068	2.62e-05	-0.505264
Gadd34	9	1.54566	0.000477866	1.44822	0.000623195	0.097447
CheB42c	62	0.583634	0.000480712	0.981646	9.81e-10	-0.398012
Spf45	9	1.54451	0.000481115	1.31644	0.00130768	0.228063
CG10165	11	1.37323	0.000481884	0.979101	0.00478099	0.394133
psd	9	1.54036	0.000492931	2.84675	2.39e-07	-1.30639
CG11980	9	1.54017	0.000493482	0.606233	0.0710036	0.933932
Nuf2	9	1.53962	0.000495057	1.73456	0.000124507	-0.19494
CG10688	8	1.64829	0.000495907	2.16604	2.54e-05	-0.517751
CG6762	10	1.44676	0.000498205	1.51532	0.000248059	-0.0685531
CG31098	15	1.14299	0.000499408	0.283183	0.478988	0.859809
ref(2)P	12	1.30016	0.000499913	1.0502	0.00215435	0.249957
CG7506	6	1.93932	0.000499959	2.22382	0.000106537	-0.2845
CG31674	7	1.77797	0.000500044	0.863321	0.0274573	0.914644
Tango9	13	1.24015	0.000503509	0.350443	0.28164	0.889705
RpS16	7	1.77611	0.00050456	3.10521	7.02e-07	-1.3291
CG5840	9	1.53509	0.000508359	0.713794	0.0387747	0.821292
oys	32	0.764014	0.00050856	1.29467	5.47e-08	-0.530655
CG3420	5	2.13767	0.000509219	1.60419	0.00268149	0.533484
CG5190	11	1.36511	0.000509451	0.655944	0.0394682	0.709164
Acox57D-p	17	1.06229	0.000511437	0.299207	0.425832	0.763085
CG9328	25	0.862721	0.000512154	1.03778	3.34e-05	-0.175062
cl	6	1.92984	0.000521019	1.70739	0.000963009	0.222454
CG9911	12	1.29422	0.000522182	2.38076	1.98e-07	-1.08654
CG6672	18	1.02656	0.000524163	1.38328	1.15e-05	-0.35672
Chrac-16	7	1.76807	0.000524637	0.754357	0.0459058	1.01371
dob	20	0.968648	0.000525433	0.573012	0.0238432	0.395637
CG4820	7	1.7671	0.000527095	1.03882	0.0119992	0.728282
capt	26	0.842897	0.00053241	1.56127	2.24e-08	-0.718375
CR43936	4	2.38693	0.000532962	-0.238314	2.32823	2.62524
cav	11	1.35758	0.00053638	1.63165	6.74e-05	-0.274068
CG14818	4	2.38398	0.000538251	2.30135	0.00046359	0.0826361
[truncated: 1,419 more rows]

## Sheet: tj FDR<0.01
name	gatcs	PolII occupancy bab-en	FDR,bab-en	PolII occupancy tj	FDR,tj	diff
spri	238	0.57655	8.84528e-12	1.65321	9.73289e-65	-1.07666
Glut4EF	231	0.73071	2.82803e-19	1.5415	9.81378e-58	-0.810789
Egfr	147	1.19595	8.01178e-28	2.1177	1.53115e-54	-0.921751
pyd	293	0.699898	3.93492e-22	1.20242	6.85322e-53	-0.502525
bun	161	1.02463	3.01385e-24	1.71857	1.40584e-46	-0.693941
EcR	211	0.686824	1.10178e-15	1.37333	8.39112e-46	-0.68651
CG30497	117	1.6716	8.45045e-35	2.19187	1.17983e-45	-0.520268
Eip75B	294	0.66644	4.72912e-20	1.07567	1.2321e-45	-0.409226
osp	258	0.840416	1.41358e-27	1.17956	1.32288e-45	-0.339141
CG33223	87	1.43456	9.73969e-22	2.75155	1.53595e-44	-1.31699
SNF4Agamma	201	1.21561	2.42623e-38	1.38472	3.52547e-44	-0.169102
bves	129	0.830719	3.50515e-14	1.94296	1.35639e-43	-1.11224
Shroom	156	1.36696	2.59554e-35	1.66454	1.68426e-43	-0.297579
rdx	165	1.05628	5.78631e-26	1.55934	2.12598e-42	-0.503052
mtd	226	1.26418	2.53186e-45	1.2284	2.25683e-42	0.0357866
jvl	128	1.0432	4.22678e-20	1.75396	2.22305e-38	-0.710762
ush	179	1.62459	2.03085e-50	1.30927	7.73775e-37	0.315314
ttk	81	1.48347	3.04738e-21	2.43278	2.32892e-36	-0.94931
T48	103	1.61006	1.91258e-29	1.90975	1.44656e-34	-0.299692
Lmpt	196	0.773208	2.23207e-18	1.15525	4.13731e-34	-0.382037
CG43739	124	0.906206	9.33193e-16	1.58936	4.09507e-33	-0.683158
sky	124	0.906206	9.33193e-16	1.58936	4.09507e-33	-0.683158
loco	82	1.39873	6.2864e-20	2.20884	5.23427e-33	-0.810112
kibra	87	1.58748	1.03683e-24	2.05819	3.45425e-32	-0.470711
CG42669	253	0.768201	4.57143e-23	0.92748	5.11525e-32	-0.15928
mew	139	1.12688	2.84739e-24	1.39073	2.66111e-31	-0.263846
CG42684	135	1.24384	4.16239e-27	1.41928	3.11084e-31	-0.175435
tara	89	1.53609	3.23546e-24	1.94295	8.92166e-31	-0.406863
CR44999	425	0.442196	1.18541e-07	0.655497	9.48215e-30	-0.2133
CG9850	125	0.488969	0.000251487	1.44327	1.14376e-29	-0.954297
Drak	161	0.815915	7.64e-17	1.1916	1.66365e-29	-0.375685
CG43693	56	2.19334	3.00245e-24	2.73035	2.03439e-29	-0.537011
Samuel	194	0.63338	3.04093e-12	1.03413	4.55589e-29	-0.400755
Ect4	121	1.06568	1.10329e-19	1.44898	6.39768e-29	-0.383301
Inx7	77	1.58801	4.38689e-22	2.05122	1.20362e-28	-0.463205
mnb	92	1.19429	5.85696e-18	1.77788	1.23762e-28	-0.583589
RapGAP1	153	0.899388	6.8816e-19	1.2056	1.47406e-28	-0.306212
tai	143	0.797292	1.60664e-14	1.26275	1.86579e-28	-0.465463
Hnf4	78	1.40717	3.47822e-19	2.00707	2.79821e-28	-0.599896
CG7337	135	0.718559	1.96832e-11	1.29659	6.90699e-28	-0.578027
Eip74EF	137	0.827876	6.8244e-15	1.27634	1.03121e-27	-0.448463
mgl	267	0.49975	1.3934e-08	0.812489	1.41965e-27	-0.312738
cdi	145	1.17251	1.02682e-26	1.2173	1.68811e-27	-0.0447882
dally	110	0.900583	5.37636e-14	1.47854	3.97808e-27	-0.577953
klar	365	0.430357	8.73771e-06	0.672437	5.62297e-27	-0.242081
ogre	62	1.14697	6.0538e-12	2.30439	8.79749e-27	-1.15742
hipk	95	0.850361	3.27126e-11	1.63149	1.16809e-26	-0.781129
sty	75	0.865438	2.17597e-09	1.96165	1.40531e-26	-1.09622
Tis11	61	1.30545	5.78229e-14	2.31411	1.63197e-26	-1.00866
Roc2	104	1.44152	8.13864e-26	1.51177	1.86116e-26	-0.0702549
CycG	62	1.68373	1.79882e-19	2.27254	2.26368e-26	-0.588818
Moe	65	1.49143	1.67253e-17	2.17712	3.05412e-26	-0.685686
RhoGEF64C	177	0.361228	1.11395	1.01552	5.28436e-26	-0.654295
CrebA	52	2.11686	9.19567e-22	2.56989	9.17705e-26	-0.453029
for	168	1.49793	9.55357e-43	1.04395	1.00384e-25	0.453979
msn	100	0.710356	1.29297e-08	1.50767	1.97339e-25	-0.797314
Mob2	87	1.16227	1.91369e-16	1.67462	2.35312e-25	-0.512348
Ptpmeg	99	1.14664	3.70942e-18	1.512	2.7699e-25	-0.365362
brat	102	0.80887	5.36134e-11	1.47585	3.06738e-25	-0.666983
CG34383	105	0.184342	10503.6	1.44056	3.59382e-25	-1.25622
lola	189	0.772761	9.48778e-18	0.948482	4.10155e-25	-0.175721
aop	99	1.32946	3.4659e-22	1.48551	9.48754e-25	-0.156041
CG8312	95	1.36947	3.33627e-22	1.52584	1.30697e-24	-0.156361
mamo	298	0.611477	1.00026e-16	0.710234	1.57991e-24	-0.0987568
CG45050	56	1.5843	1.68425e-16	2.28133	3.66794e-24	-0.697022
Tm1	80	0.980928	5.39678e-12	1.71127	4.38691e-24	-0.730346
Swim	47	1.55026	9.09876e-14	2.60525	6.78478e-24	-1.05499
CG8303	47	0.8323	4.9397e-06	2.60336	7.08366e-24	-1.77106
ps	100	1.52054	1.20078e-26	1.42306	1.04558e-23	0.0974816
CG9005	52	1.41778	1.78745e-13	2.36518	1.57567e-23	-0.947401
Mi-2	86	1.14651	5.70565e-16	1.58043	1.9886e-23	-0.433924
CG5445	72	1.26825	1.3725e-15	1.81109	2.27721e-23	-0.54284
bif	61	1.16447	5.11173e-12	2.0645	2.40138e-23	-0.900029
E2f	118	0.579735	1.60365e-06	1.24038	2.92459e-23	-0.660642
ptr	76	1.56313	2.13928e-21	1.72775	3.04494e-23	-0.164619
shot	341	0.385643	0.0379834	0.634187	1.0652e-22	-0.248544
Cip4	99	0.878758	2.97494e-12	1.37877	1.35239e-22	-0.500009
MESR3	76	1.19105	4.7504e-15	1.6835	1.49937e-22	-0.492452
InR	127	1.03002	1.38686e-19	1.14217	2.24919e-22	-0.112144
AdamTS-A	111	0.403212	0.0743228	1.25629	2.40596e-22	-0.853074
Fim	54	1.5405	1.9523e-15	2.18689	2.55188e-22	-0.646396
eIF5B	100	0.697749	2.46706e-08	1.35427	2.63588e-22	-0.656525
Exn	68	0.929426	1.2791e-09	1.81162	3.37075e-22	-0.882194
ftz-f1	102	0.583489	6.96984e-06	1.32706	3.77864e-22	-0.743571
jar	66	1.00843	1.48737e-10	1.8471	4.28236e-22	-0.838661
Smr	121	0.65465	1.15152e-08	1.169	4.6771e-22	-0.51435
spg	95	1.1715	5.18788e-18	1.39077	5.43781e-22	-0.219263
Atpalpha	90	1.49527	1.19576e-23	1.44779	5.54592e-22	0.0474785
sgg	126	1.00892	7.46876e-19	1.13248	5.77592e-22	-0.123558
ena	79	0.672828	2.0879e-06	1.59762	5.78723e-22	-0.924792
wdp	59	1.19255	4.75197e-12	2.00569	6.20072e-22	-0.813139
CG13624	63	1.23458	2.32469e-13	1.90208	6.5598e-22	-0.667497
psq	106	0.703843	6.66748e-09	1.27593	7.64387e-22	-0.57209
vri	54	1.79195	1.58567e-18	2.12662	1.22625e-21	-0.334673
Pka-C3	89	0.397268	0.138773	1.43239	1.76698e-21	-1.03512
CG33298	60	1.34449	2.71623e-14	1.94066	1.8709e-21	-0.596168
Pdp1	118	0.867043	4.89789e-14	1.16041	2.39431e-21	-0.293369
Su(Tpl)	53	1.76305	7.19349e-18	2.13066	2.5139e-21	-0.367607
CG33232	127	0.92847	9.91676e-17	1.09372	3.95308e-21	-0.165252
smi35A	109	0.784765	4.45457e-11	1.20604	7.32046e-21	-0.421273
Pino	53	1.84756	6.86607e-19	2.0873	7.62431e-21	-0.239748
Zasp52	130	0.306448	33.2358	1.0651	7.76557e-21	-0.758651
gukh	87	0.837263	3.9819e-10	1.41451	1.01273e-20	-0.577244
RpII215	55	2.31822	2.04404e-25	2.00823	1.24285e-20	0.309991
CG32676	84	0.85186	4.2542e-10	1.44349	1.42953e-20	-0.591631
CG13917	73	1.17063	3.50447e-14	1.60489	1.47033e-20	-0.434253
CG17834	43	1.73303	1.48015e-14	2.43341	1.60919e-20	-0.700376
olf186-F	65	1.69863	1.5242e-20	1.74668	1.93527e-20	-0.0480486
Jupiter	83	0.738155	6.99635e-08	1.44856	1.95376e-20	-0.710406
zip	72	1.33185	1.28186e-16	1.61229	2.04771e-20	-0.280442
CG5004	84	1.21782	5.6542e-17	1.43198	2.25653e-20	-0.214159
Cam	43	1.30413	2.62549e-10	2.41077	2.59177e-20	-1.10664
fng	69	1.39437	5.76347e-17	1.65158	3.28477e-20	-0.257209
hiw	233	0.533269	2.39812e-09	0.725443	3.37126e-20	-0.192175
pgant5	38	1.15128	6.00686e-08	2.64859	3.44144e-20	-1.49731
CG30015	88	0.929821	4.78285e-12	1.37137	3.68205e-20	-0.441553
gce	63	1.60711	1.15237e-18	1.76344	4.27495e-20	-0.156334
GEFmeso	205	0.0786737	6.66632e+12	0.771148	8.03027e-20	-0.692474
trol	274	0.48671	5.38055e-08	0.657382	8.87247e-20	-0.170672
bmm	38	2.22156	2.16504e-17	2.59238	9.89057e-20	-0.370829
CG2556	66	1.08882	9.45231e-12	1.66755	1.22222e-19	-0.578735
CG8552	87	0.794263	2.72902e-09	1.34828	1.53214e-19	-0.554018
CG6231	68	1.6264	2.67309e-20	1.62138	1.60145e-19	0.00502017
N	152	0.767449	2.37287e-14	0.912831	2.04028e-19	-0.145382
kst	146	0.866343	5.056e-17	0.928965	3.46129e-19	-0.0626226
shn	103	0.943379	3.57465e-14	1.16746	5.3046e-19	-0.224086
CG31523	39	1.5233	1.76445e-11	2.44268	6.2743e-19	-0.919379
siz	136	0.982512	1.92812e-19	0.963275	6.3503e-19	0.0192367
CG31689	57	0.988623	4.69462e-09	1.80604	6.8287e-19	-0.817416
Cad99C	79	0.54721	0.000349951	1.40795	6.95648e-19	-0.860739
CG14441	59	1.26471	5.14984e-13	1.75511	7.47647e-19	-0.490396
Actn	87	0.845681	2.73165e-10	1.30959	7.49116e-19	-0.463909
CG1632	66	0.673734	1.43252e-05	1.60429	8.96066e-19	-0.930554
KCNQ	121	0.61601	1.25052e-07	1.03409	9.48971e-19	-0.418084
Picot	44	2.44779	4.3616e-22	2.19597	1.01679e-18	0.251811
Tgi	57	1.6521	1.21976e-17	1.79131	1.02254e-18	-0.139209
nuf	90	0.73902	1.86544e-08	1.25738	1.77287e-18	-0.518359
par-1	96	1.13936	1.6947e-17	1.20055	1.77789e-18	-0.0611859
ImpL2	68	1.37631	1.81642e-16	1.54456	1.92922e-18	-0.16825
Syp	157	0.684008	6.81648e-12	0.862415	2.07105e-18	-0.178407
Kr-h1	42	1.87322	1.27947e-15	2.2423	2.15474e-18	-0.369084
NFAT	135	1.1226	1.72718e-23	0.948406	2.16636e-18	0.174194
puc	45	2.24014	2.17141e-20	2.11564	2.5298e-18	0.124495
CG31869	48	1.14707	1.36298e-09	2.00705	2.75147e-18	-0.859978
chas	100	1.17003	7.59787e-19	1.15519	3.00331e-18	0.0148387
CG31145	94	0.470397	0.00381423	1.20505	3.24909e-18	-0.734653
ced-6	35	2.06562	6.49737e-15	2.56861	3.31448e-18	-0.502986
Rcd2	40	1.20621	8.55339e-09	2.30496	3.6008e-18	-1.09876
RhoGAP19D	119	0.768746	1.49629e-11	1.02125	3.71239e-18	-0.252507
CG32645	72	0.344376	1.24447	1.45634	4.25004e-18	-1.11197
CG5326	35	0.382825	0.368511	2.55022	4.56668e-18	-2.16739
gish	76	0.77101	6.9371e-08	1.39589	4.7435e-18	-0.62488
Mio	68	0.973876	2.66559e-10	1.51251	5.44776e-18	-0.538639
l(1)G0007	72	1.31103	2.78522e-16	1.44454	6.36536e-18	-0.133507
sd	69	0.83555	2.78467e-08	1.48794	7.1003e-18	-0.652386
Xrp1	41	2.18177	3.23245e-18	2.22124	7.89116e-18	-0.0394667
kay	64	1.26095	6.28124e-14	1.56628	9.21565e-18	-0.305331
CG6051	65	1.21881	1.67371e-13	1.54674	9.58879e-18	-0.327933
baz	109	1.0887	1.95677e-18	1.06507	9.70832e-18	0.0236313
CG32137	46	1.25742	2.02224e-10	2.01907	9.74396e-18	-0.761645
rgn	88	0.422498	0.0448778	1.23448	1.07615e-17	-0.811979
CG6191	44	1.65584	4.5354e-14	2.08533	1.09824e-17	-0.429486
Treh	58	1.81337	4.86398e-20	1.67905	1.19519e-17	0.134321
L	43	1.5584	7.94903e-13	2.11796	1.23265e-17	-0.559562
ndl	46	0.240846	10.8973	2.00673	1.28466e-17	-1.76589
Pli	76	0.759685	1.08231e-07	1.36724	1.33138e-17	-0.60756
sbb	120	0.775513	8.10796e-12	0.989448	1.60058e-17	-0.213935
Gp150	72	1.90687	6.28234e-26	1.41433	1.78894e-17	0.492541
jim	108	0.518073	0.000136914	1.05783	1.96513e-17	-0.539759
Hsc70-3	27	2.22377	5.38996e-13	3.02975	2.03311e-17	-0.805983
drd	56	1.16266	3.90044e-11	1.69681	2.54907e-17	-0.534151
Src42A	92	0.878739	1.75317e-11	1.17402	2.78768e-17	-0.295277
Chd64	34	2.71929	9.52948e-20	2.50012	2.94406e-17	0.219171
Pde11	122	1.01229	2.16325e-18	0.966544	3.20059e-17	0.0457446
cact	42	1.79949	6.62875e-15	2.10729	3.47714e-17	-0.307802
CHES-1-like	63	1.33119	9.78774e-15	1.54007	3.57831e-17	-0.208885
dm	35	1.26115	2.44227e-08	2.43176	3.59695e-17	-1.17061
lama	56	1.27959	1.26874e-12	1.68344	3.65445e-17	-0.403855
Acsl	47	1.65423	6.90087e-15	1.90991	5.46243e-17	-0.255681
lilli	89	0.602254	1.17091e-05	1.18095	6.69555e-17	-0.578692
Btk29A	88	0.744516	2.09986e-08	1.18899	7.09867e-17	-0.444473
mfas	33	1.78125	5.59762e-12	2.50082	7.83639e-17	-0.719569
CG13897	62	0.761424	1.54415e-06	1.52505	9.73652e-17	-0.763623
Rtnl1	46	1.44741	1.99623e-12	1.91266	1.0581e-16	-0.465252
CG43394	43	1.14804	9.23677e-09	2.01336	1.11486e-16	-0.865321
l(1)G0232	85	0.911521	2.45862e-11	1.20302	1.3251e-16	-0.291503
Msr-110	41	1.46341	2.06374e-11	2.07547	1.48742e-16	-0.612063
Rgl	55	1.47689	6.80273e-15	1.65188	1.56797e-16	-0.174995
sda	96	1.23616	1.44066e-19	1.10114	1.57422e-16	0.135016
mrj	39	1.28095	2.73803e-09	2.14766	1.83006e-16	-0.866711
Hr4	163	0.264411	3114.14	0.782801	1.91412e-16	-0.51839
Trf2	68	1.16583	3.05043e-13	1.40235	1.93306e-16	-0.236518
CG6398	41	1.48152	1.39038e-11	2.05769	2.12822e-16	-0.576175
CG42593	88	0.60923	9.58252e-06	1.16234	2.14404e-16	-0.553107
spin	55	1.63094	8.05298e-17	1.63654	2.35431e-16	-0.00559912
Baldspot	39	1.33771	8.40051e-10	2.13118	2.51279e-16	-0.793467
CG11455	130	1.07896	2.02502e-21	0.893152	2.57349e-16	0.185808
Evi5	74	1.27153	4.94462e-16	1.30801	2.76569e-16	-0.0364769
how	75	1.12017	1.11661e-13	1.29528	2.77395e-16	-0.175109
CG42327	62	1.47657	1.44526e-16	1.48622	3.08125e-16	-0.00965201
pyr	33	0.995674	6.73311e-06	2.41188	3.40452e-16	-1.41621
Vha100-2	38	1.94087	6.48607e-15	2.15484	3.67031e-16	-0.213965
Prosap	156	0.887715	7.86574e-19	0.793957	3.7511e-16	0.0937583
Pdcd4	29	2.02411	1.9999e-12	2.65953	4.0038e-16	-0.635419
pip	129	0.147186	1.1298e+06	0.889437	4.17825e-16	-0.742251
th	36	2.23494	1.05934e-16	2.23487	4.65306e-16	7.17839e-05
elB	44	2.00103	1.45289e-17	1.90492	5.31878e-16	0.096112
fray	52	1.27122	9.77148e-12	1.67456	5.45746e-16	-0.403342
CG42389	148	0.854732	7.38531e-17	0.812033	6.12142e-16	0.0426984
PH4alphaEFB	55	1.07351	7.54412e-10	1.59444	7.18544e-16	-0.52093
Flo-2	386	0.157719	4.31379e+17	0.508374	7.39983e-16	-0.350656
Pfrx	50	1.71309	2.15034e-16	1.71247	7.46821e-16	0.000617256
Sema-5c	47	1.25121	1.51615e-10	1.79346	7.83302e-16	-0.542252
Akap200	46	1.16046	2.13516e-09	1.82158	8.15021e-16	-0.661122
if	103	0.480784	0.00141202	1.01368	8.89823e-16	-0.532892
CG31121	51	0.405615	0.1822	1.6787	9.12497e-16	-1.27308
foi	48	1.08509	6.54081e-09	1.75743	9.28702e-16	-0.672338
CG12207	35	1.90966	1.2231e-13	2.24391	9.4907e-16	-0.334254
CG18135	37	1.6153	8.99826e-12	2.14534	1.00572e-15	-0.530047
CG7694	56	1.16958	3.18479e-11	1.55858	1.05775e-15	-0.389004
CG5853	57	1.83356	5.4727e-20	1.53782	1.06356e-15	0.295736
mld	83	0.340464	1.70353	1.16279	1.43371e-15	-0.82233
CG1673	26	0.862139	0.000404115	2.80116	1.46906e-15	-1.93902
CG10237	39	1.52628	1.65842e-11	2.03758	1.52102e-15	-0.511306
CG10283	38	0.731001	0.00030678	2.07624	1.60662e-15	-1.34523
mirr	65	0.51905	0.00310026	1.37584	1.92867e-15	-0.856793
CG43427	155	0.717122	6.87896e-13	0.773608	2.01083e-15	-0.0564864
Nrg	119	1.03435	1.47928e-18	0.907698	2.03574e-15	0.126652
CG9990	67	0.670583	1.37445e-05	1.34304	2.10374e-15	-0.672456
srp	79	1.68947	2.0812e-24	1.19257	2.18629e-15	0.496898
spen	110	0.581698	3.30236e-06	0.953129	2.19401e-15	-0.371431
AMPdeam	58	1.32096	1.46366e-13	1.49085	2.26183e-15	-0.169898
CG3764	59	1.50579	3.07458e-16	1.47204	2.26213e-15	0.0337554
CG13004	30	1.7162	1.33603e-10	2.46818	2.51252e-15	-0.751978
CR43314	62	1.79817	4.46815e-21	1.414	2.62783e-15	0.384172
Cad74A	71	0.272937	16.9947	1.28103	2.65039e-15	-1.00809
cwo	42	1.34605	1.6412e-10	1.89589	2.70678e-15	-0.549839
Lpin	81	0.868987	4.27193e-10	1.16579	2.75406e-15	-0.296806
ko	155	0.25724	3576.73	0.768708	2.85973e-15	-0.511469
Mnt	45	1.1759	2.19169e-09	1.7949	2.89849e-15	-0.618997
CG10960	49	1.0387	1.51638e-08	1.68187	2.91198e-15	-0.643171
CG42388	85	1.50339	1.38383e-22	1.12396	3.15877e-15	0.37943
Past1	36	1.37129	1.86579e-09	2.12019	3.61465e-15	-0.748899
Mur2B	370	0.187911	286290213092502	0.507175	3.63926e-15	-0.319264
wun	36	1.05761	7.99133e-07	2.11792	3.76443e-15	-1.06031
pnt	230	0.39794	0.0203767	0.619062	4.5974e-15	-0.221122
CG3168	87	0.90247	2.15005e-11	1.09659	4.66838e-15	-0.194116
Gmap	97	1.63682	2.06077e-28	1.01892	4.67073e-15	0.617905
dlg1	116	0.460937	0.00224618	0.906447	4.86888e-15	-0.44551
neur	72	1.24806	2.91249e-15	1.24953	5.02664e-15	-0.00146948
CG42747	208	0.281274	5804.32	0.649499	5.06116e-15	-0.368225
Pka-C1	42	1.05235	1.15102e-07	1.86534	5.07941e-15	-0.812985
Reg-5	32	3.07279	2.17372e-21	2.30215	5.13256e-15	0.770639
CG31324	55	0.651741	0.000142052	1.51914	5.28377e-15	-0.867402
ACC	94	0.927341	1.01227e-12	1.03737	5.37294e-15	-0.110031
twin	90	0.320746	4.72021	1.0677	5.49451e-15	-0.746953
path	25	1.19775	4.97821e-06	2.78487	5.59433e-15	-1.58712
tkv	176	0.81952	1.9854e-18	0.707483	5.6407e-15	0.112036
dec-1	48	2.60363	1.3401e-25	1.67219	6.78062e-15	0.931439
neb	38	1.66357	1.81395e-12	1.99716	7.09532e-15	-0.333592
IP3K2	90	1.54452	1.22534e-24	1.05908	7.91789e-15	0.485438
CG17159	28	1.49642	1.48486e-08	2.52382	8.01302e-15	-1.0274
raw	78	0.923082	1.01889e-10	1.16736	8.25486e-15	-0.244276
lute	37	1.10356	2.28248e-07	2.03007	8.32074e-15	-0.92651
Pdk	27	1.78507	3.60327e-10	2.5925	8.45922e-15	-0.80743
Myo61F	60	1.33515	3.63819e-14	1.40761	8.54566e-15	-0.07246
mam	112	0.722181	8.62136e-10	0.915716	8.73623e-15	-0.193535
CG6145	38	1.45759	1.19127e-10	1.97863	1.00496e-14	-0.52104
RhoGAP18B	96	1.13473	2.12871e-17	1.00828	1.03807e-14	0.126457
CG4991	63	2.2732	3.77171e-28	1.35155	1.04828e-14	0.921645
Esp	42	1.89824	7.32116e-16	1.82999	1.05211e-14	0.0682522
CG5921	51	0.386375	0.305139	1.57817	1.09109e-14	-1.1918
CG5973	27	1.64412	2.91332e-09	2.5692	1.16644e-14	-0.925087
Stat92E	58	1.19797	6.07361e-12	1.431	1.19853e-14	-0.233026
CG43954	80	0.908871	1.05594e-10	1.12849	1.66084e-14	-0.219619
CG10365	25	2.37736	4.09143e-13	2.69934	1.68411e-14	-0.321976
cnc	126	0.89622	1.039e-15	0.838595	1.80288e-14	0.0576243
foxo	84	0.966143	3.02984e-12	1.08502	2.13453e-14	-0.118878
CG43313	79	0.698397	7.36166e-07	1.13055	2.22247e-14	-0.432152
CG11486	50	1.41771	5.0898e-13	1.56815	2.46511e-14	-0.150447
kek5	158	0.722904	2.57783e-13	0.730858	2.47263e-14	-0.00795435
CG17265	49	0.806954	5.99632e-06	1.59107	2.52195e-14	-0.78412
Spn	125	0.449876	0.0030365	0.83668	2.55413e-14	-0.386804
Brf	55	0.980028	1.11351e-08	1.4585	2.63558e-14	-0.478468
babos	39	0.820779	3.95613e-05	1.88524	2.85098e-14	-1.06446
numb	68	1.08786	4.77754e-12	1.24647	3.01681e-14	-0.158611
CG6966	38	0.636736	0.0020823	1.91888	3.08768e-14	-1.28214
mim	125	0.385151	0.187743	0.833344	3.10197e-14	-0.448194
Lasp	82	0.874414	2.64926e-10	1.09322	3.11922e-14	-0.218806
CG32369	67	0.853369	2.38147e-08	1.25599	3.39342e-14	-0.402621
Csk	47	1.38912	4.95387e-12	1.62641	3.57254e-14	-0.237289
simj	45	1.03396	6.4332e-08	1.6791	3.68607e-14	-0.645143
Ptp10D	121	0.746753	3.91061e-11	0.845791	3.92259e-14	-0.0990373
Pdk1	32	1.35349	1.86916e-08	2.17303	4.08353e-14	-0.819535
Dp1	50	1.14883	5.99974e-10	1.54547	4.27081e-14	-0.396642
blot	73	0.846525	7.28086e-09	1.17345	4.60149e-14	-0.32693
Eno	37	1.88873	3.98907e-14	1.93511	4.74331e-14	-0.0463847
br	255	0.204624	9.09425e+08	0.569925	4.74618e-14	-0.365301
pelo	34	1.90631	2.80222e-13	2.06106	5.06562e-14	-0.154751
larp	48	1.52046	1.07388e-13	1.5838	5.32716e-14	-0.0633389
Dad	57	1.46403	3.31041e-15	1.39163	5.84499e-14	0.0723974
rols	196	0.61368	1.65037e-11	0.64231	5.9316e-14	-0.0286296
CG43340	122	0.698843	6.39087e-10	0.833087	6.35771e-14	-0.134243
Irp-1B	25	2.16449	7.77117e-12	2.5904	6.85446e-14	-0.425913
CG5541	39	1.84965	1.97926e-14	1.83946	6.87809e-14	0.0101882
sim	57	1.50916	8.6267e-16	1.38229	7.55145e-14	0.126879
CG30463	98	0.437058	0.0167077	0.950809	7.79968e-14	-0.513751
drongo	56	1.16897	3.24194e-11	1.39849	7.91245e-14	-0.229519
milt	64	1.13778	3.79003e-12	1.26986	7.9732e-14	-0.132074
caps	100	0.522881	0.000192394	0.936987	8.39253e-14	-0.414106
fog	73	0.653788	1.05766e-05	1.15207	9.65905e-14	-0.498277
CG5191	51	0.80771	3.8037e-06	1.48893	9.87327e-14	-0.681225
Inx3	29	2.2727	3.91258e-14	2.28428	9.95669e-14	-0.0115887
Trl	43	1.19945	2.85901e-09	1.69006	1.00748e-13	-0.490611
Act5C	21	2.9037	4.42046e-14	2.92725	1.02034e-13	-0.0235443
l(3)05822	36	1.73219	1.75003e-12	1.93268	1.03242e-13	-0.200495
Tmhs	23	1.81608	4.06778e-09	2.71998	1.1429e-13	-0.903908
ex	75	1.27506	2.75133e-16	1.1223	1.30521e-13	0.152766
cpo	137	0.667941	4.74146e-10	0.765762	1.3815e-13	-0.0978211
CG2991	30	1.76108	6.42233e-11	2.19892	1.48653e-13	-0.437849
Unc-76	52	1.04242	5.04408e-09	1.4504	1.52826e-13	-0.40798
CG12576	26	1.69525	2.64234e-09	2.44869	1.61761e-13	-0.753435
Cp7Fb	17	1.17283	0.000172371	3.38268	1.72165e-13	-2.20985
Hr46	70	0.464702	0.0153978	1.16602	1.89179e-13	-0.701314
sog	114	0.309048	17.049	0.847309	1.9408e-13	-0.538261
lbk	64	0.895525	1.20475e-08	1.23885	2.0583e-13	-0.343323
NK7,1	73	0.672903	5.13736e-06	1.13006	2.07109e-13	-0.45716
Fps85D	69	0.436997	0.0434795	1.17377	2.15567e-13	-0.736773
Atg1	52	1.15864	2.11247e-10	1.43621	2.18303e-13	-0.277573
CG32091	37	1.47878	1.34599e-10	1.84704	2.38358e-13	-0.368254
RhoGAP15B	72	0.466047	0.0133394	1.13638	2.41288e-13	-0.670336
Gdh	32	1.71649	3.47329e-11	2.06196	2.43107e-13	-0.345462
Best2	27	2.08011	4.53634e-12	2.34885	2.43668e-13	-0.268739
CG30456	44	1.78903	2.034e-15	1.61968	2.45511e-13	0.169353
Pka-R2	54	1.16859	7.26385e-11	1.39241	2.47353e-13	-0.223819
CG15570	43	0.0945984	252.029	1.64381	2.66796e-13	-1.54921
CG6040	80	0.634287	8.8131e-06	1.05376	2.80933e-13	-0.419469
Indy	52	1.64927	3.21819e-16	1.42305	3.03921e-13	0.226219
CG17646	70	1.12427	6.2348e-13	1.14878	3.35864e-13	-0.024509
CR43650	39	1.97604	1.42554e-15	1.75499	3.49289e-13	0.221043
crb	64	0.741609	2.02302e-06	1.21933	3.7391e-13	-0.477719
Ziz	88	-0.0892895	5.15377e+08	0.982288	3.75176e-13	-1.07158
CG43333	52	0.196311	54.2868	1.41325	3.88839e-13	-1.21694
Imp	108	0.629194	2.95558e-07	0.862003	3.9129e-13	-0.23281
CG14200	80	0.912035	9.26697e-11	1.04414	4.0422e-13	-0.132107
ken	37	2.0926	7.01931e-16	1.81751	4.09549e-13	0.275087
crp	47	1.68967	2.86502e-15	1.5069	5.49394e-13	0.182763
Pi3K21B	27	1.85814	1.2193e-10	2.28943	5.52999e-13	-0.431286
CG14309	28	0.798996	0.000651655	2.22487	5.66782e-13	-1.42588
alpha-Est9	39	0.86531	1.56574e-05	1.72927	5.72929e-13	-0.863959
CG4313	75	1.36946	7.07803e-18	1.07797	6.31693e-13	0.291488
Nmdmc	43	1.96881	6.83268e-17	1.5998	6.73746e-13	0.369003
fabp	28	1.86894	4.92074e-11	2.20977	7.02826e-13	-0.340829
sea	28	1.86894	4.92074e-11	2.20977	7.02826e-13	-0.340829
emp	37	1.79663	2.47485e-13	1.78796	7.03894e-13	0.00866156
kermit	35	1.32354	7.54917e-09	1.86085	7.51239e-13	-0.537317
DOR	48	1.82064	5.39545e-17	1.46587	8.33651e-13	0.354771
CG32365	43	0.539779	0.00980108	1.58831	8.58294e-13	-1.04853
l(2)08717	30	2.44864	8.57088e-16	2.08309	8.59982e-13	0.365548
peb	34	1.79719	2.06868e-12	1.89251	8.84648e-13	-0.0953197
Men	28	1.14876	3.06096e-06	2.1936	8.84967e-13	-1.04484
sm	161	0.444284	0.00116495	0.675113	9.00546e-13	-0.230829
CG31743	27	1.92475	4.54103e-11	2.25179	9.29325e-13	-0.327039
CG34313	27	1.92475	4.54103e-11	2.25179	9.29325e-13	-0.327039
tyn	175	0.303757	180.153	0.646552	9.34349e-13	-0.342794
Amph	41	1.23832	2.79913e-09	1.6392	9.76054e-13	-0.400883
CG31522	58	0.870088	1.25121e-07	1.27121	1.02821e-12	-0.401118
nahoda	79	0.606877	3.07252e-05	1.02664	1.08188e-12	-0.41976
CG3726	52	0.608177	0.000710206	1.36805	1.21115e-12	-0.759873
mthl1	25	1.6818	6.16161e-09	2.36477	1.2549e-12	-0.682965
CG2003	46	0.992208	1.27513e-07	1.49291	1.29012e-12	-0.5007
mbc	72	0.822558	2.25533e-08	1.08723	1.29669e-12	-0.264674
CG9821	25	2.2445	2.5697e-12	2.36066	1.32305e-12	-0.116157
W	42	1.04184	1.45527e-07	1.59484	1.33584e-12	-0.552999
CG42666	192	0.709283	2.47894e-15	0.613408	1.38872e-12	0.0958755
Sam-S	20	1.2891	1.38971e-05	2.78897	1.44776e-12	-1.49987
CG11284	33	0.917365	2.71838e-05	1.90499	1.47151e-12	-0.987622
IP3K1	42	2.3052	8.33997e-20	1.58984	1.48056e-12	0.715359
CG8920	40	1.29162	1.38514e-09	1.64273	1.6592e-12	-0.351103
Inx2	31	1.87889	4.42314e-12	1.98802	1.7016e-12	-0.109132
Abl	64	0.549254	0.00122128	1.16851	1.76899e-12	-0.619257
Cp7Fa	17	1.5388	4.70648e-06	3.13042	1.77767e-12	-1.59163
CG34348	23	1.78167	6.32559e-09	2.49022	1.79137e-12	-0.708549
Vha16-1	17	2.49834	3.73752e-10	3.12012	1.95551e-12	-0.621784
CG9238	42	1.88601	9.61822e-16	1.57598	1.97011e-12	0.310031
CG31729	35	1.56605	7.86679e-11	1.80249	2.07673e-12	-0.23644
Dmtn	35	1.53862	1.31833e-10	1.80236	2.08137e-12	-0.263747
Hr39	51	0.740733	2.28988e-05	1.36362	2.17685e-12	-0.622887
CG11050	21	2.35534	2.90982e-11	2.64018	2.44803e-12	-0.284842
l(1)G0289	23	1.83411	3.22755e-09	2.46179	2.51804e-12	-0.627684
gpp	90	0.835921	2.10875e-10	0.9227	2.56312e-12	-0.0867792
Cdk4	29	1.94787	6.68413e-12	2.06081	2.65967e-12	-0.112943
CG17162	30	1.38208	3.12367e-08	2.00598	2.76679e-12	-0.623901
CR42862	21	2.51122	4.59954e-12	2.62806	2.79962e-12	-0.116843
Fatp	31	1.39458	1.52859e-08	1.95397	2.89516e-12	-0.559389
scb	51	1.52134	1.87761e-14	1.35137	2.94546e-12	0.169973
Hph	41	1.8111	1.04934e-14	1.58313	3.01994e-12	0.22797
CG9747	31	-0.101106	1295.41	1.95078	3.04307e-12	-2.05188
Ptp4E	53	1.18377	7.0923e-11	1.31156	3.19085e-12	-0.127791
CG12912	57	0.445898	0.0494802	1.24438	3.30675e-12	-0.798485
Ubi-p63E	40	0.390624	0.303081	1.60476	3.50423e-12	-1.21413
CG7886	89	0.386848	0.223554	0.920061	3.76891e-12	-0.533213
Cad88C	72	0.288072	10.1519	1.05398	4.04534e-12	-0.765906
Traf4	78	0.471465	0.00807126	0.998649	4.19753e-12	-0.527184
pigs	242	0.563348	2.94246e-11	0.543061	4.20387e-12	0.0202871
chic	19	1.7906	9.58548e-08	2.79107	4.35107e-12	-1.00048
apt	83	1.16094	9.82423e-16	0.957293	4.52282e-12	0.203647
Sip1	27	2.19886	7.79824e-13	2.13211	4.84257e-12	0.0667491
CG6424	50	1.75011	8.12048e-17	1.34962	4.9144e-12	0.400494
nmo	103	0.436986	0.0142271	0.834929	4.98046e-12	-0.397943
ckn	34	1.36471	5.71086e-09	1.78945	5.08503e-12	-0.424739
Socs36E	39	1.74724	1.66808e-13	1.61508	5.15442e-12	0.132166
CenG1A	223	0.499822	2.32811e-07	0.560004	5.17937e-12	-0.0601815
Atf3	78	1.35713	2.60977e-18	0.992156	5.33515e-12	0.364974
CR31044	20	2.00387	4.20838e-09	2.66449	5.42755e-12	-0.660624
glec	19	2.45563	7.10768e-11	2.76633	5.59505e-12	-0.310695
Myo31DF	50	1.08652	3.08944e-09	1.34395	5.63694e-12	-0.257432
CG13800	111	0.842717	1.10052e-12	0.795174	5.98261e-12	0.0475428
CG31038	95	0.764934	2.10626e-09	0.872809	6.01656e-12	-0.107875
cher	133	0.970487	1.08689e-18	0.716221	6.69611e-12	0.254266
Galphai	31	1.17994	5.65651e-07	1.89417	7.36255e-12	-0.714228
Rala	34	1.19785	1.21422e-07	1.75702	8.81621e-12	-0.559168
Hsc70-4	26	2.41648	8.585e-14	2.14669	9.08516e-12	0.269791
CG3902	27	1.89929	6.62452e-11	2.08485	9.29378e-12	-0.185558
kdn	34	1.59774	7.99026e-11	1.74701	1.04477e-11	-0.149268
CG8180	37	0.834046	4.76384e-05	1.63894	1.08107e-11	-0.804896
gem	63	1.44916	2.04541e-16	1.11989	1.1266e-11	0.329272
Cp1	19	1.90885	2.66106e-08	2.69316	1.17681e-11	-0.78431
CG1887	39	0.426728	0.144348	1.56999	1.22701e-11	-1.14326
CG30377	69	0.520812	0.00216668	1.05003	1.25598e-11	-0.529221
Nep2	35	2.07198	5.76464e-15	1.69391	1.37716e-11	0.378072
spir	116	0.254446	460.406	0.759544	1.39334e-11	-0.505098
18w	30	2.49776	3.84375e-16	1.89822	1.41639e-11	0.599543
CG8036	36	1.59668	2.39829e-11	1.65675	1.43252e-11	-0.0600705
RasGAP1	74	0.47661	0.00809829	0.99879	1.43954e-11	-0.52218
CG30089	75	0.357818	0.769122	0.989752	1.45708e-11	-0.631934
Fas1	43	0.889327	3.37654e-06	1.45376	1.45812e-11	-0.564437
hts	77	0.470838	0.00870003	0.972707	1.47354e-11	-0.501869
Lsd-2	27	2.16921	1.21031e-12	2.04788	1.54735e-11	0.12133
CLIP-190	81	1.59469	2.92623e-23	0.938541	1.65844e-11	0.65615
CG9932	87	0.855395	1.76841e-10	0.89671	1.69791e-11	-0.0413145
skd	105	0.427003	0.0227813	0.800346	1.70559e-11	-0.373343
CG12991	43	1.53673	1.30301e-12	1.44567	1.72895e-11	0.0910609
bowl	51	1.86681	1.78825e-18	1.2746	1.95946e-11	0.59221
Oda	24	2.22057	9.00323e-12	2.21511	2.04242e-11	0.00545475
CG8399	32	1.45962	2.97322e-09	1.78491	2.08128e-11	-0.325287
sdt	147	0.497061	3.76866e-05	0.66228	2.10399e-11	-0.165219
shg	51	1.19333	1.23475e-10	1.27152	2.11436e-11	-0.0781808
sprt	55	1.20152	1.89054e-11	1.20396	2.23938e-11	-0.00244091
Pdi	18	2.06696	1.1179e-08	2.73524	2.29923e-11	-0.668284
Sema-1b	31	1.68098	1.23513e-10	1.82113	2.30189e-11	-0.14015
pico	54	0.659616	0.000130759	1.21674	2.40118e-11	-0.557122
RhoGAP71E	51	1.14855	4.1006e-10	1.26569	2.44134e-11	-0.117138
ClC-a	58	1.23553	1.94718e-12	1.15735	2.45318e-11	0.0781798
CG32512	28	0.993642	3.29896e-05	1.95838	2.52496e-11	-0.964735
dnr1	68	0.876725	8.2124e-09	1.03818	2.5718e-11	-0.161455
Lk6	25	1.82299	8.74279e-10	2.12966	2.59565e-11	-0.306667
bond	20	1.46371	1.92012e-06	2.51333	2.70106e-11	-1.04962
Psa	78	0.61554	2.43818e-05	0.947404	2.78628e-11	-0.331864
Atg5	47	0.628774	0.000769701	1.33212	2.99068e-11	-0.703345
CG11658	32	0.951394	1.98e-05	1.75673	3.27247e-11	-0.805338
trbl	22	2.82555	3.27612e-14	2.31877	3.46379e-11	0.50678
EDTP	34	1.09347	8.21811e-07	1.6753	3.52772e-11	-0.58183
Tab2	30	2.03885	6.89205e-13	1.83794	3.53102e-11	0.200907
mthl10	40	0.746412	0.000154247	1.48459	3.73457e-11	-0.738183
CG17124	30	0.243247	3.70438	1.83274	3.82047e-11	-1.5895
CG42258	37	1.36775	1.21524e-09	1.56868	3.91898e-11	-0.200934
Tollo	48	0.533699	0.00750501	1.29995	3.99519e-11	-0.766251
mod(mdg4)	105	0.365741	0.612979	0.782829	4.03728e-11	-0.417087
CG32103	41	1.15262	1.81481e-08	1.4544	4.03908e-11	-0.301783
p130CAS	53	0.300647	3.25755	1.21116	4.16576e-11	-0.910516
cic	105	0.688134	1.83112e-08	0.781575	4.29414e-11	-0.0934405
Pkn	83	0.521368	0.00074361	0.899627	4.33778e-11	-0.378259
CG4297	49	0.483783	0.0250904	1.27713	4.40046e-11	-0.793342
veil	26	0.380582	0.401108	2.02429	4.64955e-11	-1.64371
CG44009	17	2.32694	2.01813e-09	2.77639	4.70746e-11	-0.449451
Tie	62	1.44512	3.99063e-16	1.08129	5.09902e-11	0.363832
CG34104	100	0.391833	0.158825	0.799725	5.25823e-11	-0.407893
Eip93F	105	0.873185	8.78204e-13	0.777066	5.36039e-11	0.0961189
sn	54	0.555515	0.00248805	1.18585	5.36837e-11	-0.630331
CG13698	41	1.60383	9.64911e-13	1.43791	5.63043e-11	0.165912
shd	38	0.440498	0.112195	1.51895	5.65155e-11	-1.07846
desat1	21	1.58736	2.57671e-07	2.35595	5.6925e-11	-0.76859
Cp36	11	3.01785	6.21685e-09	3.76483	5.98389e-11	-0.746984
JIL-1	45	1.04034	5.52635e-08	1.34104	6.17702e-11	-0.300703
CG7888	25	0.810436	0.00105546	2.05914	6.43994e-11	-1.2487
CG11873	97	0.320607	5.66705	0.806508	7.4485e-11	-0.485901
CG5508	32	0.864757	8.88068e-05	1.7052	7.48713e-11	-0.840445
CG2022	51	0.676274	0.000128858	1.21833	7.85733e-11	-0.542061
Prestin	35	0.54129	0.0186765	1.59231	8.08603e-11	-1.05102
CG11147	27	0.838256	0.000450721	1.92586	8.32713e-11	-1.08761
CG34417	175	0.627262	6.28546e-11	0.59053	8.71197e-11	0.0367324
scrib	134	0.557495	1.38259e-06	0.671743	8.94311e-11	-0.114248
ptc	62	0.225065	51.31	1.06227	8.96542e-11	-0.837205
Fas3	98	0.671949	1.24961e-07	0.795538	9.88086e-11	-0.123589
CG3967	33	1.4235	3.28836e-09	1.64112	1.14917e-10	-0.21762
rhea	92	0.20446	1208.91	0.822024	1.15544e-10	-0.617565
Pect	20	2.89419	1.74189e-13	2.37528	1.16957e-10	0.518918
Magi	47	1.32171	2.63774e-11	1.26927	1.25881e-10	0.0524356
CG13900	40	0.401264	0.241584	1.4192	1.35363e-10	-1.01794
Rm62	37	0.759188	0.000209997	1.49968	1.38839e-10	-0.740489
RhoGAP92B	25	1.67009	7.24472e-09	1.99767	1.42177e-10	-0.327579
Hrb27C	29	0.713109	0.00204934	1.77909	1.67263e-10	-1.06598
chb	52	1.07429	2.11269e-09	1.17068	1.72949e-10	-0.0963825
Aldh-III	44	1.51699	1.15424e-12	1.3125	1.8163e-10	0.204482
CG7220	25	1.52968	5.05107e-08	1.97833	1.82407e-10	-0.448652
pdgy	67	0.745463	1.01612e-06	0.984671	1.9711e-10	-0.239207
Tpr2	27	0.929252	0.000116928	1.86319	1.97655e-10	-0.93394
CG32699	44	1.28212	2.75364e-10	1.30827	1.9896e-10	-0.0261484
bol	59	0.478949	0.0165963	1.06988	1.99367e-10	-0.59093
CG31710	17	2.31867	2.18934e-09	2.62021	1.99758e-10	-0.30155
Sod3	21	1.68989	7.65732e-08	2.24135	2.02425e-10	-0.551454
sqd	34	0.803477	0.000166762	1.57142	2.05617e-10	-0.767943
Sik3	50	1.33608	4.35681e-12	1.19507	2.0784e-10	0.141007
CG13377	18	2.21095	2.52307e-09	2.50341	2.18318e-10	-0.292455
betaTub56D	17	2.25108	4.25683e-09	2.60466	2.30682e-10	-0.353578
Ncc69	43	1.09553	3.05979e-08	1.32068	2.40227e-10	-0.225147
CG4670	21	1.28672	9.04183e-06	2.22235	2.4979e-10	-0.935633
CG5953	61	0.643689	7.92104e-05	1.03731	2.60749e-10	-0.39362
slmb	33	1.20896	1.50474e-07	1.5915	2.60773e-10	-0.382543
stl	42	1.11328	2.95622e-08	1.33773	2.666e-10	-0.224459
ctrip	80	0.147811	4617.74	0.872568	2.66981e-10	-0.724756
coro	31	1.24759	1.81252e-07	1.66331	2.70322e-10	-0.41572
Tudor-SN	18	1.66044	7.47357e-07	2.4795	2.75359e-10	-0.819053
CG9449	21	0.617073	0.0250055	2.20721	2.95378e-10	-1.59014
Lapsyn	23	1.93379	8.98154e-10	2.06285	2.9939e-10	-0.129065
CG10249	69	1.2589	7.34356e-15	0.953403	3.00357e-10	0.305497
Pak3	32	1.5608	5.15242e-10	1.61819	3.02882e-10	-0.0573839
Sec61alpha	20	1.3307	8.67245e-06	2.28163	3.16077e-10	-0.950931
C1GalTA	20	1.53439	8.61731e-07	2.28111	3.17817e-10	-0.746724
rudhira	74	0.412288	0.094984	0.909994	3.25534e-10	-0.497707
corto	17	1.57629	3.25454e-06	2.56738	3.2572e-10	-0.991096
CG7110	29	1.08205	5.96823e-06	1.73218	3.33326e-10	-0.650126
C3G	73	0.632141	2.39609e-05	0.915143	3.56415e-10	-0.283002
eff	21	1.60846	2.00728e-07	2.18542	3.75968e-10	-0.576955
CG3940	24	0.565072	0.0346115	1.9785	3.86853e-10	-1.41343
CG6020	21	1.67423	9.21702e-08	2.17961	4.00938e-10	-0.50538
fus	67	0.714452	2.98828e-06	0.96122	4.16913e-10	-0.246768
CG9837	19	1.66855	3.59752e-07	2.33761	4.36447e-10	-0.669055
CG14478	22	1.41966	1.11122e-06	2.09324	4.65818e-10	-0.673584
CG31635	44	0.622713	0.00130368	1.26747	4.78414e-10	-0.644758
prominin-like	48	0.298381	2.89378	1.19153	5.00797e-10	-0.893152
CG42353	38	0.841717	3.23568e-05	1.40004	5.27535e-10	-0.558324
CG42354	38	0.841717	3.23568e-05	1.40004	5.27535e-10	-0.558324
CG5174	15	1.02199	0.0014557	2.75223	5.36775e-10	-1.73024
CG2865	30	1.0133	1.28606e-05	1.65813	5.38632e-10	-0.644834
CG5151	74	1.18011	1.63618e-14	0.893968	5.71531e-10	0.286143
Pi3K68D	58	0.580551	0.000806566	1.04158	6.17155e-10	-0.461032
CG33144	103	0.473075	0.0021205	0.734819	6.25727e-10	-0.261744
alpha-Est10	31	1.34336	3.61874e-08	1.6085	6.35885e-10	-0.265145
fwd	45	1.29092	1.41749e-10	1.23206	6.76345e-10	0.0588531
CG3842	19	0.988645	0.000570004	2.29285	6.87824e-10	-1.3042
cib	20	1.58117	5.07059e-07	2.20831	6.88367e-10	-0.627141
bin3	45	0.90525	1.37803e-06	1.22962	7.13601e-10	-0.324372
Gclc	47	1.46582	7.39074e-13	1.19304	7.19612e-10	0.272782
CG42336	18	1.48383	4.63951e-06	2.37802	7.37482e-10	-0.894194
phl	118	0.583999	1.24048e-06	0.679964	7.47317e-10	-0.0959648
CG7530	24	1.12058	2.10374e-05	1.91988	8.01744e-10	-0.7993
pcs	26	1.16887	4.98515e-06	1.81048	8.0533e-10	-0.64161
Sdc	106	0.337363	2.86492	0.717627	8.31726e-10	-0.380264
Bacc	15	2.13807	7.54572e-08	2.6995	8.33544e-10	-0.561429
Usf	27	1.28219	6.23826e-07	1.75689	8.56393e-10	-0.474693
kar	25	0.750308	0.00242434	1.85401	9.05196e-10	-1.1037
Clic	21	1.41997	1.86803e-06	2.10532	9.12481e-10	-0.685347
Sin3A	40	1.20902	8.05605e-09	1.32194	9.18906e-10	-0.112923
qtc	27	1.00517	3.79328e-05	1.74802	9.67864e-10	-0.742844
CG13893	21	0.966499	0.00040003	2.09989	9.68993e-10	-1.13339
CheB42c	62	0.583634	0.000480712	0.981646	9.80926e-10	-0.398012
Ef1alpha48D	16	1.69944	1.87968e-06	2.55581	1.00139e-09	-0.856369
CG12206	21	0.304724	1.00788	2.09512	1.02154e-09	-1.7904
2001-08-01	54	0.690254	5.49454e-05	1.07232	1.0327e-09	-0.382064
scyl	12	1.88851	6.64132e-06	3.12861	1.06587e-09	-1.2401
nrv2	35	1.01225	2.64289e-06	1.44427	1.0664e-09	-0.432021
mnd	29	1.52957	5.01243e-09	1.65305	1.06665e-09	-0.123487
CR43963	20	1.06369	0.000178904	2.16688	1.06861e-09	-1.10319
stas	16	2.46349	1.49567e-09	2.54642	1.08763e-09	-0.0829288
RpL3	23	1.80328	4.79351e-09	1.95449	1.09625e-09	-0.151206
Pld	50	0.853024	1.43607e-06	1.12631	1.09965e-09	-0.273288
CG16771	29	1.64335	8.2793e-10	1.64891	1.13359e-09	-0.00556128
whd	27	1.56366	9.60468e-09	1.73302	1.19022e-09	-0.169359
atl	34	1.29444	2.06894e-08	1.46716	1.20613e-09	-0.172718
sktl	22	1.61394	1.01199e-07	2.01039	1.21023e-09	-0.396453
CG9815	28	1.23271	8.45364e-07	1.68578	1.227e-09	-0.45307
CG9003	34	1.17157	1.96501e-07	1.46575	1.23542e-09	-0.294175
tws	43	1.12906	1.42423e-08	1.2392	1.33536e-09	-0.110144
CG12814	46	0.86668	2.69586e-06	1.1807	1.4121e-09	-0.314017
CG5792	44	0.83046	1.02827e-05	1.21652	1.4312e-09	-0.38606
CG6767	38	1.01065	1.04579e-06	1.34639	1.44528e-09	-0.335737
a	88	0.645747	1.83512e-06	0.783206	1.4457e-09	-0.137459
CG14073	46	0.767088	3.03413e-05	1.17858	1.48064e-09	-0.411494
MAPk-Ak2	18	1.60946	1.26598e-06	2.29753	1.6112e-09	-0.688066
Cpr	34	1.39215	3.45415e-09	1.44883	1.64612e-09	-0.056683
CG11353	22	0.609974	0.0241416	1.98194	1.67974e-09	-1.37197
fs(1)h	75	0.541116	0.000629872	0.856046	1.69518e-09	-0.31493
CG42673	109	0.448078	0.00629473	0.692971	1.69522e-09	-0.244894
CG32479	61	0.936183	7.25151e-09	0.973196	1.69773e-09	-0.0370129
CG13506	38	0.77768	0.000118842	1.33583	1.76238e-09	-0.558147
CG2781	38	0.292054	2.28936	1.3343	1.8136e-09	-1.04225
cindr	45	0.494098	0.0245757	1.18687	1.82479e-09	-0.692771
tna	47	0.863739	2.26465e-06	1.14837	1.99868e-09	-0.284627
CG31808	19	1.79659	8.9826e-08	2.18499	2.05821e-09	-0.388399
Ubi-p5E	23	0.805868	0.00173493	1.90153	2.06729e-09	-1.09566
Rip11	44	0.440305	0.0915611	1.19912	2.08082e-09	-0.758814
CG6891	25	2.15512	8.84588e-12	1.78933	2.08291e-09	0.365791
pAbp	18	0.880444	0.00237394	2.26768	2.15283e-09	-1.38723
Cad87A	114	1.15632	6.36557e-21	0.672222	2.18156e-09	0.484102
nrv1	27	1.78856	3.4213e-10	1.68787	2.21863e-09	0.100692
Sox14	23	2.11278	9.03268e-11	1.89403	2.26165e-09	0.218754
MTF-1	33	1.03179	3.53758e-06	1.45872	2.33666e-09	-0.426936
emc	14	1.5322	2.85513e-05	2.69763	2.49394e-09	-1.16543
l(1)G0193	29	1.11367	3.61876e-06	1.59478	2.51201e-09	-0.481118
Bsg	58	1.25248	1.16516e-12	0.990133	2.58775e-09	0.262344
CG11537	47	0.985482	1.1052e-07	1.13643	2.62606e-09	-0.150946
Eip71CD	9	2.02983	2.81657e-05	3.64557	2.67479e-09	-1.61575
insc	36	1.02428	1.52136e-06	1.36263	2.7517e-09	-0.338349
CG30118	24	1.49641	1.40291e-07	1.81606	2.91419e-09	-0.319652
Cct1	26	1.12023	1.00096e-05	1.71383	2.92317e-09	-0.593609
Adf1	21	1.83625	1.35464e-08	1.99942	2.94675e-09	-0.163166
pot	50	1.62712	2.06281e-15	1.08109	3.28921e-09	0.546032
PyK	24	1.15166	1.39019e-05	1.80613	3.29717e-09	-0.654477
tlk	98	0.839745	2.72198e-11	0.717978	3.50471e-09	0.121767
CG18549	26	1.16957	4.93568e-06	1.6997	3.52979e-09	-0.530128
CG12769	44	0.7353	9.44988e-05	1.17314	3.63784e-09	-0.437845
CR43906	22	1.84906	5.5692e-09	1.91279	3.72647e-09	-0.0637384
Spec2	24	1.00141	0.000103031	1.79469	3.80109e-09	-0.793284
cv-c	252	0.76531	8.0476e-23	0.475261	3.89589e-09	0.290048
CG1640	24	1.29228	2.13256e-06	1.79185	3.93797e-09	-0.499566
ec	176	0.210953	731115	0.542098	3.9674e-09	-0.331144
Gbeta13F	20	1.61094	3.61825e-07	2.04234	4.00888e-09	-0.431401
Sap-r	31	1.32638	4.81465e-08	1.48731	4.21541e-09	-0.160929
Ir7c	18	0.440933	0.223217	2.1932	4.43637e-09	-1.75227
mid	20	1.20918	3.4386e-05	2.03043	4.54932e-09	-0.821251
Hex-A	21	2.23852	1.15957e-10	1.95893	4.61294e-09	0.279586
CG7816	19	1.65881	3.99797e-07	2.10403	4.68612e-09	-0.445215
l(2)k01209	22	1.31808	3.88957e-06	1.88976	4.8596e-09	-0.571677
l(3)L1231	31	0.974793	1.78416e-05	1.47625	5.00985e-09	-0.501457
hdc	204	1.07499	1.36323e-32	0.50907	5.08336e-09	0.565922
CG13252	26	0.544706	0.0381863	1.67166	5.13082e-09	-1.12695
CG10383	29	1.8409	3.63268e-11	1.54543	5.18903e-09	0.295466
CG4797	33	0.740447	0.000636232	1.40987	5.23564e-09	-0.669427
CG5807	22	1.37811	1.85505e-06	1.88288	5.26e-09	-0.504776
IntS6	39	0.714216	0.000363564	1.25139	5.63396e-09	-0.537169
Irk1	62	1.7254	4.68393e-20	0.922506	5.67304e-09	0.802891
arg	73	0.518908	0.00172697	0.834299	5.87646e-09	-0.315391
CG10623	13	1.64254	2.1445e-05	2.72633	5.93389e-09	-1.08378
CR43334	53	1.24763	1.20151e-11	1.01737	5.93641e-09	0.230261
Nak	42	1.07135	7.5336e-08	1.18579	6.09751e-09	-0.114445
CG42663	95	0.536631	0.00014371	0.717399	6.20812e-09	-0.180768
CG1637	35	0.670915	0.00162876	1.3356	7.08226e-09	-0.664689
fbl	27	1.64245	2.98602e-09	1.59772	7.69329e-09	0.044737
Argk	45	1.76664	1.70867e-15	1.12118	7.72246e-09	0.64546
betaTub60D	35	0.806972	0.000125847	1.33043	7.74979e-09	-0.523462
pita	22	1.85798	4.9888e-09	1.84779	7.88141e-09	0.0101855
HDAC4	56	0.820825	8.71643e-07	0.970302	8.13532e-09	-0.149477
schlank	24	0.704812	0.0053724	1.73307	8.17688e-09	-1.02826
CG31650	16	1.29369	8.31635e-05	2.31478	8.35354e-09	-1.02109
CG5835	19	2.64087	9.54865e-12	2.04635	8.42099e-09	0.594518
pes	32	1.65837	9.5068e-11	1.41055	8.50484e-09	0.247821
Dg	39	0.40008	0.251368	1.22825	8.79169e-09	-0.828175
gk	20	2.15959	7.20259e-10	1.96582	9.03276e-09	0.193769
CG8678	23	0.834411	0.00120285	1.77596	9.30216e-09	-0.941546
slgA	47	1.19819	5.64822e-10	1.08061	9.41186e-09	0.11758
edl	14	1.30917	0.000183503	2.52665	9.61632e-09	-1.21748
Tsp66E	24	1.10955	2.43688e-05	1.71769	9.89948e-09	-0.608139
CG6701	30	1.57552	1.32819e-09	1.46401	1.02054e-08	0.111504
CG8034	56	1.36072	1.17793e-13	0.96134	1.03582e-08	0.39938
wts	60	1.23217	9.12956e-13	0.920378	1.04492e-08	0.31179
Cks85A	24	0.611733	0.0185809	1.71292	1.05039e-08	-1.10119
EF2	24	1.45632	2.39409e-07	1.71248	1.05627e-08	-0.256153
CG13868	27	2.14997	1.61e-12	1.57242	1.09055e-08	0.577551
Oatp74D	56	0.632674	0.00021589	0.959112	1.09994e-08	-0.326438
drpr	56	0.278826	6.86006	0.958195	1.12745e-08	-0.679369
omd	21	1.41621	1.95304e-06	1.87681	1.14493e-08	-0.460602
l(1)dd4	33	0.886537	4.70878e-05	1.36112	1.17123e-08	-0.474585
CG17672	22	1.65418	6.16053e-08	1.81318	1.17447e-08	-0.158998
CG4009	16	-0.362215	433.328	2.27163	1.22114e-08	-2.63385
btsz	146	0.398479	0.060277	0.570403	1.24785e-08	-0.171924
sev	71	0.293292	8.03868	0.825655	1.25822e-08	-0.532363
mub	153	0.627101	1.05884e-09	0.558838	1.26762e-08	0.0682624
Pde8	70	1.30002	1.06092e-15	0.832149	1.27666e-08	0.467868
Gprk2	86	0.69945	2.2404e-07	0.739121	1.31984e-08	-0.0396708
LanB1	60	0.839315	1.99199e-07	0.911996	1.32984e-08	-0.0726807
Kap3	40	0.946815	2.15371e-06	1.1859	1.33874e-08	-0.239085
Crc	14	2.58317	4.44605e-09	2.47663	1.42722e-08	0.106543
Map205	34	1.32601	1.16025e-08	1.32123	1.435e-08	0.00478465
CG8965	38	1.16491	4.55404e-08	1.22012	1.549e-08	-0.0552078
Sulf1	94	0.36907	0.50688	0.700789	1.55129e-08	-0.33172
CG1746	13	1.91297	2.5713e-06	2.59592	1.56561e-08	-0.682944
spi	21	1.50039	7.21195e-07	1.84767	1.58084e-08	-0.347279
Cp19	7	3.06329	9.81222e-07	3.90601	1.60613e-08	-0.842719
CG34310	43	1.82025	2.02415e-15	1.11816	1.70733e-08	0.702094
cup	43	1.82025	2.02415e-15	1.11816	1.70733e-08	0.702094
RpL5	14	1.28245	0.000229318	2.45214	1.73152e-08	-1.16969
Mst85C	13	2.93225	8.67312e-10	2.57876	1.77884e-08	0.353499
rho-4	24	1.17433	1.02757e-05	1.67009	1.78904e-08	-0.49576
alphaTub84B	12	2.2543	4.52399e-07	2.72299	1.81262e-08	-0.468684
His3,3B	12	1.70053	2.6415e-05	2.72218	1.82293e-08	-1.02164
CG2162	15	1.8339	1.11075e-06	2.32592	1.88444e-08	-0.492025
egh	28	1.42646	4.33894e-08	1.48845	2.04059e-08	-0.0619916
CG6983	13	1.6222	2.5155e-05	2.5572	2.08819e-08	-0.935005
CG4452	17	2.20144	6.93792e-09	2.11715	2.1012e-08	0.0842906
Mekk1	38	0.712496	0.000446783	1.2029	2.14058e-08	-0.490401
CG14502	23	0.914021	0.000433058	1.70575	2.15664e-08	-0.79173
cu	43	0.505846	0.0212534	1.10579	2.2152e-08	-0.599945
capt	26	0.842897	0.00053241	1.56127	2.23688e-08	-0.718375
Mlc-c	17	2.07793	2.33866e-08	2.10949	2.2555e-08	-0.0315577
crc	23	1.44887	4.52724e-07	1.70083	2.28757e-08	-0.251964
CG4674	37	0.844524	3.87057e-05	1.22106	2.29364e-08	-0.376537
ATP7	39	0.454784	0.0805007	1.17567	2.41795e-08	-0.720883
Cyp18a1	25	0.847723	0.000630205	1.59848	2.43589e-08	-0.750756
Pmp70	40	0.792373	5.7914e-05	1.15502	2.4592e-08	-0.362646
Amun	24	1.23912	4.33215e-06	1.64337	2.49395e-08	-0.404249
eas	25	2.07368	2.72838e-11	1.59665	2.494e-08	0.477032
Drat	21	1.68373	8.2367e-08	1.80411	2.56038e-08	-0.120382
CG8026	15	1.62145	7.26674e-06	2.28803	2.58561e-08	-0.666575
CG17754	30	1.96998	2.12136e-12	1.40198	2.6127e-08	0.568
CG42237	28	0.591769	0.0156102	1.47028	2.64329e-08	-0.878515
cbx	43	0.439533	0.0964613	1.09674	2.68033e-08	-0.657205
CG18622	16	1.11452	0.000443301	2.17255	2.92056e-08	-1.05803
kra	12	1.34454	0.000360842	2.65443	2.92615e-08	-1.30989
CG5346	28	1.66153	1.18199e-09	1.46244	2.95574e-08	0.199093
dco	23	1.48445	2.86745e-07	1.6792	2.96413e-08	-0.194744
CG16700	30	1.89458	7.26383e-12	1.39128	3.07253e-08	0.5033
CG3409	47	0.6644	0.000318065	1.02788	3.14278e-08	-0.363484
Synd	19	1.34142	1.24618e-05	1.91493	3.20161e-08	-0.573509
CG2765	16	1.41143	2.7692e-05	2.16148	3.21949e-08	-0.750055
CG12004	19	1.30613	1.82672e-05	1.91312	3.26126e-08	-0.606984
CG13085	30	1.44181	1.17825e-08	1.38624	3.31647e-08	0.0555657
Arf79F	11	1.74465	3.79074e-05	2.79372	3.40281e-08	-1.04906
eIF5	11	1.39609	0.000412081	2.79025	3.48076e-08	-1.39416
Men-b	29	0.969275	3.55606e-05	1.41341	3.61371e-08	-0.444134
Ant2	16	1.78114	8.7631e-07	2.14832	3.61496e-08	-0.367173
hebe	34	2.18858	1.5907e-15	1.26376	3.80555e-08	0.924826
CG42507	32	0.711782	0.00125686	1.31598	3.8845e-08	-0.604194
bbx	34	1.37718	4.54391e-09	1.26165	3.94396e-08	0.115534
waw	34	1.37718	4.54391e-09	1.26165	3.94396e-08	0.115534
CkIIbeta	35	0.931834	1.20042e-05	1.23533	4.06353e-08	-0.303497
ltd	27	1.16667	3.45971e-06	1.47704	4.0642e-08	-0.310374
Buffy	34	0.667252	0.00202285	1.25763	4.22271e-08	-0.590374
Lac	34	1.0682	1.3058e-06	1.25733	4.24394e-08	-0.189135
CG9426	15	1.91659	5.34714e-07	2.22275	4.45867e-08	-0.30616
csw	83	1.31599	1.29543e-18	0.722616	4.4785e-08	0.593378
eIF-4a	18	1.64118	9.12022e-07	1.95185	4.61995e-08	-0.310668
moody	35	1.58865	5.14133e-11	1.22755	4.65388e-08	0.361108
Eb1	23	0.49977	0.0881412	1.6414	4.66141e-08	-1.14163
NTPase	22	1.32651	3.50556e-06	1.6922	4.73491e-08	-0.365691
CG5946	30	1.05915	6.08396e-06	1.36186	4.79861e-08	-0.302714
AcCoAS	41	1.82872	7.14538e-15	1.10179	4.91246e-08	0.726926
ana	38	0.413496	0.194184	1.1585	4.92811e-08	-0.745008
CG9864	36	1.87755	1.05557e-13	1.201	4.94847e-08	0.676552
CG2924	19	0.570666	0.0528481	1.87186	4.95982e-08	-1.30119
Top1	28	0.861761	0.000249017	1.42287	5.1942e-08	-0.561106
CG32174	22	1.17952	2.1481e-05	1.68266	5.28483e-08	-0.503139
oys	32	0.764014	0.00050856	1.29467	5.46973e-08	-0.530655
CG7675	17	1.21183	0.000117438	2.0108	5.62188e-08	-0.798973
CG5535	23	0.761541	0.00306421	1.6238	5.75517e-08	-0.86226
Atg17	45	0.956409	4.07646e-07	1.02941	5.79459e-08	-0.0729958
CG4829	50	0.678519	0.000141446	0.961221	6.00463e-08	-0.282702
Kdm2	36	1.1956	5.55723e-08	1.1895	6.07772e-08	0.00610541
aru	30	1.8875	8.15422e-12	1.3459	6.11199e-08	0.541602
rap	28	1.24007	7.55197e-07	1.41041	6.20308e-08	-0.170339
bbc	25	0.886588	0.000368171	1.52568	6.22353e-08	-0.639093
Swip-1	22	1.58733	1.40502e-07	1.66643	6.37151e-08	-0.0791028
bru-2	87	0.738945	3.24639e-08	0.695957	6.40151e-08	0.042988
Pgk	23	1.69528	1.91675e-08	1.61395	6.47603e-08	0.0813301
Best1	36	1.12234	2.28855e-07	1.18559	6.51751e-08	-0.0632545
l(2)k09913	24	1.43921	3.0077e-07	1.56193	6.86311e-08	-0.122727
Nox	48	0.395665	0.246789	0.980069	6.9425e-08	-0.584404
debcl	17	2.04114	3.35866e-08	1.98711	7.00002e-08	0.0540283
wtrw	47	0.64878	0.000468589	0.990443	7.39889e-08	-0.341663
GstT4	18	2.10511	7.53596e-09	1.89784	7.80446e-08	0.207262
Hmgs	14	1.23683	0.000335523	2.25993	7.89467e-08	-1.0231
ZnT63C	26	0.804168	0.000927382	1.46469	8.11239e-08	-0.66052
CG4080	44	0.407118	0.198461	1.02704	8.42388e-08	-0.619923
CR32385	12	1.48096	0.000132492	2.50155	8.51341e-08	-1.02059
Hsp83	18	1.5035	3.78574e-06	1.88687	8.68189e-08	-0.383369
Gug	54	0.369363	0.482671	0.901776	8.77018e-08	-0.532413
Cat	23	1.09275	4.36999e-05	1.58726	8.91509e-08	-0.494512
Elf	26	1.01634	4.43519e-05	1.45664	9.03146e-08	-0.440304
CG31694	16	1.42819	2.36782e-05	2.04298	9.13503e-08	-0.614792
Unc-115a	41	1.05967	1.37846e-07	1.07091	9.15194e-08	-0.0112439
inaE	86	0.60898	1.22879e-05	0.691289	9.18781e-08	-0.0823092
Fkbp14	27	1.41329	8.92991e-08	1.41769	9.21499e-08	-0.00439783
Timp	22	1.26241	7.72795e-06	1.63325	9.33948e-08	-0.370836
wdb	49	1.14423	9.95946e-10	0.954376	9.46529e-08	0.18985
l(2)gl	35	0.515993	0.030064	1.18528	9.71946e-08	-0.669284
Six4	19	0.677445	0.0166146	1.8043	9.85406e-08	-1.12686
CG8668	21	2.27614	7.42886e-11	1.68208	9.88483e-08	0.594063
frc	21	1.16364	3.88019e-05	1.67947	1.01745e-07	-0.515833
comm2	12	0.76449	0.0255552	2.47188	1.04747e-07	-1.70739
dup	20	-0.152644	174.044	1.73458	1.05181e-07	-1.88723
CG4825	20	1.28643	1.4325e-05	1.73456	1.05213e-07	-0.448131
mlt	17	2.71356	4.49705e-11	1.94147	1.068e-07	0.772094
CG42708	41	0.854171	1.21921e-05	1.0627	1.07982e-07	-0.208528
LamC	33	1.35997	1.02009e-08	1.22599	1.09106e-07	0.133977
ed	115	0.679428	6.27873e-09	0.596154	1.10572e-07	0.0832737
sbr	48	1.41367	1.60175e-12	0.959754	1.11501e-07	0.453916
CG43658	259	0.400834	0.00947165	0.442798	1.12454e-07	-0.0419642
asparagine-synthetase	13	2.92987	8.83685e-10	2.32782	1.15048e-07	0.602045
Cp38	8	2.0874	4.73555e-05	3.20895	1.15813e-07	-1.12154
CG42671	57	0.726338	1.16295e-05	0.86231	1.16677e-07	-0.135973
CG5235	16	1.48447	1.39977e-05	2.01277	1.19178e-07	-0.528296
Sug	18	1.29344	3.32098e-05	1.85167	1.22185e-07	-0.558236
CG11200	22	1.03024	0.000135423	1.60845	1.2429e-07	-0.578215
GlyP	38	0.809359	6.24404e-05	1.10881	1.25349e-07	-0.299447
CG42748	75	0.769947	8.82542e-08	0.733247	1.33795e-07	0.0366997
Pp2C1	28	0.86154	0.000249864	1.35593	1.34792e-07	-0.494391
CG18659	32	0.979773	1.21106e-05	1.2385	1.34819e-07	-0.258729
CG1764	34	1.40035	2.97245e-09	1.18877	1.35838e-07	0.211578
Gk	22	1.43681	8.99342e-07	1.60037	1.3642e-07	-0.163558
out	44	1.52035	1.06709e-12	1.00435	1.37238e-07	0.516005
Hrb98DE	20	1.16947	5.39349e-05	1.70883	1.38252e-07	-0.539362
CrebB	33	0.801796	0.0002132	1.21107	1.39595e-07	-0.409277
Rab14	12	1.41341	0.000217609	2.42689	1.43425e-07	-1.01348
smg	36	0.432885	0.139289	1.14108	1.4444e-07	-0.708191
Cp15	4	2.91123	9.18708e-05	4.70481	1.45783e-07	-1.79358
CR44327	28	0.888195	0.000166065	1.34907	1.48634e-07	-0.460874
tal-1A	11	2.28423	9.43156e-07	2.56748	1.49145e-07	-0.283253
tal-2A	11	2.28423	9.43156e-07	2.56748	1.49145e-07	-0.283253
tal-3A	11	2.28423	9.43156e-07	2.56748	1.49145e-07	-0.283253
tal-AA	11	2.28423	9.43156e-07	2.56748	1.49145e-07	-0.283253
DnaJ-1	18	2.34715	6.17192e-10	1.8308	1.4963e-07	0.516353
sgl	23	2.0107	3.34755e-10	1.5428	1.51841e-07	0.467894
Syx1A	14	1.47813	4.48226e-05	2.1727	1.57162e-07	-0.69457
Sesn	47	1.34322	1.54707e-11	0.956702	1.60055e-07	0.386513
tj	17	0.788864	0.00753616	1.89619	1.62389e-07	-1.10732
GstS1	22	1.20792	1.51338e-05	1.58512	1.62636e-07	-0.377195
CG1628	30	1.03204	9.47084e-06	1.28026	1.65261e-07	-0.248221
CG14275	12	1.04852	0.00317345	2.40538	1.66676e-07	-1.35687
Tsp74F	16	1.45684	1.81196e-05	1.97211	1.70453e-07	-0.51527
CG3662	16	1.82299	5.92813e-07	1.9714	1.71515e-07	-0.148413
CG43174	29	0.648481	0.00569917	1.30598	1.75307e-07	-0.6575
CR43626	11	2.64469	7.99762e-08	2.54274	1.75307e-07	0.101947
CG8788	27	2.47137	1.37112e-14	1.37088	1.75738e-07	1.10049
CR43837	10	1.38099	0.000756326	2.70741	1.76916e-07	-1.32643
Uhg5	7	2.57891	1.02803e-05	3.39733	1.76934e-07	-0.818415
CG42709	15	1.30489	0.000119351	2.05674	1.78244e-07	-0.751846
Hmt4-20	27	0.450213	0.142168	1.36955	1.7899e-07	-0.919339
dos	23	1.67209	2.58099e-08	1.52701	1.83456e-07	0.14508
Fas2	141	0.215335	32585.2	0.538137	1.83691e-07	-0.322802
Crtc	26	0.725325	0.00287013	1.40313	1.84392e-07	-0.677807
B4	121	0.766445	1.15978e-11	0.573591	1.84784e-07	0.192854
Tret1-1	35	1.50142	2.65472e-10	1.14656	1.9081e-07	0.354862
luna	187	0.540287	5.10062e-08	0.483992	1.95315e-07	0.0562953
lqfR	36	0.755987	0.000271119	1.12388	1.96428e-07	-0.367892
CG9911	12	1.29422	0.000522182	2.38076	1.97955e-07	-1.08654
CG12065	48	0.958843	1.59617e-07	0.933884	2.03849e-07	0.0249589
kuz	119	0.694835	1.3314e-09	0.575163	2.1375e-07	0.119673
Trxr-1	20	1.96383	6.62561e-09	1.66692	2.15727e-07	0.296909
Tango14	8	0.889839	0.0286579	3.08411	2.20849e-07	-2.19427
Jafrac2	12	1.73964	1.98208e-05	2.36333	2.23587e-07	-0.623698
CG3638	61	0.618548	0.000176156	0.805974	2.2492e-07	-0.187427
AdSS	17	1.69836	9.79232e-07	1.86099	2.24926e-07	-0.162629
CG15211	27	1.88186	8.57799e-11	1.35153	2.29508e-07	0.530332
sqz	15	0.678402	0.0303612	2.02467	2.32953e-07	-1.34626
prtp	13	1.7153	1.21201e-05	2.23261	2.33623e-07	-0.517313
be	54	0.472306	0.0262117	0.864043	2.34318e-07	-0.391738
psd	9	1.54036	0.000492931	2.84675	2.39071e-07	-1.30639
Tob	44	0.571916	0.0042598	0.978156	2.41056e-07	-0.406239
l(3)neo38	43	0.653326	0.000735213	0.991465	2.45884e-07	-0.338139
Klp98A	43	0.65666	0.000681384	0.991167	2.47431e-07	-0.334508
CG1440	23	1.33495	1.9529e-06	1.50109	2.50233e-07	-0.166143
CG30421	41	1.17579	1.09472e-08	1.02026	2.53888e-07	0.155532
GalNAc-T1	15	1.09996	0.000730595	2.01338	2.55964e-07	-0.913419
CG5355	14	1.22924	0.000357457	2.11081	2.56157e-07	-0.881572
CG7702	26	0.931386	0.000149821	1.37659	2.6271e-07	-0.445208
PRL-1	25	1.28847	1.41963e-06	1.41368	2.63505e-07	-0.125206
slv	8	2.48993	5.4997e-06	3.04641	2.68371e-07	-0.556487
Sxl	70	0.415283	0.0925016	0.740474	2.70456e-07	-0.325191
NAT1	49	0.566199	0.00299168	0.909398	2.7578e-07	-0.3432
Meltrin	70	0.599643	0.000115146	0.738977	2.84284e-07	-0.139334
bip1	16	1.28901	8.68747e-05	1.91252	2.87992e-07	-0.623501
att-ORFA	17	1.20961	0.000120036	1.83345	2.90224e-07	-0.623838
GATAd	16	1.30453	7.51516e-05	1.91	2.94442e-07	-0.605464
CG14207	19	2.04605	6.01667e-09	1.69573	2.97022e-07	0.350319
CG15890	37	1.30528	4.19105e-09	1.08132	2.97159e-07	0.223958
Hel89B	38	0.314404	1.45385	1.06268	2.98112e-07	-0.74828
fd68A	16	1.58602	5.42204e-06	1.90489	3.07973e-07	-0.318878
Doa	164	0.172107	7.09328e+06	0.500927	3.08411e-07	-0.32882
CG12163	30	0.324822	0.978074	1.239	3.08828e-07	-0.914176
CG32280	11	2.48728	2.34932e-07	2.45548	3.09983e-07	0.0317949
cora	93	0.70535	5.36978e-08	0.63607	3.132e-07	0.0692798
Tre1	27	1.73096	8.03771e-10	1.32862	3.14792e-07	0.402342
RpS19a	7	1.02457	0.0193135	3.27507	3.14955e-07	-2.2505
Gyc76C	114	0.398801	0.0915846	0.578846	3.15586e-07	-0.180045
alt	19	0.979847	0.000627022	1.68959	3.16164e-07	-0.70974
Pvf1	38	1.80203	1.08888e-13	1.05879	3.20743e-07	0.743244
CG3921	63	0.160385	460.138	0.778545	3.29753e-07	-0.61816
Cyp1	8	2.35859	1.11023e-05	3.00359	3.34885e-07	-0.644996
toc	177	0.466668	8.72898e-05	0.486554	3.37909e-07	-0.0198861
Inos	21	0.689272	0.0106403	1.57098	3.38124e-07	-0.881713
Dl	63	0.288756	6.83744	0.777461	3.407e-07	-0.488706
RpL28	9	2.18424	1.14178e-05	2.7825	3.43129e-07	-0.598267
Trx-2	11	2.97265	8.47122e-09	2.43946	3.4418e-07	0.533189
CG9132	23	1.22276	8.24042e-06	1.47384	3.46844e-07	-0.25108
CG8602	16	1.29756	8.02107e-05	1.89031	3.50154e-07	-0.592749
CG18446	17	1.20289	0.000128242	1.81104	3.57092e-07	-0.608155
CG17119	19	1.42713	4.92287e-06	1.67656	3.60919e-07	-0.24943
CR43767	6	1.55011	0.00271887	3.55398	3.67167e-07	-2.00386
Hydr1	14	2.10093	2.48379e-07	2.06487	3.68126e-07	0.0360585
ck	66	0.266663	16.4959	0.754825	3.71268e-07	-0.488162
CkIalpha	16	1.43666	2.1878e-05	1.88336	3.72248e-07	-0.446699
Oatp30B	66	1.40025	2.17929e-16	0.754072	3.80177e-07	0.646177
CG15861	13	2.33411	9.45476e-08	2.16684	3.81073e-07	0.167265
RpS5a	18	0.471583	0.162599	1.73348	3.84926e-07	-1.26189
CG6218	24	1.19003	8.3351e-06	1.42289	3.86549e-07	-0.23286
CG9281	27	1.37143	1.66116e-07	1.3131	3.89933e-07	0.0583319
CG11700	12	1.94542	4.37267e-06	2.28337	3.90873e-07	-0.337953
Rpn8	16	0.487364	0.155112	1.87231	4.10242e-07	-1.38495
sec63	20	1.01464	0.000311957	1.60509	4.15887e-07	-0.590448
CG14131	17	1.3093	4.50113e-05	1.78958	4.35565e-07	-0.480276
CG9331	18	1.64349	8.90527e-07	1.71917	4.42259e-07	-0.0756849
CG10082	47	1.43956	1.41772e-12	0.911918	4.45702e-07	0.52764
fok	9	2.31557	5.29709e-06	2.73353	4.51926e-07	-0.417962
Rsf1	11	2.30297	8.29589e-07	2.39701	4.54172e-07	-0.0940314
rin	20	1.02127	0.000289375	1.59674	4.54434e-07	-0.57547
[truncated: 3,239 more rows]

## Sheet: en+bab specific
name	gatcs	PolII occupancy bab-en	FDR,bab-en	PolII occupancy tj	FDR,tj	diff
[truncated: 877 more rows]

[truncated: 1 more sheets: tj specific]
